# Supplementary material for: Deciphering the Role of Different Ceramide Synthases in the Human Cardiomyocyte Hypertrophic Response
Source: Metabolites. 2025 Sep 22;15(9):635. doi: 10.3390/metabo15090635 (PMC12471689; doi:10.3390/metabo15090635)
Supplement: Supplementary file 1 [file metabolites-15-00635-s001.zip]

Archive with 4 entries (2 files):
- metabolites-3774649-supplementary/
- metabolites-3774649-supplementary/supplementary/
- metabolites-3774649-supplementary/supplementary/CERS_KD_Supplemental_normalized_counts.xlsx
- metabolites-3774649-supplementary/supplementary/metabolites-3774649-supplementary (1).pdf
