# Supplementary material for: Deciphering the Role of Different Ceramide Synthases in the Human Cardiomyocyte Hypertrophic Response
Source: Metabolites. 2025 Sep 22;15(9):635. doi: 10.3390/metabo15090635 (PMC12471689; doi:10.3390/metabo15090635)
Supplement: Supplementary file 1 [file metabolites-15-00635-s001.zip › metabolites-3774649-supplementary/supplementary/CERS_KD_Supplemental_normalized_counts.xlsx]

## Sheet: CERS2_normalized_counts
	C21	C22	C23	C24	C25	C26	S1	S2	S3	S4	S5	S6
EEF1A1	105029	102099	103035	103499	102137	104803	130395	173434	131006	126322	129775	122445
MT-CO1	88721.1	94468.8	90371.8	70335.4	67252.7	68510.5	101866	12826	108775	98767.7	91038.9	92000.9
ACTG1	67249.6	64575.2	66030.4	66581.8	63512	65739.1	88798.8	84288.5	92399.6	82998.5	71740.7	71821
COL1A1	89862.8	91372.7	93026.9	79566.8	69579.2	70406.7	57822.7	156569	53205.9	45066.5	51030.7	50156.9
FLNA	56264.5	54240.3	59481.8	65870.4	66282.1	63624.6	65697.1	66234.6	66759.8	66722.7	60540.2	59233.7
ACTB	59025.6	56970.2	58358.2	57055.8	54790.1	57440.6	68137.5	64976.5	67021.5	62015.1	59560.6	57326.4
SERPINE1	31785.1	30598.4	29651.4	101836	96317.1	103360	26761.2	21125.7	26170.3	81127.2	76097.2	77317.3
MT-ND4	56805.7	61389.8	56589.3	59811.4	59317.9	60527.9	60425.2	5020.4	63393.8	64115.9	61742.9	61746.2
MYH9	43637.7	44453.2	43379.2	58191.7	59412.3	56063.8	48542	67499.3	49298.8	61095.1	54345.6	54204.9
FN1	38936.3	40085.9	39597.4	80405.8	70995.5	76163.5	33830.5	24588.2	35257.6	68322.3	59331.5	61583.6
MT-ND2	52894.4	54965.6	51026.9	56742.2	56204.2	58394.5	44862.7	1687.37	46177.8	49245.3	53891.3	52972.7
MMP1	36076.7	36704.6	35006.2	68799.7	73472.5	71970.2	18006.2	18104.4	17905.1	57912.1	64560.5	62870.2
ENO1	51578.9	49072.8	52238.8	47665.5	43896.4	45717	47331.6	35865.2	44824.3	42777.4	47610.7	45748
PKM	47756.6	44886.1	48835.1	42017.6	39605.7	41745.1	43351.2	52471.1	41938.5	36183.2	40592.6	38792.4
EEF2	36722.7	35269.4	36482.3	36963.4	39473.9	38465.8	47418.1	37030	47894.3	43426.4	40047.3	38178.7
COL6A2	45691.3	46798.4	48646.6	46285.4	48430.8	48466.4	27752.5	35021	29219.1	27717.7	25520.8	24206.9
COL6A1	45472.1	46739.9	49112	37438.3	36926.7	37431.2	26025.2	43247	27725.5	22482	19499.3	19454.2
GAPDH	37114.6	34839.5	35336.4	33522.2	31632.5	32777.2	33912.7	22559.4	34209.9	32658	35083.4	33345.1
MT-ATP6	36771.4	38115.2	35122.3	31216.9	29937.3	31376.3	37030	1355.83	38099.4	34022.6	35166.4	34959.2
COL6A3	37782.9	39121.6	40019.1	35599	31686.3	32408.9	28525.8	36756.6	28821.7	26317.9	23725.8	24607.5
MT-CO2	32962.9	32544.6	31525.8	28258.5	27032.2	28581.8	34865.6	1775.2	36356.4	34532.3	33190.3	33503
MT-CYB	33186.3	35740.2	33518.4	30463	29335.6	29398.2	31762.5	995.737	33958.8	31046.2	31872.5	31994.8
MT-CO3	35237.8	37376.6	35867.8	28214.8	25540.1	27407.5	35192	3157.38	35225.9	28962.9	31172.1	30759.5
ITGB1	33698.9	34111.1	32884.8	33926.6	31967.4	31864.2	24708.6	23258.7	25064.4	26943.2	26354.3	26724.8
HSPA5	20334	19964	20118.7	39749.2	42391.1	44424.2	16947	25940.8	17380.8	37505.7	31480.3	31069.1
MT-ND1	31299	33342.7	30122.2	30464.1	30442.3	30344.7	28384.5	2044.17	28760.9	27775.9	31026	30224.4
MT-ND5	27721.3	31140.1	29290.4	28437.7	26344.9	25539.7	24564	13516.6	26960.7	28564.9	31792.5	32281
HSP90AB1	26778.7	25713.1	25851.6	24340.2	22553.7	23802.9	29038.4	34842	27803.1	25765.3	27571	27436.5
HSP90AA1	26457.8	26167.6	24420.2	23245.8	20512.6	21920.4	28008.8	36763.2	27035.6	24194.8	27609.1	27099.7
FTL	21102.9	20037.8	19733.2	20663.8	20789.3	22199.5	32239	20449.4	34884	29220.8	32396.8	30508.3
CXCL8	19690	18595.4	18195.4	26223.2	26472.2	28289	23844.3	21929.3	24757.8	31801.6	31372.2	33075.2
B2M	23355.6	22539	22413.8	25892.7	25070.2	27112.7	22681.1	23393.8	24419.4	29390	29854.4	30066.4
PSAP	23769.7	24014.2	23877.1	29340.6	30731.1	30321.7	20184.8	30746	20775.9	23939.2	24304.1	22725.8
SCD	17983.8	17144.8	17450.9	21051.3	20676.2	21799.7	33631.2	23614.4	34024	28229	29628.2	29154.8
RPS2	21457.7	18511.3	21043.1	18954.4	18748.3	19134.3	29680.3	37642.6	30370.8	25636.7	24868.5	24301.8
COL1A2	26291.5	26726.7	27584.3	28557.6	28349.7	28961.7	16777.2	47349.7	16404.5	16290.4	18719.9	17262.9
HSP90B1	17763.5	18352.3	17552.1	32703.3	33279.4	34017.5	14273.3	19130.9	14223.6	30548.7	28791.7	28168.5
TMSB4X	20386.9	21191	21698.1	29730.4	25715.7	28796.9	19260.4	21971	21212.9	25603.8	27505	25827.1
MT-RNR2	25240.8	26008.6	25129.5	23798	24792.4	24445.2	23306.5	11587.7	24180.6	25795.2	25637.9	24931
RPL4	22456.4	21644.4	20726.8	20893.4	19649.7	20576.1	26626.5	28258.3	26741.3	24851.5	24902.5	24508.7
HSPA8	26562.6	26078.3	25469.2	25390.9	23338.7	24595.2	23743.6	19508.5	22465.9	17628.9	24789.4	23189.4
C3	22870.5	23857.3	24968.7	20478.9	20453.4	20728.3	24798.4	23462.9	25957	22072.5	22025.8	21338.9
DYNC1H1	21972.4	22787.3	23103.9	18785.2	19240.1	17844.6	26830.2	31797.7	28508.9	20880.1	19219.2	19825.2
SPARC	28201.1	27161.7	27805.8	26650	23391.4	25661.4	19926.3	19710.5	19841	17792.7	18011.5	17878.2
THBS1	9210.07	9911.2	9489.06	25491.7	18662.6	22610.9	13715.8	11702.9	14171.6	40394.9	36438.2	36908.5
FASN	17461.6	16840.1	18217.7	16039.7	17407.7	16498.3	28787.6	41071.1	27230.3	21159.5	19281.2	19476.7
RPS3	18916.9	17233	18705.5	18583.6	17470.3	18590.7	22168.5	38460.5	22762	21868.9	21978.8	21476.6
RPL13A	17703.1	15832.7	16800.2	16535.9	16305.4	16754.3	23286.8	43357.9	24031.7	22289.1	22549.1	21307
AHNAK	27463.9	29126.3	29733.5	17955.2	17774.4	15955.7	22976.8	34675.1	22497.6	13249.6	15381.9	15601.4
TGFBI	23664.9	23931.1	24220	29507.5	27932.5	29235.5	15195.6	11330.8	14882.7	19821.6	18839	18530.9
CANX	17174.6	17494.6	17093.1	27812.7	27993.9	28610.1	14688.4	18037.4	14576.1	23268.8	23481.7	22438
RPLP0	19483.5	18561.6	18836.5	18706.8	18523.2	19352.5	23717.3	21788.7	24778.9	21997.5	22782.2	21091.6
COL4A2	19292.9	19536.2	21092.1	28401.9	25911.2	26633.1	15365.4	21558.2	16089.9	21715.9	18752.9	18398.6
RPL13	18996.3	16654.4	18154.9	18768.4	18891	19420.8	20779.6	31875.7	21470.2	20797.5	21240.4	20618.6
CALR	17750.8	17277.2	17532.9	26092.1	26001.2	27559.7	13617.2	15873.6	13746.9	23074.4	20897.2	20131.7
HMGA1	19757.8	18752.4	19206	17584.4	17849.1	18020.9	20989.9	15471.8	20218.1	18848.9	18958	18459.3
COL3A1	23601.3	23841.9	26205.1	14268.7	13028.1	14775.2	20118	43043.9	20041	10662.8	10307	10475.4
TLN1	17354.7	17288.4	17881.2	19802.4	19471.8	18261.2	18473.9	19541.5	18314.8	19057.1	18082.5	18025.2
TMSB10	22124.9	18821.1	20757.7	17297.7	15339.2	16839.3	18605.4	26559.9	18610.9	14842.3	16731.7	16472.6
HNRNPA1	16153.6	15753.7	15584	15323.9	14108.4	14797.2	20379.8	26398.6	19903.5	18759.4	18555.8	18552.6
RPL8	16048.8	13740.9	16610.6	16431.8	15573.1	16548.6	21267	16765	21204.1	19572.9	20184.7	18917.4
MSN	17031.6	16998.1	16347.6	17233.8	15907.9	16524.5	18252.7	17898	18157.1	18874.9	18492.8	18319.3
LRP1	18056.9	19474.6	20531.9	23389.1	25306.2	22303.4	11586.5	14221.4	12752.1	15773.7	14556.5	14671.9
SRRM2	16612.2	17231	17067.5	16781.3	17275.9	16077.5	18735.7	16496.1	19096.4	19152	16303.5	17578.8
MMP14	18580.1	20149.7	20280.6	23614.3	24614.5	23751.5	11050.8	12543.9	11791.6	16315.6	14530.4	14337.4
APP	18653.1	18369.7	18427.5	20502.5	20534.6	20580.3	14151.7	18401.9	14153.1	15863.3	15120.8	15480.9
HDLBP	16597.4	16840.1	16641.5	18625.1	19029.3	18701.9	17079.6	14870.2	17033.6	17981	17459.2	16982.1
TUBB	18068.5	17378.7	17381.7	17997.8	16424	17516.1	19275.7	9505.06	18722.8	17341.2	18666.9	18318.5
RPL3	15437.7	14642.6	15219.8	14935.2	14433.4	15612.6	19493.7	22196	20306.2	18417.2	17651.3	16940.1
CYR61	8866.92	8355.94	8528.44	17304.4	15115.2	16591.6	16699.5	15622.2	18064.5	28729.5	19898.6	21359.9
P4HB	16568.8	16469.8	16341.2	21654	22279.2	22988.6	11976.4	13547.3	11996.9	16659.2	16621.7	15855
FSTL1	21816.7	22038.3	21218.9	17323.4	15438	16166.7	15049.9	13233.3	15545.3	14057.8	12866.5	13057.1
ANXA2	19331	18151.2	17759.8	13616.8	12254	13330.2	19260.4	19252.7	18795.9	13366.7	14394.4	14445.6
RPL7A	16209.8	15359.7	15685.2	14906.1	14046.9	14846.5	16093.8	24444.4	16717.3	15381.9	15147.8	14576.2
GREM1	5461.86	5519.33	5166.27	20569.7	17759	19439.6	6780.12	6871.35	7340.9	31872.8	27428.9	27988.8
PABPC1	13965.5	14685.7	13927.9	13100.4	13023.7	13426.7	18760.9	18437.1	18943.1	17649.6	16141.4	16086.1
NCL	14138.1	13444.4	13293.2	12743	11391	12640.8	18082.9	26906.9	16995.7	15492.1	16625.7	16968.9
CXCL1	20959.9	19795.7	20151.7	15066.3	13650.6	14875.9	17611.9	12767.8	17135.8	11741.9	13264.7	12704.7
TPM4	15135.8	15278.7	14815.1	16535.9	15827.8	16061.7	14185.7	15386.2	14900.3	16360	15175.8	15623.2
EIF4G1	15252.3	15086.9	15330.5	15360.9	14941.7	15074.3	16013.8	19003.5	15176.1	14637.2	15038.7	15101.3
GNAS	15892	15522.9	15773.6	16436.2	16469	16880.2	14493.5	12725	14619.2	15468.4	15845.2	14815.8
TFPI2	21675.9	21396.1	21124.1	22925.4	21117.6	22011.7	8251.16	6292.79	8192.09	11066.1	11931.9	12444.1
TMBIM6	14427.3	14472.3	14258.1	18070.6	17698.6	17895	12983	11350.5	13113.3	15629.9	17225	16387.9
MT2A	14921.9	14666.2	13173.9	19478.6	19060.1	20316.9	10594.1	12071.8	10638.2	15669.7	16406.5	16721.6
YBX1	16234.1	14761.7	15591.5	14611.5	13653.9	14577.9	18096	7785.85	17997.6	15713.3	16355.5	15984.2
MMP2	8460.22	8582.66	8646.65	24383.8	25374.3	24151.3	7834.93	9801.48	8612.4	19390.8	18285.6	17523.5
FTH1	12996.4	12613.4	12238.9	14566.7	16458	15819.3	17087.2	2824.73	18494.6	18043	19189.2	17412.3
SQSTM1	11422.6	11094.1	11449.7	15004.7	16890.6	16455.2	13129.8	26149.3	13431.4	16027.1	15488	14468.9
RACK1	14122.3	13297.7	13674.5	14173.5	13603.4	14420.5	16269	15321.4	16861.8	15816.6	16023.3	15669.9
LDHA	17681.9	17196.1	16999.4	15437.1	13121.4	13795.1	14179.1	14016.1	13460.5	13325.4	15769.2	15633.3
LAMC1	19696.4	20758	20902.6	16281.7	16047.4	15436.3	13167	15691.4	13641.2	10446.9	9741.66	10126.9
APLP2	15017.2	15006.8	14767.1	18585.9	18029.1	18944.3	10578.7	12964.3	10930.7	14124.4	13722	14246.4
CAVIN1	17200	16154.8	16461.5	15498.7	14804.5	15432.1	13569	18062.7	13094.8	11387.6	13356.8	12661.9
NPM1	13319.4	12627.8	12141.9	11757.3	10360.1	11281.8	16171.5	25556.5	15966.5	14284.4	14591.5	15274
PRKDC	14335.1	15065.3	14898.1	13083.6	13029.1	11612.4	15697.2	15242.4	15994.7	15238	13887.1	14794
RPS4X	14393.4	13371.6	13124.9	12295	11963.1	12757.2	16025.8	13084	16666.2	15457.7	15828.2	15344
LGALS1	15736.3	13598.3	14261.3	13824	12658	13069.9	14550.4	17088.9	14635.1	12977.9	14642.5	14415.2
RPSA	12851.3	12080	11960.9	10805.2	9981.29	10649	17653.5	21868.9	17791.4	14559.9	15229.9	14592.6
PLEC	13603.3	13758.3	14432.7	12877.5	12958.9	11885.2	13887.8	24535.5	13235.8	13650.7	13164.7	13381.4
FAM129B	14046	13883.5	14593.6	14031.2	13276.2	13749.9	14365.3	21895.2	13746.9	12319.7	12999.6	12325.9
RTN4	13280.3	13216.6	13274	14444.6	15162.4	15155.1	13193.3	20030	12775	13286.4	13296.7	13290.4
COL4A1	13494.2	14071.2	14167.6	20566.3	17272.7	18204.5	9517.36	17727.9	9880.39	13324.6	11533.7	11623.5
GANAB	14671.9	15384.4	15650	14610.4	14384	14506.5	12624.8	13879.9	12801.4	13464.7	12858.5	12451.9
HLA-B	11961.7	11370	12318.7	14894.9	15621.4	16429	11417.8	17086.7	11825.1	14695.4	14738.6	14015.4
TXNRD1	8775.83	8513.93	8449.63	10059.1	9680.46	10109.7	15914.1	18168.1	15794.7	17634.3	18407.7	18428.2
IGF2R	14057.6	14875.5	14758.6	16509.1	18306.9	16159.3	10949	12804.1	11797.8	12486.6	11508.7	11308.5
IL6ST	15531.9	16413.3	15072.8	14312.4	14074.4	14018.6	13213	9287.69	13687	12765.9	12411.2	12962.2
PXDN	15488.5	16124	16375.3	18691.1	17315.5	16984.1	9843.77	8602.64	10125.3	12429.2	11864.9	11490.5
RPLP1	13040.9	11439.8	11979	13186.6	12166.2	13467.7	13829.7	14182.9	14778.7	14193.3	14910.7	14558.3
RPL6	13847.9	13065.8	12890.6	12795.7	11856.6	12601.9	15154	10697.3	15077.4	13878	14537.5	14305.5
RPS6	12608.8	11388.5	11151.5	11729.3	11097.9	11590.3	13594.2	23336.7	13856.2	13429.5	13580.9	13778.2
CTSB	16295.6	16529.3	17116.5	18017.9	17910.5	17696.6	9392.5	6864.77	10102.4	10936.8	11387.6	10308.9
TPI1	13880.8	12856.6	13998.2	13111.6	11366.9	12690.1	12539.4	19173.7	11907.9	11466.4	12970.5	12769.3
WDR1	14560.7	13693.7	14791.6	12629.9	12420.9	12775.1	14306.2	14416.8	14424.5	11992.2	11325.6	11043.2
HNRNPA2B1	12345.1	12365.2	11949.2	11915.2	10541.2	11240.9	13395.9	21576.9	12959.1	12018.2	13204.7	13287.3
MAP4K4	15617.7	16194.8	16221.9	11307	10873.9	10911.4	14508.8	14926.2	15817.6	10707.2	9463.5	9786.2
SERPINH1	12045.3	11453.1	11504	15332.9	15490.7	16818.3	10113.2	10946.5	9833.68	13379.7	14241.3	13590.7
PTMA	13091.7	11957.9	11832	11560.1	10170.1	11293.4	13249.2	15689.2	13263.1	12890.7	14464.4	13784.4
MACF1	12418.1	13546	13281.5	11098.6	11211	10140.1	14028	16224.9	14991.1	12543.2	11629.8	12128.3
SOD2	10463	11788.6	10969.4	11579.2	12563.6	12367.9	11927.1	18587.5	12575	12956.5	12571.3	12584.1
EIF4G2	13235.8	13103.8	12979	13004	12136.5	12302.9	12869.1	10696.2	12472.7	12050.3	13005.6	12823.7
TPT1	13013.4	12193.8	12534.9	12764.3	11768.7	12976.6	12676.3	8697.05	13135.4	13051.4	13310.7	13066.4
CDCP1	12897.9	13361.3	13267.6	14517.4	14637.6	13994.4	11048.6	6230.22	11646.2	12968.8	12313.2	12497
ACTN1	13284.5	12822.7	12829.9	14200.4	13749.4	13847.5	11507.6	9393.08	11353.7	12724.6	12091	11976.6
PPIA	13482.5	12201	12325.1	11602.7	9938.47	11337.4	13764	12007	13616.5	12098.6	13188.7	13342.6
VIM	12782.5	13159.2	12700	11056.1	10753.1	10935.5	13603	12429.7	13467.6	12703.9	12355.2	11797.7
PSMD2	12242.3	11185.4	12245.3	13883.4	12700.9	13321.8	12145.1	12740.4	11649.7	11841.4	12164.1	12069.2
PFN1	12770.8	11788.6	13805.5	13289.7	12492.3	13255.7	12663.2	6363.06	12147.6	12157.5	13518.9	12853.3
COL5A1	15983.1	16040.9	17470.1	17651.6	17822.7	16857.1	7349.7	12782.1	7041.31	7470.52	7160.16	6977.36
RPL10	11280.6	10483.7	10659.5	12115.8	11740.2	12197.9	13047.6	6937.22	13636.7	13382	13289.7	13291.2
RPL15	12156.5	11364.9	11684	11585.9	10904.7	11059.3	12834	7618.98	13268.4	12461.3	13049.6	12776.3
DDX17	11227.7	12130.2	11493.4	11809.9	12299	11737.2	11538.3	12367.1	11967	12293	10788.3	11411.1
CLTC	11383.4	12080	11566.9	11811.1	11666.6	11293.4	11703.7	11393.3	11911.4	11737.3	11810.9	12066.1
ATP2A2	10814.6	10924.8	11084.4	13150.8	13288.3	12984.9	9806.53	11997.1	9900.65	12570	11794.9	11884.1
UBR4	11367.5	11635.7	12218.6	12428.3	13117	11798.1	10933.6	10201.1	11162.5	11589.6	11103.5	11460.1
RPL19	11237.2	10146.1	10406	11037	10352.4	10828.5	12973.1	7324.76	13642	12690.9	13147.6	13102.2
ATP13A3	11562.4	12180.5	11165.4	14134.3	14447.7	13671.2	8531.56	8626.79	8583.33	11846	11357.6	11772.1
LOXL2	13629.8	13406.4	13589.3	16204.4	17167.3	16331.4	7793.31	10456.9	7499.51	8303.22	8288.82	8185.37
AGRN	12590.8	12691.4	13939.7	11991.4	11560.1	10624.9	9722.19	17645.5	9110.26	9575.99	9848.73	9795.53
UBC	11907.6	11497.2	11346.4	13813.9	13671.4	14460.4	9555.7	9394.18	8489.04	9359.39	13065.6	11490.5
STC1	14786.3	18377.9	15605.3	11496.3	12670.1	10997.4	6796.55	3914.88	6928.52	10513.5	12161.1	12509.5
STC2	10031.9	10469.3	10402.8	14232.9	14740.8	14893.8	7761.54	8657.53	7992.07	13867.3	11861.9	11339.6
RPS18	10955.5	9674.22	10455	10806.3	9902.24	10346.8	13075	7115.07	13657	12945	12775.4	12558.5
VCP	11385.5	11161.8	11122.8	11338.4	10731.2	11354.2	11308.2	15379.6	10730.7	10105.6	10978.4	10786.5
TMEM132A	12085.6	11926.1	13050.4	14756	15597.2	15020.7	7807.55	11432.9	7182.29	9344.09	9612.59	9144.47
PRPF8	11502	11942.5	11802.2	11100.9	11359.2	10808.5	11863.6	8216.2	12042.7	11340.9	11312.6	10803.6
LAMP1	11768.9	11908.6	11802.2	13824	14930.8	14552.7	8991.6	6487.11	9379.01	10793.6	10285	9950.33
YWHAZ	10793.4	10638.6	10422	11131.1	9838.56	10327.9	12039.9	9667.54	11767.8	11082.2	12304.2	12248.9
PDIA3	9866.72	10026.1	9579.58	14708.9	14225.9	15433.1	7023.29	9283.3	7143.52	12274.6	11991	11407.3
CLIC4	11184.3	11412.1	10909.8	12725.1	11784.1	12222.1	9362.92	9097.76	9303.23	11497	11287.6	11686.5
HNRNPK	11125	11076.6	10345.3	10633.8	9737.55	10515.8	12226.1	9007.74	11910.6	11231.4	11599.7	11776.7
CFL1	11179	10423.1	10726.6	10561	9419.15	10325.8	11854.8	11201.2	11779.3	10629.1	11506.7	11105.4
ACTN4	10488.4	10595.5	10593.5	10900.4	10669.7	11124.4	11452.8	7040.42	10878.7	12006.7	12561.3	11516.2
ANXA5	11000	10645.7	10901.2	12691.5	12077.2	12767.7	9401.26	9741.1	9422.18	10555.6	11161.5	10613.8
FBN1	14091.5	14375.9	14715	12196.4	11138.5	10603.9	9458.22	12294.7	9512.06	8491.49	7360.28	7850.9
DPYSL3	12628.9	12138.4	12709.6	7347.19	6431.68	6857.66	14638.1	14993.1	14455.3	8676.71	9020.24	9048.79
TIMP2	10419.6	11260.3	11096.1	12019.4	11809.3	11545.2	8926.98	10875.2	9562.29	10643.6	10329	9920.77
HNRNPU	10603.9	10519.6	10179.2	9487.84	9149.06	9268.07	11278.7	15391.7	10758	10146.2	10775.3	10543.1
DDX3X	11240.4	11225.4	10890.6	10501.6	9836.36	9886.15	10853.7	10681.9	10739.5	10157.6	10598.2	10911.8
DHCR24	10678	10114.3	10666.9	11624	11483.3	11337.4	10451.7	7914.3	9879.5	10277	11874.9	11089.9
HUWE1	10355	11072.5	11022.6	9646.9	9871.5	9247.08	11440.8	10440.4	11864.7	10690.3	9934.78	10613.1
EIF5A	10427	9730.65	9924.64	9348.93	8832.86	9481.09	12707	8857.34	12021.6	10567.1	11579.7	11567.5
PLOD2	11498.8	11952.7	10993.9	12741.9	11536	11786.6	8953.27	9343.68	8778.94	9669.36	9795.7	9606.52
RPS14	9303.27	8393.9	8729.72	8979.28	8107.12	8986.84	10280.8	18824.6	11127.2	10541.9	10860.3	10619.3
DDX5	10568.9	10464.2	10082.3	11165.8	10364.5	10683.7	9813.11	11157.3	9422.18	9852.28	10784.3	10740.6
SEC61A1	8735.59	8650.37	8756.35	12954.8	13829.5	14262	8476.8	6962.47	8291.66	11145.7	11622.8	11016.8
RPL5	10232.1	9584.97	9916.12	10039	8982.17	9450.66	11715.7	8885.88	11756.4	10477.6	10936.4	10941.3
ITGA5	12636.3	12539.6	12429.5	14101.8	14120.5	13511.7	7072.58	5399.16	7111.8	8846.61	8442.91	8545.52
MT-ND3	10978.8	11226.4	9964.04	11070.6	10253.6	10730.9	9543.65	1090.15	10416.1	11826.9	12127.1	11920.6
RPS8	10286.1	9085.36	10058.8	9735.39	8888.85	9727.69	11782.5	7876.97	11811.9	10775.3	11096.5	10540.7
RPS9	8874.33	7828.63	8787.23	8880.7	8836.15	9259.67	10438.5	17095.5	10964.2	10560.2	10391	10301.1
DST	10162.2	10980.2	10894.8	8263.49	8769.18	7522.96	11798.9	13226.7	12345.9	9684.66	8821.13	9822.76
QSOX1	11038.1	10852	11198.4	9811.56	9999.96	10402.4	9960.98	16440.1	9824.87	8391.23	8389.88	7799.56
GNB1	10214.1	10174.9	10198.3	10167.8	9671.67	9966.95	10608.3	9054.95	10484	10327.6	10302	9914.55
SLC38A2	8547.06	8528.29	8535.89	9534.88	8712.08	9393.99	10493.3	8387.46	10707.8	11959.3	12066	12314.2
TUBB4B	11864.2	10650.9	11548.7	10673	10073.5	10685.8	10015.7	9651.07	9309.4	8101.93	10137.9	9235.48
NOTCH2	7316.37	7523.94	7585.92	9758.92	9875.89	9286.96	10183.3	11662.3	10622.3	11957	11768.8	11725.4
IL1B	8660.39	8536.5	8351.65	14244.1	13893.2	14554.8	6756.03	3466.97	5803.28	10163.8	12704.4	12984
UBA1	10104	9591.12	10361.3	9333.25	9322.53	9015.17	10885.4	12740.4	10562.4	9461.95	9881.75	9611.96
SPTBN1	10303.1	10925.8	10692.5	10406.4	10647.7	9664.73	9770.39	8479.68	9896.25	9531.6	9830.72	10044.4
EPAS1	11046.6	11566	11580.7	9723.07	10457.8	9810.59	10667.5	7688.14	11129	8930.04	9142.32	8763.32
GRN	9402.83	9495.71	9953.39	12613.1	13488.1	13358.5	7543.57	9574.23	7454.57	9388.48	9816.71	9077.57
SLC39A14	10647.3	10871.4	10993.9	11451.5	11608.4	11270.3	8890.83	9519.33	9082.06	9014.99	8881.16	8270.16
RPL37A	9410.24	8100.49	8819.18	9208.91	8446.38	8828.38	10154.8	14880.1	10133.3	10268.6	9975.8	10164.2
NEAT1	6901.2	8271.82	7509.24	8118.99	8915.2	8220.79	10101.2	15951.6	10407.3	13539.7	8600	10386.7
ARF1	9635.84	9146.91	9495.45	10348.1	10503.9	10934.5	10118.7	6521.14	10095.4	10388	10684.2	10105.9
SLC3A2	4528.78	4160.02	4477.22	15089.8	18938.2	19729.3	4578.5	8147.04	4932.7	11666.9	11897.9	10604.5
ACLY	9651.72	9336.7	9716.97	9792.52	9875.89	9782.26	11250.2	9110.94	11208.3	9553.03	9554.56	9385.6
FADS2	8459.16	8192.82	8642.39	9866.45	9849.54	10558.8	11216.2	7688.14	11195.9	10166.1	11138.5	10131.6
PRRC2A	9507.68	9691.66	10250.5	9122.66	9235.8	8863.01	11456.1	6977.84	11427.7	10517.4	9788.69	9698.3
TUBA1B	10356	9789.12	10524.2	9980.71	8841.64	9773.87	10978.5	3300.09	10812.6	9644.1	11351.6	10802.1
PLOD1	11652.4	12225.6	12897	12625.4	12076.1	12375.3	6651.97	6050.17	7036.02	8746.35	8217.78	8015.8
CD63	9529.92	8759.12	9549.76	11741.6	11719.3	12136	7844.79	6347.69	8051.11	9632.62	10925.4	10138.6
MKI67	9784.11	10101	9875.65	9115.94	8600.09	8030.86	10589.7	6342.2	10821.5	10009.9	11010.4	10855.8
TPM3	10283	9853.75	9950.2	9521.44	8641.82	9192.51	9740.81	12528.5	9285.61	8717.27	9306.41	9450.94
LASP1	10288.3	9847.6	10287.8	10321.2	10075.7	10233.5	9337.73	9723.53	9281.2	8388.17	9102.29	8699.54
HDGF	9365.76	8787.84	9312.27	8633.15	8461.75	8837.82	9801.06	14484.8	9484.75	9167.29	9637.6	8828.66
EIF3A	8670.98	8761.17	8383.6	8809.01	8713.18	8341.47	9757.24	13951.3	9709.44	9676.25	9464.5	9763.64
ATP1A1	9355.17	9416.72	9539.11	8730.6	8607.78	8965.85	9841.58	10599.6	9804.61	9254.54	10266	9567.62
PTPRF	6695.73	6500.09	6944.8	8208.6	7936.94	7644.69	11238.1	12445.1	11233	11575.8	10858.3	10840.2
RPL7	9309.63	8786.82	8582.75	8348.62	7544.98	7958.45	10570	11538.3	10498.1	9644.1	10123.9	10013.3
SLC16A3	10404.8	9732.7	10815	12054.1	11909.3	11887.3	6816.27	6121.53	6463.27	8101.93	10512.1	9612.74
MCL1	10195	9928.64	10227.1	9240.28	8602.29	8555.54	9143.86	14972.3	9214.23	7674.11	8558.98	8224.27
TRIO	8565.07	8738.6	9024.72	10061.4	9979.1	9339.43	9136.19	9316.23	9215.11	11065.3	8708.06	9185.7
PGK1	10206.7	10312.3	9950.2	10052.4	8998.64	9409.73	8458.18	7503.71	8335.72	8919.32	10196.9	9954.22
CALU	10654.7	11016.1	10076.9	11751.7	11377.9	11481.2	7780.16	6559.57	7874	8192.24	8192.76	8270.94
H3F3B	7334.38	6821.2	7171.64	7352.79	6533.79	7325.68	10956.6	14081.9	11083.2	10362.8	11197.5	10520.5
PTBP1	9272.56	9052.53	9460.3	8876.22	8843.83	8686.72	10720	6191.79	10554.5	9782.63	9737.66	9495.28
RPL28	8972.83	8094.34	8640.26	9233.56	8781.25	9206.15	9712.33	4721.79	9988.77	10632.2	10748.2	10391.4
ATF4	7661.64	6854.03	7307.96	9482.23	9528.94	10263.9	8540.33	10983.8	8479.35	10445.4	9806.7	10116
IPO5	9092.51	9136.65	8636	8391.19	7722.85	7945.86	9786.82	11532.8	9509.42	9174.95	9051.26	8987.34
H1F0	6762.45	6363.65	6959.71	7514.1	7052.01	7517.71	10423.2	10384.4	10373.8	11564.3	10875.3	10771.7
CSDE1	8775.83	8865.81	9075.84	8830.3	8431.01	8340.42	9796.68	8197.54	9690.06	9399.96	9247.38	9216.03
RPL29	9015.19	7930.19	8532.7	8359.82	8443.09	9152.64	10214	3078.33	10700.7	10423.2	10106.9	10407.7
ZBTB38	7893.59	8396.98	7926.72	8643.23	8226.8	8268.01	9308.16	7788.05	9429.23	10011.5	10419.1	10516.6
H2AFZ	9356.23	8220.52	8563.58	9306.37	8465.05	9375.1	8816.35	9418.33	8561.3	8486.14	9651.61	9471.95
XRCC6	9201.6	8777.59	8813.86	7928.56	7400.06	7847.22	10368.4	9375.52	10137.7	8764.72	9267.39	9223.81
SPTAN1	9685.61	9947.11	9901.21	7818.78	7888.63	7580.68	9569.94	11468	9758.79	8150.92	7816.54	7927.13
TM4SF1	8004.8	8221.55	8184.45	8489.76	7401.15	8264.87	7319.03	7479.55	7926.87	11123.5	11126.5	11361.4
ATP5F1B	9068.15	8018.42	8556.13	7782.94	7061.89	7585.92	10866.8	9209.74	10900.8	8755.54	9216.36	9186.47
POLR2A	8596.84	9196.15	9236.66	8770.93	8597.9	8282.71	8727.63	8403.93	8999.23	8998.15	9320.42	9233.92
SERBP1	9036.38	8553.94	8552.93	7854.63	7025.66	7571.23	9947.83	11921.4	9665.38	8622.37	8734.08	8831.77
LMNA	9034.26	8740.65	9286.71	7936.4	8179.59	8280.61	8712.29	14388.2	8229.1	7576.14	8799.12	8002.58
CSF3	8765.24	8392.87	8879.89	9874.29	10424.9	10309	8106.57	8918.82	7820.25	7877.69	8824.13	8387.62
COL5A2	9353.05	9185.89	9544.44	6954.01	6494.26	6620.5	10366.2	19000.2	10178.2	7012.85	6324.68	6320.08
SREBF2	7418.05	7336.2	7680.71	8749.64	9594.82	9200.91	9149.33	11179.3	9238.9	9458.89	8632.02	8101.37
RPL11	8981.3	7690.13	8532.7	8384.47	7645.99	7976.29	9456.03	8181.07	9648.64	9377	9454.5	9327.27
ADAR	7420.17	7454.18	7235.54	8479.68	7966.59	8005.67	8632.33	7021.76	8524.29	10988	10858.3	10949.9
KPNB1	9333.99	9173.58	8753.15	8412.47	7505.46	7688.76	9405.64	9834.41	8891.73	8435.62	8577.99	8858.22
MME	10288.3	11970.2	10838.4	8859.42	9452.09	8810.54	7864.5	7235.84	9380.77	7788.91	6676.88	6571.32
YWHAE	10219.4	10003.5	9647.74	8856.06	7745.9	8418.08	9147.14	8270	9015.97	7720.03	7956.63	8031.36
IQGAP1	8885.98	9184.87	8463.47	8593.94	9074.4	8406.53	8896.31	7651.91	9166.65	8570.32	8428.9	8294.27
HSPG2	10050	10408.8	11186.7	9495.68	10356.8	9159.98	7321.22	7996.64	7579.69	7504.2	6929.03	6873.13
SLC25A6	6970.04	6919.68	7116.26	7611.55	7832.64	7962.65	10017.9	11169.4	10033.7	9638.74	8922.19	8652.09
RPL18A	7608.69	6681.68	7361.21	8033.86	7566.94	8100.12	10164.7	3222.15	10446.1	10576.3	10979.4	10547.7
NUCKS1	7172.33	7324.91	7157.8	6666.13	5757.55	6389.64	11218.4	11150.7	11402.1	9716.81	9064.27	9147.58
CLDN11	7276.13	7220.27	7123.72	6723.26	6582.1	7199.75	11074.9	12543.9	11262	8948.4	8316.84	8409.4
ITGA3	7173.39	6840.69	7592.31	9222.36	8972.29	9186.22	8722.15	10016.7	8761.32	9145.1	8841.14	8545.52
SEPTIN2	8551.3	8879.15	8556.13	8284.77	7719.55	7902.83	8792.25	9189.98	8608	8577.21	8846.14	8982.68
SURF4	7432.87	7115.63	7248.32	9910.14	9678.26	10100.2	7323.41	7059.08	7385.84	9279.03	10372	9552.07
COL7A1	6315.51	6899.17	7092.83	9919.1	8922.89	9007.82	6251.08	16792.5	5680.8	9108.36	8769.1	8751.65
CRIM1	7661.64	7508.55	7542.26	11313.7	10779.5	10839	5551.16	9729.02	5965.42	10140	7504.36	7909.23
SNRNP200	8428.44	8435.96	8538.02	8011.45	8122.49	7993.08	8809.78	10125.3	9023.02	8568.03	8162.75	7958.24
NONO	8520.59	8377.49	8037.48	7707.89	7408.84	7617.4	9615.94	8408.32	9164.01	8810.64	9117.3	8801.44
NAP1L1	7576.91	7829.66	7108.81	7411.04	7032.25	7160.93	8541.42	15078.8	8369.21	8529.76	8602	8721.32
DCBLD2	5427.97	5425.98	5495.35	5830.48	5522.59	5536.5	11518.5	15920.8	11474.4	9712.98	9308.41	9399.61
XRCC5	8706.99	8606.26	8332.48	7762.77	6857.68	7170.37	9499.84	10135.2	9449.5	8148.62	8340.85	8620.97
FUS	8189.08	7728.09	8008.72	8116.75	7486.79	7856.66	8804.3	11699.6	8354.23	8335.36	8606	8599.97
TOP2A	8548.12	8763.22	8094.99	7978.97	7249.64	7178.77	8774.73	10348.2	8922.57	8486.14	8475.93	8641.97
TUBB6	9669.73	8870.94	9220.68	9873.17	9322.53	9472.7	8183.25	7018.46	7398.17	7004.43	8318.84	7801.11
HNRNPC	8034.45	8005.08	7908.61	7553.3	6867.56	7310.99	9670.71	9778.42	9306.75	8330.01	8809.12	8977.23
COL12A1	6163	6198.48	6354.79	7799.74	7595.49	7184.01	10116.5	8904.55	9853.07	9863.76	9534.54	9924.66
ILF3	8290.76	8238.99	8499.68	8238.85	8152.14	8102.21	8978.46	8722.3	8751.63	8192.24	8431.9	8333.17
RPL12	7546.2	6829.4	7092.83	6911.45	6456.93	7137.84	9796.68	7220.47	10910.5	9971.67	9363.44	9405.05
SFPQ	9211.13	9092.54	9166.37	8561.46	8287.18	8307.89	8162.44	7223.76	7494.22	7004.43	8991.23	8750.87
TRIM28	7631.99	6896.09	7848.97	7343.83	7083.85	7184.01	8694.77	17777.3	8023.79	7356.49	7371.29	7077.71
PTX3	11394	10328.7	11127	4487.4	4205.08	5182.86	11191	22319	10810	3672.12	3725.17	3676.92
HNRNPH1	8146.72	8585.74	8262.19	7973.37	7716.26	8027.71	7940.08	11182.6	7285.39	7690.18	8101.71	8207.93
HEG1	10144.2	10052.8	10171.7	8383.35	7867.77	7556.54	8701.34	8240.35	9145.5	6743.45	6169.59	6387.75
LAMB1	9519.33	10007.6	9758.5	8660.03	8238.87	8396.04	7514	9250.36	7661.64	6630.18	6801.96	6740.12
HIF1A	9233.37	9422.88	8918.22	6751.26	6234.05	6559.63	10000.4	7084.33	10419.7	7541.7	7551.39	7860.23
LGALS3BP	7316.37	7106.4	7875.6	9152.9	8884.46	9414.98	6358.42	6201.67	6417.45	9651.75	9020.24	9029.35
VCL	8227.21	8212.32	8196.16	6957.37	6407.53	6739.08	9235.86	9276.71	9528.8	8044.53	7857.57	7783.22
RPL35	8129.77	6625.25	7353.75	7544.34	6839.01	7519.81	8922.6	5851.46	9503.25	8913.96	9122.3	9072.13
MYL6	8439.03	7144.36	7579.53	8038.34	7642.7	8114.81	7815.21	10045.2	8016.74	7588.39	8675.04	7740.44
AP2M1	9482.26	8839.14	8943.78	8434.88	7991.84	8274.31	8309.21	5623.11	8262.59	7415.42	7605.42	7433.97
RPS19	7274.01	6454.95	6709.44	6919.29	6638.09	7199.75	8093.43	13948	8380.66	8042.24	8391.88	7994.8
RPL41	7782.38	6771.95	6714.76	6787.11	6647.97	7135.74	8199.68	11137.5	8781.59	8407.31	8199.77	8838.77
CAPN2	10613.4	10876.6	11021.6	6952.89	7083.85	6920.62	9112.09	10303.2	8482.87	5221.94	5551.23	5510.33
RHOA	7945.49	7675.77	7670.06	7566.74	7248.54	7598.51	7578.62	12088.3	7736.54	7608.29	7579.41	7451.08
RPN1	7294.13	6814.02	7043.84	9617.77	9780.37	10451.8	6363.9	5200.45	6372.51	8644.56	8896.17	8498.07
SON	8050.34	8479.05	8123.74	7819.9	7297.95	7312.04	7993.75	9971.64	7766.5	7481.24	7552.39	7678.99
MT-ND6	8121.3	9108.95	8558.26	8263.49	7908.4	7899.68	7517.28	1512.82	7813.2	8127.95	9453.5	9653.19
LMNB2	7805.68	7523.94	7748.87	7581.31	7439.58	7297.34	8117.53	11094.7	7814.08	7524.86	7766.52	7397.41
RPS16	7501.72	6896.09	7021.48	7355.03	6820.35	7307.84	8158.05	8834.28	8576.28	8294.8	8681.05	8560.3
FLNC	9052.26	8379.54	9366.59	8010.33	7988.55	7277.41	8029.9	8500.54	7473.95	6404.4	7134.15	7318.06
RAN	7862.88	7170	7501.79	7218.37	6185.74	6749.57	8411.08	10644.6	8063.44	7306.74	8279.81	8391.51
PIEZO1	7527.14	7553.69	8031.09	9186.51	10060.3	9069.74	6702.35	7676.07	6475.6	7678.7	7323.26	7156.27
YWHAQ	8364.9	8428.78	8060.91	7397.6	6684.2	7149.38	8439.56	7184.24	8427.36	7537.87	7902.59	7962.13
TAGLN2	8964.36	8250.27	8779.78	8403.51	7639.4	8332.03	7257.69	5568.22	7051	7260.82	8192.76	7997.13
RPS12	6898.02	6323.64	6459.16	6364.8	6245.03	6264.76	8879.88	12439.6	8756.03	8153.21	8279.81	7971.46
ECE1	10365.6	10358.5	10804.3	7203.81	6774.23	6747.47	7658.58	7887.95	7788.52	6568.18	6208.61	6019.82
RPS20	7253.88	6267.21	6568.86	6677.33	6305.42	6810.43	7725.4	12720.6	8341.01	7767.48	8292.82	8180.71
SET	7643.64	7333.12	7243	6891.28	6473.4	6896.48	8400.12	11106.8	8392.12	7513.38	7709.48	7576.31
AKAP12	6436.25	6863.26	6355.86	9777.96	9862.71	9132.7	6049.53	8915.52	6256.2	8160.86	7378.29	7807.34
AKR1B1	8351.13	6855.05	8247.28	9124.9	9046.95	9600.72	6472.33	6122.63	6391.01	6780.18	8332.85	7889.01
SSR3	5806.07	5683.48	5457.01	9222.36	8754.9	9426.52	6245.6	5736.19	6524.95	9323.42	9674.63	9438.5
ETS1	8836.2	9066.89	8769.13	8618.58	8023.68	7938.51	6788.89	7532.25	6928.52	7273.83	6482.77	6689.56
MT-ND4L	7858.64	8489.31	7470.9	7793.02	7706.38	8094.87	8071.52	1016.6	8575.4	8612.42	8184.76	8579.75
MALAT1	5945.88	6287.73	6195.05	7128.76	6707.26	7200.8	7373.79	11225.4	7059.81	8959.88	7220.2	9139.02
CD44	9170.88	9027.9	8931	7704.53	7435.19	7505.12	7681.58	4054.31	7602.6	7097.04	7452.33	7328.18
ANPEP	9693.03	10255.9	10425.2	9149.54	9909.93	9514.67	6195.21	3518.56	6329.33	5897.74	5733.33	5570.22
MAP1B	9451.55	9630.11	9238.79	9164.11	9593.72	8722.39	6546.82	5524.31	6412.16	5765.34	5760.35	6003.49
LSS	6296.44	5912.25	6711.57	6941.69	7681.13	7908.08	8877.69	13062	8777.18	6614.87	6297.66	6100.72
RPS11	7093.96	6619.1	6826.58	6877.84	6600.76	7026.61	8365.07	2985.02	9113.78	8991.26	8977.22	8918.11
ADAM9	6909.67	7171.03	6897.94	7416.64	6999.31	7255.37	7247.83	10596.3	7393.77	7392.46	7302.25	7461.97
LARP1	6841.89	6868.39	7033.19	6975.3	7232.07	7032.9	7724.3	9191.08	7984.14	7744.52	7351.27	7521.08
BSG	7720.95	7398.78	7654.08	8210.84	8443.09	8661.53	7243.45	4427.57	6962	7439.91	7763.51	7435.52
RPS5	7181.86	6540.1	6694.53	6735.58	6498.65	6797.84	8365.07	6325.73	8602.71	8101.17	8299.83	8094.36
TGOLN2	8960.12	8857.61	9156.78	8077.54	7591.1	7272.16	6604.87	7074.45	6824.54	6644.72	6286.66	6460.87
RPS3A	6837.65	6327.74	6502.83	6181.1	5782.8	6062.23	7999.23	12879.8	8291.66	7420.78	7363.28	7344.51
RPN2	7709.3	7422.37	7241.93	8633.15	8811.99	9146.34	6145.92	3985.14	6373.39	7852.43	7706.48	7597.31
COPA	7041	6992.52	7007.63	7837.83	8233.39	8159.93	7062.72	6275.23	7258.95	7768.24	7369.28	7332.07
SLC25A3	6993.34	6352.36	6661.51	6447.7	6218.68	6529.2	7915.99	11958.7	8048.47	7019.74	7334.26	7094.04
TGFBR2	8730.29	9111	8558.26	6544.03	6674.32	6638.34	8205.15	7530.06	8059.92	6207.71	6468.76	6270.29
RNF213	6469.08	6924.81	6932.02	7753.81	7996.23	7260.62	6102.11	6688.02	6408.64	8835.9	7771.52	8103.7
RPL10A	6330.34	5759.39	6272.79	6391.69	6236.25	6871.3	7816.31	10903.7	8101.33	7631.25	7752.51	7339.84
RPS24	7518.66	6934.05	6806.35	6729.98	6189.04	6443.15	8009.09	6607.87	8244.96	7694.77	7893.59	7848.56
FKBP1A	8158.37	7975.33	7975.71	8785.49	8256.44	8827.33	6280.65	3280.33	6079.97	7247.81	7452.33	7258.17
IFI27	4724.72	3984.59	4608.21	7843.43	5348.02	6316.18	5372.62	5303.64	5131.84	10906.9	11909.9	12700.8
HNRNPD	7283.54	7210.01	7281.34	6785.99	6526.1	6618.4	7542.48	10556.8	7322.39	6804.67	6836.98	7010.81
MRFAP1	7077.01	6605.76	6836.17	6400.65	5824.52	6283.65	7430.75	14616.6	7110.92	6165.61	6723.91	6814.79
NFE2L1	6712.68	6629.35	6766.95	8369.91	9038.17	8814.74	5845.8	6573.84	5870.25	7856.26	7335.27	7216.94
TPBG	9908.03	9416.72	9970.43	9017.36	9266.54	9110.66	4718.7	4913.91	4372.29	5841.87	5882.42	6020.6
HSPD1	7001.81	6788.37	6584.83	5899.93	5372.18	5953.1	7894.08	11836.9	7703.93	6824.57	7568.4	7341.4
FLNB	7646.82	7300.29	7547.58	7035.78	7128.87	6748.52	8206.25	7668.38	8326.03	6671.5	6178.59	6324.74
RPL23	7068.54	6504.2	6797.83	7114.2	6178.06	6585.87	7681.58	4663.61	7892.5	7805.74	8242.79	8486.4
XIST	6676.67	6873.52	6651.93	7357.27	7635.01	6473.59	6817.36	5178.49	7677.5	8635.38	6926.03	7927.13
PLXNB2	7447.7	7498.29	7804.25	8798.93	9555.29	8814.74	5794.32	5943.68	5674.63	6655.43	6404.72	6252.4
JUN	9851.9	9432.11	9769.15	7757.17	7947.92	7983.63	6749.45	7348.91	6391.01	4295.11	5306.09	4968.94
ITGA2	10033	10883.8	10181.3	9270.52	9808.92	8676.22	5174.36	3441.71	5345.96	4771.16	4707.74	5133.07
MTCH1	6748.69	6450.85	7134.37	7083.95	7374.8	7361.36	7234.69	8816.72	7078.31	6369.96	7171.17	6832.68
NCOR2	6428.83	6293.89	6760.56	8823.57	8928.38	8056.04	5989.29	5467.22	5932.81	7815.69	7103.13	7339.84
HNRNPA3	6995.46	6965.85	6560.34	6665.01	6062.78	6444.2	7386.94	8729.99	7040.42	7142.19	7258.22	7423.08
THBS2	9457.9	9438.26	9839.44	9528.16	9349.98	9533.56	5152.46	5394.76	4982.05	4911.98	4591.67	4795.48
TFRC	5600.6	5843.52	5569.9	5618.77	4913.24	5476.68	8062.76	9476.52	7844.04	8107.29	8403.89	8494.96
RPS27A	5992.48	5541.9	5792.48	5043	4871.52	5230.08	7775.78	15410.3	7808.79	6724.31	7072.11	7164.05
IER3	6441.54	5929.69	6056.6	8754.12	8680.24	9198.81	5295.94	2854.37	5297.5	7535.58	8742.08	8718.98
DEK	6795.29	6905.32	6501.76	6405.13	5825.62	6143.03	6979.47	9006.64	7182.29	7252.4	7470.34	7241.83
CTNNA1	7007.11	7171.03	7032.13	7254.22	7100.32	7151.48	6624.59	7919.79	6824.54	6552.88	6968.05	6619.55
CKAP4	7790.86	7445.97	7635.98	7721.33	7460.44	8077.03	6163.45	6765.96	5852.63	6467.92	6435.74	6197.17
ACTR2	7221.05	7287.98	7052.36	6576.51	6116.57	6174.51	7116.39	7948.33	7239.57	6735.79	6778.94	6863.02
LDLR	7876.64	7911.73	8147.17	5866.33	6225.27	5978.28	8333.31	8232.67	8343.65	5552.57	5650.29	5667.46
CALM2	6061.32	5779.91	5675.33	6159.81	5420.49	5955.2	7076.96	8284.27	7170.84	7892.99	8135.73	8228.93
HMGB1	7161.74	6778.11	6524.13	6909.21	5911.26	6614.2	7413.23	4551.63	7375.26	7102.39	8013.66	7666.54
AARS	5296.64	5192.07	5305.78	7085.07	7839.23	7475.74	6620.2	6730.83	6741.71	9042.54	7252.22	7115.82
EIF4B	5962.82	6028.18	5753.07	6191.18	6286.75	6108.4	7397.89	9927.73	7480.12	7503.43	6856.99	6664.67
MPRIP	6853.54	6857.1	6941.6	7212.77	7024.56	6421.12	6651.97	9509.45	6632.45	6405.17	6039.51	6352.75
CTTN	6640.66	6941.23	6847.88	6808.39	7543.88	7023.46	6450.43	9061.54	6354.89	6489.35	6254.64	6288.96
FDFT1	6326.1	5912.25	5943.71	6616.84	6689.69	6832.47	7790.02	8386.37	7896.03	6682.99	6619.85	6507.54
EIF4H	7067.48	6673.47	6867.05	6790.47	6584.29	6640.44	7487.71	5506.74	7157.62	6927.9	7154.16	7012.37
HYOU1	5376.07	5330.57	5527.3	9917.98	10701.5	10788.6	4029.74	5380.49	4155.52	7575.38	7036.09	6628.11
TNIP1	5885.51	5828.13	5927.73	5516.83	5545.65	5644.58	7800.97	9157.05	7687.19	7201.12	7629.44	7328.95
DDB1	6816.47	6710.4	6804.22	6456.66	6276.87	6409.57	7223.73	8209.62	7159.38	6198.52	6670.88	6556.54
CCT7	6579.23	5849.67	6499.63	5724.07	5338.14	5918.47	7517.28	12047.6	7085.36	6229.9	6430.74	6414.97
VAT1	6778.34	6458.03	6631.69	7441.29	8001.72	8056.04	6585.15	7624.47	6226.24	5968.92	6368.7	5879.03
MAP4	6496.62	6503.17	6728.61	7200.45	6993.82	6871.3	7023.29	5154.34	6986.67	6998.31	6998.07	6780.57
OAZ1	7208.34	6194.37	6548.62	6550.75	6473.4	6968.89	6773.55	6313.65	6801.63	6813.09	7152.16	6860.69
GNAI2	7013.47	6964.82	7153.54	6460.02	6202.21	6584.82	7158.01	7685.95	6745.24	6226.84	6258.64	6247.74
PFKP	6849.3	6289.78	6749.91	7101.87	7088.24	7079.07	6127.3	7799.02	6133.72	6606.45	6563.82	6261.74
ANKRD11	5807.13	5701.94	6120.5	7474.89	7648.19	7068.58	5828.28	6751.69	5900.21	7473.59	6874	7030.26
IFI6	3438.95	2613.99	3048	6717.66	5855.27	7206.05	3118.42	8735.48	3334.29	11240.6	10270	11348.9
MT-RNR1	6671.37	5910.2	6659.38	5689.34	5457.82	5969.89	9273.11	1983.79	9106.73	6879.68	6881	8042.25
RPL18	6328.22	5504.97	6018.26	5905.53	5839.9	6020.26	6876.51	8733.28	7345.3	6718.96	7003.07	6847.46
HMGN2	6278.44	6232.33	6152.45	5337.61	5040.6	5397.98	8174.48	5701.06	8141.87	7309.04	7270.23	7279.95
NID1	8338.42	8924.29	9063.06	7930.8	7581.21	7594.32	5355.09	4233.25	5441.13	5694.16	4943.87	5211.63
RPS15	6601.47	5651.67	6017.19	6238.22	5946.39	6399.08	6706.74	7472.97	6954.95	6660.02	7107.13	7154.71
FADS1	5266.98	5212.59	5357.96	6524.99	6778.63	6634.14	7314.65	5058.83	7113.56	7475.88	8109.72	7465.08
PRRC2B	6008.36	6078.45	6387.81	6061.24	6376.78	5606.8	7069.29	7780.36	7154.97	7221.02	6386.71	6363.64
SMC1A	6205.36	6567.8	6248.3	5659.1	5569.8	5265.76	7150.35	8117.4	7011.35	6934.02	6747.92	6881.69
TKT	6378	5742.98	5971.4	5318.56	5484.17	5456.74	9000.37	5145.56	8795.68	7201.12	6766.93	6551.1
RPL27A	6451.07	5790.17	5938.38	5933.54	5427.07	6151.43	7083.53	6017.24	7553.26	6994.48	7094.12	7141.49
CXCL6	6822.82	6207.71	6451.71	3695.44	2811.8	3529.04	8955.46	13320	9141.98	5428.59	5752.34	5995.71
MAP7D1	7111.96	6608.84	7136.5	6812.87	6854.38	6698.15	6226.98	7991.15	5833.24	5576.3	5954.46	5704.79
RRBP1	6158.76	6226.18	6409.11	7201.57	7349.55	7220.74	5634.4	7555.31	5387.38	5880.14	6791.95	6334.08
KHSRP	6478.61	6107.17	6606.13	6490.26	6691.89	6551.24	6978.38	5316.82	6857.14	6554.41	6416.73	6218.18
PDIA4	4740.6	4736.57	4734.94	8606.26	8994.25	9365.66	4274	4491.25	4389.03	7977.95	7488.35	7115.82
PGAM1	9245.02	8517.01	8934.2	8001.37	7181.57	7810.49	5145.88	3864.38	4875.43	4531.6	5212.03	5304.2
SLC7A1	5743.59	5768.63	5880.87	6605.64	6956.49	6511.36	6452.62	5598.96	6644.79	7592.21	6271.65	6548.77
HK1	7074.89	7244.89	7364.4	6971.93	7091.54	7241.73	5760.37	6955.89	5760.99	5567.11	5415.15	5343.87
OSMR	7911.6	8440.07	8245.15	7778.46	8124.69	7697.16	5150.26	3541.62	5509.86	5205.87	5126.98	5193.74
NSD2	6604.65	6428.28	6332.43	6439.85	6448.15	6101.06	6579.68	7266.57	6521.42	6637.06	5600.26	5938.15
CCND1	5711.81	5744	5641.25	8682.43	8135.67	8016.17	4255.38	4595.54	4059.48	6636.3	7524.38	7647.1
CLIC1	7165.98	6431.36	7189.75	6477.94	5948.59	6355.01	6409.9	7880.26	6287.04	5150.77	6279.65	5855.7
IGFBP7	5112.35	4647.32	4805.23	6716.54	6062.78	6799.94	5438.34	12021.3	5549.51	6846.77	6267.64	6234.51
CD164	6605.71	6385.19	6254.69	7023.46	7002.6	7385.49	5209.41	4677.88	5390.02	6634	6808.96	6691.11
RPL31	6207.48	5686.55	6207.83	5970.5	5458.91	6091.61	7144.87	3389.02	7355.88	7132.24	7175.17	7258.17
NT5E	7738.96	7789.65	7476.23	6457.78	6126.46	6160.87	5607.02	4729.48	5842.94	6244.44	5814.38	6138.84
G3BP1	6533.69	6545.23	6347.34	6435.37	5817.94	5975.13	6427.43	6981.14	6240.34	5883.97	6574.82	6409.53
SF3B1	6465.9	6566.77	6273.85	6281.91	6167.08	5926.86	6393.47	6109.46	6509.97	6338.58	6159.58	6405.64
GNS	6991.22	7430.58	7305.83	7704.53	8255.34	7740.18	4915.86	4972.1	5267.54	5476.04	5378.13	5185.96
HNRNPM	6210.66	5890.71	6245.1	5678.14	5677.4	5822.97	6277.36	11621.7	5741.6	5163.01	6234.63	5837.03
MCFD2	7123.61	7140.25	7028.93	7251.98	7062.99	7033.95	5571.97	3318.76	5493.12	5958.2	6388.71	6181.62
HSPA9	6212.77	6041.51	5671.07	6187.82	6012.27	6465.19	6383.61	6183.01	6305.54	6650.08	6467.76	6442.98
SCARB2	6157.7	6517.53	6397.39	7918.48	7882.05	7974.19	4685.84	3896.22	4785.55	6715.13	6063.53	6168.39
RANGAP1	6007.31	5600.38	5835.08	5240.15	5162.47	5323.47	6461.38	10613.9	6550.5	6050.81	6206.61	6036.16
RPL27	6132.28	5416.74	5884.07	6243.82	5334.85	5999.27	7443.9	1713.72	7673.97	7073.31	7392.3	7370.18
IRAK1	6222.31	5842.49	6438.93	6480.18	7333.08	6892.29	6542.44	7185.33	6361.05	5541.86	5498.2	5256.75
COTL1	7210.46	6728.87	7112	5185.26	5167.96	5421.06	7623.53	8076.78	7456.33	5079.59	5228.04	5167.29
USP22	6211.71	6149.23	6478.33	5839.44	5839.9	5826.12	6800.93	5511.14	6823.66	6059.23	6354.69	6326.3
TM9SF3	5744.64	5977.91	5646.58	6746.78	6476.7	6623.65	5367.14	7224.86	5216.43	6269.7	6348.69	6562.77
TNC	8431.62	8488.28	8875.63	6010.83	5042.8	5184.96	6343.08	6034.8	6331.98	4677.78	4939.87	4776.81
PTTG1IP	5890.8	5667.06	5759.46	7003.3	6875.24	7105.31	5180.93	6619.95	5316.01	6162.55	6559.81	6170.73
CLSTN1	8067.29	8301.57	8739.31	8334.06	8387.1	8123.2	4288.24	4754.73	4515.92	4253.78	4165.42	4087.63
MCM7	5850.56	5328.52	5760.53	5883.13	5844.29	5986.68	6772.46	6765.96	6597.2	6307.97	6515.79	6225.96
SLC38A1	5074.22	5257.73	5024.62	7534.26	7521.93	7381.29	5088.93	4471.48	4899.22	7335.06	6928.03	6915.14
NCAPD2	5909.87	5995.35	6059.79	5569.48	5441.35	5641.43	6699.07	6881.23	6728.5	6365.37	6248.63	6049.38
NRP1	7409.57	7945.58	7640.24	7144.44	7202.43	7116.85	5374.81	5135.68	5368.87	4778.81	4807.8	4925.38
BASP1	5873.86	5170.53	5474.05	5619.89	5498.44	5437.85	6938.95	9828.92	6408.64	5832.69	6135.57	5735.91
PDIA6	5802.9	5653.73	5683.85	7207.17	7150.83	7355.06	4468.97	6638.61	4544.11	6565.12	6372.71	6202.62
EIF1	5646.15	5733.75	5581.61	6532.83	6617.23	6711.79	5764.75	5041.26	5909.9	6685.28	6435.74	6329.41
SF1	6036.96	6007.66	6081.09	5957.06	5891.5	6046.49	6743.98	4370.48	6547.86	6484.76	6371.7	6323.97
GLG1	6722.21	6982.26	6719.02	6546.27	6680.91	6595.31	5523.77	6037	5736.32	5606.91	5305.08	5189.85
SEPTIN9	6796.35	6787.34	7298.38	5923.46	5896.99	6024.45	6297.08	6692.41	5985.68	5006.12	5628.27	5360.2
RPS7	6191.59	5459.83	5757.33	5879.77	5277.75	5615.2	6605.96	6156.66	6649.19	6239.09	6558.81	6296.74
SF3B3	5523.29	5524.46	5608.24	5086.69	4926.42	5095.76	7025.48	8165.7	7069.5	6335.52	6106.55	6145.06
TRAM2	5943.76	6419.05	6094.94	6910.33	6834.62	6467.29	5654.12	4818.4	5560.08	5909.99	6224.62	5882.14
PRRC2C	6108.98	6527.79	6236.58	6195.66	6336.16	5767.36	6209.45	3176.04	6262.36	6239.85	6321.68	6543.32
TRIM8	6579.23	6305.17	6579.51	5419.38	5635.68	5485.08	6504.1	6695.7	6048.24	5570.17	5970.47	5753.8
EMP1	5778.54	5900.97	5818.04	4648.7	3801.04	4414.71	8338.78	4065.29	8604.47	6253.63	6992.07	6585.32
XPO1	5906.69	5764.52	5705.15	5000.44	4979.12	4943.6	6924.71	6918.56	7008.7	6439.61	5898.43	6184.73
CDKN2A	5398.31	4470.86	5339.86	4496.36	4523.48	4604.65	6872.13	13403.5	6651.84	5346.69	5732.33	5572.56
UBE2D3	5857.97	5799.4	5779.7	6132.93	5887.11	6091.61	5832.66	5499.06	5899.33	6245.21	6251.64	6284.29
ATP5F1A	6351.52	5963.55	6068.31	5293.92	4805.64	5094.71	6567.63	8194.25	6609.54	5345.16	5797.37	5606
NCKAP1	5761.59	5985.09	5947.97	5796.88	5707.05	5664.52	6236.84	5472.71	6330.21	6317.92	5873.42	6058.72
IARS	4830.63	4739.65	4625.25	5680.38	5880.52	5915.32	6172.21	7005.29	6065.87	7172.04	6314.67	6347.3
NPLOC4	6053.91	5799.4	6212.09	6069.08	5936.51	6216.49	5860.04	6703.38	5910.78	5691.1	5570.24	5419.32
RAB7A	5914.1	5786.07	5865.96	6679.57	6532.69	6667.72	5492.01	6032.61	5405.88	5535.73	5941.45	5654.23
CSRP1	5742.53	5580.89	5776.5	6162.05	5575.29	5880.69	5804.18	6453.08	5551.27	6228.37	6221.62	5994.93
CEMIP	5086.93	5693.74	5846.79	9548.32	9044.76	9738.19	2082.23	2043.07	2181.74	7188.11	6267.64	6386.97
EWSR1	6043.31	5886.6	5890.46	6048.92	5737.79	6058.03	5932.33	5545.17	5540.7	5835.75	6117.56	6105.39
HLA-A	4612.45	4784.79	5130.06	5720.71	5828.92	6304.64	5990.39	6158.86	5601.5	6845.24	6583.83	6583.77
KIF5B	6096.27	6378.01	5952.23	5990.67	5553.34	5643.53	5691.36	6455.27	5680.8	5796.72	5742.34	5655.79
ASPH	6846.12	7015.09	6819.13	7201.57	6508.54	6698.15	4966.25	6264.25	4782.91	4896.67	4578.66	4732.47
ABL1	5116.59	5172.58	5416.54	5426.1	5292.03	5160.82	6547.91	7460.89	6639.5	6075.3	5820.38	5770.13
EIF3B	5579.42	5418.79	5332.4	5009.4	4842.97	4877.49	5938.91	12274.9	5575.06	5239.55	5527.21	5121.4
ARPC2	6256.2	5864.03	5987.37	5869.69	5577.49	5897.48	5949.86	4901.84	5809.45	5705.64	5913.44	6103.83
CNOT1	5763.71	6096.91	5846.79	5647.89	5783.9	5431.56	5861.14	4281.56	6123.14	6335.52	6018.5	6186.28
TRIP12	6092.03	6215.92	6081.09	5748.71	5353.51	5294.09	6184.26	5275.1	5862.32	5770.69	5677.3	5993.38
NDST1	5976.59	6375.96	6594.42	6703.09	6678.71	6368.65	5263.08	4560.41	5220.84	5101.78	5755.35	5521.22
KPNA2	5872.8	5651.67	5684.92	5391.38	4924.22	5194.4	6338.7	5855.86	6220.95	5696.46	6345.69	6103.05
FKBP10	7018.76	6889.93	7492.2	5848.4	5513.81	5766.31	5527.06	4918.3	5632.34	5351.29	5025.92	4909.05
PTP4A2	6479.67	6292.86	6471.94	5940.26	5893.69	5838.71	5458.05	6559.57	5405	4929.58	5440.16	5272.3
GCN1	5307.23	5391.1	5447.42	5390.26	5574.2	5464.09	5901.66	9293.18	5753.94	5365.06	5387.13	5465.21
WNK1	5710.75	5910.2	5927.73	5420.5	5633.48	5231.13	6110.87	5203.74	6525.83	6056.17	5458.17	5826.92
RND3	5157.89	5274.14	4673.18	5819.28	6403.13	6341.36	5877.57	6533.22	6450.05	6054.64	5177.01	5455.1
KMT2D	5369.72	5410.59	5944.77	5710.62	5828.92	5105.2	5631.12	6573.84	5754.82	5919.94	5599.26	5998.82
SHC1	5841.02	5713.23	6286.63	6574.27	6402.04	6589.02	5469.01	4492.34	5506.33	5566.35	5522.21	5278.53
BTF3	5864.32	5860.96	5435.71	5603.09	4866.03	5176.56	6179.88	5148.85	6507.33	5828.1	6099.55	6005.82
MYO1C	5951.17	5966.62	6143.93	6552.99	6682.01	6489.33	5183.12	5263.02	5212.91	5361.24	5333.1	5076.29
CXCL5	6560.16	6979.19	6426.15	4693.51	4673.89	4531.2	6044.06	7934.06	6168.96	4828.56	5183.01	4985.28
PLAU	8322.53	8381.59	8375.08	6710.94	6456.93	6559.63	4005.64	5301.45	4076.22	3861.93	3995.32	4026.96
ITPRID2	4207.87	4644.24	4441.01	5039.64	4486.15	4837.61	5773.51	7172.16	6339.91	7404.7	6254.64	6612.55
LAMA4	6586.64	6974.06	6731.8	6371.52	5750.96	5757.91	4937.77	5500.16	5283.4	5013	4931.87	5052.17
SND1	5431.15	5126.41	5252.53	6069.08	6448.15	6417.97	5541.3	5405.74	5382.97	5721.71	5667.3	5410.76
KIRREL1	5740.41	6015.87	6131.15	6763.58	6895.01	6734.88	4647.51	4178.36	4550.28	5365.83	5356.11	5344.65
CDKN1A	6455.31	6429.3	6557.14	6966.33	7755.79	7828.33	3886.25	3583.34	3561.63	4578.29	5626.27	5011.72
INSIG1	4768.14	4403.16	4548.57	5324.17	5724.61	5572.17	7194.16	7523.47	6828.07	5000.76	5305.08	5228.74
VEGFA	5572.01	6129.74	5777.57	7781.82	8760.39	8327.83	3034.08	4526.38	2952.75	5183.68	5097.96	4968.94
PTPN11	5234.15	5403.41	5264.24	5045.24	5094.4	5000.27	5947.67	7430.15	5783.02	5368.89	5724.33	5709.46
LOX	7964.55	8518.03	7727.57	9772.36	10148.2	9703.56	2281.58	1891.57	2405.55	2980.25	3097.8	2965.96
EMILIN1	6225.48	6064.08	6969.29	7842.31	7795.31	7923.82	3156.76	4550.53	2995.93	4651	4991.9	4708.36
DDOST	4928.07	4926.36	5015.04	6528.35	6841.21	6826.18	4824.95	3436.23	5020.82	6179.39	6128.56	5718.79
HNRNPF	5879.15	5621.92	5733.91	5882.01	5395.23	5789.39	5597.16	4346.33	5391.78	5414.04	5795.37	5598.23
DDX21	5641.91	5375.71	5235.49	4887.3	4736.47	4723.23	6199.6	6438.81	6159.27	5547.21	5467.18	5745.24
RPL24	5649.32	4851.47	4980.96	5242.39	4822.11	4819.77	6029.82	5501.25	6188.35	5659.72	5905.43	6165.28
FOSL2	5425.85	5424.95	5627.41	5455.23	5739.98	5340.26	5714.36	5490.28	5680.8	5397.97	5464.18	5465.21
BCAT1	4536.19	5021.77	4635.9	5757.67	5257.99	5344.46	5448.2	5732.9	5567.13	6239.09	5947.46	6020.6
TNPO1	6320.8	6600.63	6125.82	6073.56	5827.82	5558.53	5352.9	5157.63	5230.53	4670.13	4720.74	4950.27
GSTP1	5098.58	4499.59	4853.16	5288.32	4892.38	5113.6	5844.71	5953.56	5978.63	5682.68	6305.67	5977.82
BZW1	6008.36	6101.02	5512.39	4983.63	4589.35	4711.69	5909.33	6371.84	5666.7	4754.32	5578.24	5741.35
RPL32	5573.07	5073.07	5234.42	5239.03	4733.18	5057.98	6150.31	2206.65	6710.87	6279.65	6267.64	6244.62
HNRNPAB	5184.37	4568.32	5056.57	5115.81	4705.73	5142.98	5930.14	7268.77	5564.49	5314.55	6148.58	5730.46
LMAN1	5770.06	6118.46	5668.94	5907.77	5809.15	5955.2	4786.61	4256.31	5064.88	5724.77	5179.01	5273.86
PRKCSH	5627.08	5430.08	5733.91	6023.15	6145.12	6225.93	4849.05	4941.36	4705.36	5612.27	5244.05	5171.96
DNMT1	5703.34	5680.4	5585.87	4909.7	5082.32	5071.62	5998.05	5741.68	5730.15	5335.98	5324.1	5343.87
CBX5	5891.86	6348.26	5960.75	5232.31	5316.18	4855.45	5725.32	5268.51	5879.94	5469.91	4647.7	4980.61
CTDSP2	5132.48	5117.18	5429.32	5231.19	5192.12	5221.68	5492.01	5918.43	5651.72	5493.64	5835.39	5476.1
MARCKS	4270.36	4309.8	4297.23	4811.13	4768.31	4652.92	5528.16	11574.5	5038.44	5168.37	5525.21	5559.33
SH2B3	5157.89	5271.07	5610.37	5260.32	5401.82	5325.57	5298.13	4554.92	5182.07	5690.33	6103.55	5931.93
BAG6	5407.85	5212.59	5603.98	5344.33	5727.91	5498.72	6021.06	4172.87	5913.43	5684.21	5314.09	5091.06
UBB	5511.64	4849.42	5442.1	5663.58	5318.38	5671.86	5077.97	7008.58	4815.51	4641.05	5775.36	5500.99
MCM4	5940.58	5908.15	5624.21	5269.28	4894.58	5068.47	5460.24	5247.65	5430.56	5132.4	5347.11	5410.76
CORO1C	5309.35	5198.23	5050.18	5122.53	4920.93	4795.64	5983.81	5678.01	6003.31	5372.72	5488.19	5564.78
EIF5	5913.04	5977.91	5599.72	5761.03	5461.11	5834.52	4796.47	4963.32	4737.09	4956.37	5504.2	5405.32
PEA15	4405.92	4180.54	4356.87	5454.11	5323.87	5582.67	5839.23	3326.44	5791.83	6526.09	6582.83	6315.41
PARP1	5160.01	5175.66	5116.21	4674.47	4309.38	4455.64	6340.89	6511.26	6016.52	5498.23	5599.26	5465.21
NDRG1	8916.7	9867.09	9480.54	7006.66	7822.76	7350.86	2666.05	2157.25	2689.28	2654.98	3300.92	2986.97
ARCN1	5317.82	5452.65	5038.47	5650.13	5372.18	5515.51	5252.13	4361.7	5218.2	5496.7	5770.36	5658.9
PKD1	4683.41	4892.51	5177.98	6004.11	6707.26	6073.77	4417.49	7175.45	4089.44	5439.3	5065.95	5018.72
ACTR3	5264.86	5178.73	5089.59	5598.61	5019.74	5293.04	5219.27	5876.71	5235.82	5313.02	5496.2	5606
CCT3	5596.37	5191.05	5420.8	4920.9	4570.69	4881.69	6105.4	5545.17	5622.65	4938.77	5596.25	5739.02
ACADVL	4892.06	4817.62	5189.7	7281.1	8107.12	7986.78	3969.49	4671.29	3821.57	4761.97	4977.89	4630.57
NORAD	5060.46	5595.25	5206.74	5579.56	6041.91	5960.44	4866.57	6666.06	4718.58	4944.89	5037.93	4879.49
TUBA1C	6020.01	5621.92	5707.28	5808.08	5627.99	5882.79	5455.86	1781.79	5353.89	4924.22	6189.6	5521.22
HLA-E	4428.16	4449.32	4837.18	5349.93	5255.8	5600.51	4623.41	5928.31	4781.14	6164.08	6279.65	5810.58
TMED10	5083.76	5097.69	4914.93	6493.62	6671.03	6823.03	4314.52	3795.22	4460.4	5629.11	5438.16	5283.97
PAPOLA	5596.37	5549.08	5527.3	5073.25	4855.05	4908.97	5769.13	3817.17	5596.21	5443.89	5722.33	5694.68
NAMPT	6274.2	6716.56	6100.26	4555.73	4654.13	4754.71	5994.77	5760.34	6368.98	4589	4236.46	4299.99
TPM1	3371.17	3000.75	3185.38	7563.38	6439.37	6625.75	3576.27	4066.38	3580.13	7774.37	6799.95	6757.23
RAD21	5218.26	5553.19	5088.52	4892.9	4483.95	4658.17	5961.91	5162.02	5883.47	5688.8	5322.09	5488.55
YWHAB	5981.89	5648.6	5619.95	5561.64	5073.54	5465.14	5145.88	5165.32	5030.51	4814.78	5196.02	5196.85
TFDP1	5690.63	5606.53	5448.49	4638.62	4631.07	4653.97	5499.68	6051.27	5305.43	5101.02	5463.18	5495.55
STT3A	4732.13	4553.96	4658.27	6645.97	6519.51	6963.64	4482.11	2194.57	4574.07	5909.22	6128.56	5886.81
SHMT2	3882.72	3517.81	3864.85	4929.87	4747.45	5229.03	5852.37	4981.98	5785.66	6804.67	6590.83	6193.29
RPL35A	5314.64	4570.38	4976.7	5351.05	4766.12	5198.6	5746.13	3084.92	6035.91	5760.75	6099.55	5845.58
SRSF3	5370.78	5074.09	4971.37	5174.06	4534.46	5007.61	5194.08	8205.22	4797.01	4527.78	5531.22	5402.21
MICAL2	3693.14	3657.33	3846.74	6080.28	5388.65	5498.72	5261.99	4466	5316.01	6621.76	6259.64	6204.95
HMGCS1	4178.21	4213.36	4114.06	4759.6	4819.92	4982.43	6639.92	6311.46	6938.21	5355.88	5338.1	5105.07
AXL	4876.17	4651.42	4841.44	4788.72	4734.28	4668.66	6143.73	7679.36	6100.23	5208.93	4776.78	4698.25
TRAM1	4190.92	4152.84	4005.43	6530.59	6562.33	6938.46	4176.51	2352.66	4324.71	6455.68	6400.72	6210.4
GNG12	5330.53	5654.75	5209.93	4962.35	4543.24	4839.71	5896.19	4335.35	5951.32	5182.91	5289.08	5343.09
ANXA6	5487.28	5226.95	5215.26	5516.83	5184.43	5598.41	5155.74	4664.7	5190.88	5060.46	5230.04	5056.06
PHLDA1	5984	6171.8	5989.5	4204	4557.51	4357	5855.66	5898.67	5596.21	4571.4	4715.74	4750.36
YBX3	5013.85	4894.56	4804.17	4384.34	4581.67	4663.42	5410.95	8188.76	5523.08	5022.19	4966.89	5009.39
CNBP	4780.85	4506.77	4651.88	4630.78	4193	4566.87	5437.24	7474.07	5572.42	5277.05	5405.14	5602.89
TCP1	5032.92	4924.31	4896.82	4453.79	4083.21	4479.78	5489.82	9265.73	5143.3	4726.77	5018.92	5043.62
HP1BP3	4513.95	4798.13	4547.51	4805.53	4435.64	4790.39	5401.1	5637.39	5756.58	5980.4	5513.21	5430.21
RPL37	5125.06	4551.91	4605.02	5134.86	4526.77	5113.6	5142.6	4267.29	5527.48	5557.16	5767.35	5869.7
IGFBP4	6585.58	5772.73	6563.53	4997.08	4412.59	4891.13	5096.59	7262.18	4952.97	3966.78	4265.48	3956.95
CSE1L	5366.54	5273.12	5167.33	4581.49	4221.55	4333.91	5840.33	5327.8	5721.34	5052.04	5245.05	5347.76
SUPT16H	5183.31	5259.78	5287.67	4833.53	4238.01	4733.72	5547.87	5533.09	5290.45	4986.22	5268.06	5377.32
HNRNPUL1	5341.12	5198.23	5234.42	4854.81	5038.41	5069.52	5451.48	5159.83	5071.93	4996.93	5260.06	5029.61
ATN1	5205.55	5224.9	5597.59	5122.53	5327.16	5391.68	5482.15	3831.45	5380.33	5190.56	4960.88	4870.15
RAD23B	5394.08	5449.57	5285.54	5215.51	4640.95	5036.99	5238.99	5762.54	5251.68	4934.17	4741.76	4812.59
USP9X	4723.66	5020.75	4950.07	4878.34	4702.44	4706.44	5237.89	6105.06	5314.24	5300.01	5032.93	5251.3
SMC4	4997.97	5266.96	4842.51	4555.73	4328.04	4260.46	5511.73	5359.63	5613.84	5415.58	5166	5550.78
CALD1	4021.46	4023.57	3910.64	4805.53	4335.73	4604.65	5455.86	5432.09	5662.3	6388.33	5807.38	5864.25
RPL21	4475.82	4294.41	4255.7	4159.19	3941.57	4194.35	5769.13	8565.31	5548.63	5073.47	5052.94	5623.9
RAC1	5662.03	5374.68	5136.45	5299.52	4847.37	5200.7	4943.25	4469.29	5120.39	4858.4	5030.93	5176.63
RAI14	4439.81	4537.55	4294.04	5637.81	5483.07	5420.01	4680.37	4291.44	4598.75	5798.25	5627.27	5816.8
PTGES3	5397.25	5085.38	5191.83	4814.49	4511.4	4823.97	5402.19	4434.16	5337.15	5044.38	5576.24	5273.86
EPHA2	4892.06	4376.48	4765.83	5847.28	5346.92	5655.07	4750.47	5974.42	4508.87	4926.52	5158	5066.17
MGAT4B	5023.39	5011.51	5212.06	5279.36	5767.43	5513.41	4430.63	7086.53	4623.42	4466.55	4649.7	4503.01
KDM5C	4992.67	4783.76	5107.69	5082.21	5071.34	5070.57	4989.25	7272.06	4957.38	4807.89	4548.64	4633.69
MYH10	5444.91	5507.02	5415.47	5039.64	4943.98	4635.08	4957.49	5928.31	5006.72	4761.21	4551.65	4846.04
B4GALT1	4572.2	4764.27	4696.61	5488.83	5529.18	5614.15	4137.08	4161.9	4365.24	5675.03	5780.36	5604.45
ACIN1	5054.1	5177.71	5232.29	4489.64	4883.6	4587.86	5729.7	4839.26	5565.37	5282.41	4875.84	4828.93
SF3B2	4500.18	4424.7	4753.05	4415.71	4472.97	4934.15	5266.37	8176.68	5240.23	4892.08	4826.81	4744.14
LRP10	4492.77	4340.58	4786.06	6568.67	6916.97	6852.41	3586.13	4124.57	3568.68	5175.26	5292.08	4953.38
TPM2	4966.19	4626.8	4690.22	4725.99	4290.71	4584.71	4737.32	10046.3	4605.79	4478.03	4611.68	4507.67
UGGT1	4636.81	5112.05	4717.9	5969.38	6404.23	5899.58	4269.62	4489.05	4217.21	5106.38	4785.78	4825.82
PSMA7	5416.32	4734.52	5202.48	4858.17	4392.82	4915.27	5073.59	6678.13	5086.02	4423.69	4857.82	4764.36
BRD2	4957.72	4992.02	5117.28	5249.11	5111.97	5166.07	4834.81	4369.39	4598.75	5062.75	5308.09	5203.08
MRC2	5391.96	5507.02	5825.49	6829.67	6910.38	6525.01	3472.21	4134.45	3364.25	4653.29	4185.43	4086.85
SMG1	5090.11	5407.51	5037.4	5420.5	5397.43	4838.66	4645.32	4570.29	4817.27	4922.69	4669.72	5183.63
TMED9	4950.31	4481.12	4710.45	5416.02	5308.5	5656.12	4514.97	6526.63	4315.89	4845.39	4932.87	4702.14
LAMA5	7431.82	7404.93	8463.47	3779.45	3630.86	3514.35	5734.08	7499.32	5417.34	2667.22	3027.76	2997.86
MORF4L2	4941.83	4814.54	4548.57	5215.51	4958.26	5061.13	4943.25	5108.23	4585.53	4848.46	5512.21	5364.87
SRSF11	5254.27	5365.45	5011.84	4969.07	5051.58	4829.22	4956.39	4650.43	4945.04	5061.22	4707.74	5042.06
ACSL4	4705.65	4834.03	4599.69	5261.44	5048.29	5125.14	4996.92	6745.1	4945.04	4596.66	4671.72	4701.36
NR2F2	5797.6	5413.67	5743.49	4062.85	3889.97	3892.13	6018.87	7695.83	6144.29	3955.3	3937.29	3908.72
MEG3	4916.42	5260.81	4908.54	5074.37	5393.04	4858.6	4876.43	4489.05	4900.1	5318.38	4808.8	4877.93
SNRPB	4632.57	4306.72	4778.61	4546.77	4436.74	4659.22	4873.14	8424.79	5071.04	4626.51	5047.94	4660.13
HNRNPA0	4341.32	4139.5	4432.49	4337.3	4481.75	4594.16	5079.07	8838.68	4598.75	4679.31	5152	4963.5
HCFC1	4846.51	4757.09	5134.32	4683.43	4905.56	4623.54	5230.22	5082.98	4899.22	4914.27	5137.99	5108.95
FNDC3B	5129.3	5561.39	5283.41	6229.26	6195.63	6049.64	3957.44	3145.3	3964.31	4944.12	4467.6	4699.8
CTNNB1	4044.76	4047.17	3934.07	4153.59	3986.59	4074.72	5441.62	6706.68	5434.96	5378.84	5817.38	5711.02
UGCG	4315.9	4408.28	4262.09	4525.48	4172.14	4345.46	4563.17	6247.78	4717.7	5904.63	5505.2	5558.56
MTDH	3649.71	3656.3	3618.84	5239.03	5256.89	5503.96	4635.46	6382.82	4516.8	5364.3	5591.25	5474.55
RPL9P9	4623.04	4330.32	4677.44	4430.27	3982.2	4489.22	5267.47	5125.79	5760.99	5346.69	5408.14	5136.96
CALM3	5721.34	5376.73	5660.42	4926.51	4838.58	4924.71	5237.89	3819.37	5092.19	4231.59	4806.79	4609.57
CTGF	2429.61	2191.32	2122.52	5651.25	4388.43	5261.56	4050.55	3948.92	4136.14	9038.71	6529.8	6953.25
SMAD3	5484.1	5397.25	5427.19	4440.35	4841.88	4564.78	5061.54	4352.92	4617.25	4413.74	5123.98	5236.52
PAICS	4738.48	4567.3	4442.07	4088.62	3652.82	3983.42	5941.1	4721.79	5894.04	5194.39	5518.21	5359.42
TMEM158	5079.52	4814.54	5677.46	4382.1	4257.78	4051.63	5550.06	6759.37	5071.04	4383.89	4580.66	4433
UBA52	5228.85	4418.54	4683.83	4758.48	4202.88	4865.95	4777.85	4044.43	5378.57	5084.95	5183.01	5529
LY6E	4306.36	3828.65	4426.1	5246.87	4780.39	5443.1	3502.88	4766.8	3699.09	6072.24	5903.43	5797.36
ARGLU1	4609.27	4826.85	4674.24	4930.99	5034.01	4866.99	4783.33	4526.38	4976.76	5078.82	4904.85	5021.84
AFAP1	4634.69	4585.77	4601.82	4944.43	4836.39	4688.6	5329.9	4602.13	5366.23	5241.84	4603.68	4752.7
U2AF2	5027.62	4591.92	5020.36	4584.85	4399.41	4700.14	5380.28	5422.21	5128.32	4640.28	4867.83	4584.68
BCAR1	5550.83	5531.64	5894.72	4998.2	5207.49	5187.05	4794.28	5938.19	4658.66	3700.44	4073.37	3638.03
RPL14	4749.08	4282.1	4381.37	4501.96	4362.08	4338.11	5840.33	2787.4	6071.15	5339.04	5185.01	5561.67
PLS3	5172.72	5019.72	4919.19	4976.91	4131.51	4500.76	4686.94	6011.75	4845.47	4491.04	4614.68	4842.15
KDELR2	4547.84	4716.05	4474.02	5597.49	5317.28	5564.83	4279.47	3181.53	4299.15	5063.52	5430.16	5269.19
GPR176	2863.85	2947.41	2966	6169.89	6111.08	6346.61	3298.05	3630.54	3645.34	6734.26	6212.61	6015.16
KTN1	4925.95	5034.08	4689.15	4796.57	4583.86	4823.97	4610.26	5384.88	4548.52	4783.4	4766.77	4952.61
SBF1	4591.27	4526.26	4671.05	4911.94	5418.29	4863.85	4682.56	6837.32	4463.05	4518.59	4592.67	4271.98
CCT5	4704.59	4468.81	4333.44	4128.94	3584.75	3917.31	5686.98	6392.7	5526.6	4689.26	5162	4960.38
UCHL1	4040.53	3885.08	3828.64	4631.9	4149.08	4531.2	4773.47	7490.53	4855.16	4923.46	5275.07	5130.73
ACO1	4435.58	4456.5	4538.99	4247.68	4368.67	4071.57	5796.51	6565.06	5707.24	4449.71	4587.67	4489
PRKAR1A	4953.48	5156.16	5026.75	4385.46	4423.56	4340.21	5018.82	4968.8	5070.16	4745.9	4794.79	4645.35
TMEM30A	5178.02	5530.62	5077.87	5617.65	5386.45	5401.13	4086.69	4313.4	4187.25	4472.67	4291.5	4355.99
CDV3	4737.43	4740.68	4542.18	4253.28	4102.97	4383.23	5339.76	5483.69	5389.14	4639.52	4680.72	4968.94
FLII	4700.36	4527.29	4745.59	5105.73	5202	5199.65	4844.67	5011.62	4632.23	4577.52	4572.66	4427.55
CDC25B	5565.65	5473.17	5750.94	4115.5	4492.73	4483.97	5284.99	6343.29	5442.01	3721.1	3699.15	3609.25
MAT2A	4767.08	4755.04	4720.03	4434.75	4205.08	4422.06	5221.46	5679.1	5014.65	4207.86	4967.89	4900.49
SNRNP70	4852.87	4486.25	5106.63	4638.62	4608.02	4664.47	4591.64	7885.75	4337.04	4039.49	4340.52	4263.43
TMEM123	4527.72	4490.36	4209.9	4445.95	4077.72	4260.46	4874.24	4736.06	4925.65	5427.82	5279.07	5287.08
MSMO1	3920.85	3932.27	3695.51	5071.01	5297.52	5289.89	4995.82	4622.99	5213.79	5120.15	4868.83	4803.26
SSRP1	4346.61	4270.81	4256.76	4025.89	3787.86	4027.5	5817.32	6078.72	5496.64	4905.86	4829.81	4848.37
UBE2S	4597.62	3885.08	4461.24	4712.55	4526.77	4750.51	4875.34	4922.7	4760	4769.62	5394.14	5017.95
ITPR3	4276.71	4592.95	4698.74	4916.42	5630.19	4861.75	4335.34	5006.13	4676.29	4914.27	4620.69	4347.43
SPOCK1	6022.13	6044.59	5930.93	7194.85	6082.54	6499.82	3199.47	2057.34	3291.99	4177.25	3487.03	3685.48
ENG	6218.07	5823	5971.4	6389.45	5983.72	6065.38	3683.61	2310.94	3484.08	3788.45	3887.26	3994.29
EFEMP1	3916.61	3692.21	3756.22	4149.11	3361.86	3967.68	5236.8	2629.32	5630.58	6658.49	5864.41	6159.84
CITED2	3782.1	3640.91	3887.21	5610.93	6115.48	6195.5	3670.47	3253.99	4016.3	5823.5	5173.01	4966.61
CCT8	4420.75	4244.14	4176.89	3875.79	3642.94	3699.04	5154.65	7796.83	4963.54	4743.6	4763.77	4934.72
OAS3	2468.8	2359.57	2555.98	4565.81	3994.27	3938.3	3385.68	3350.59	3156.3	8363.68	7723.49	8047.69
JAK1	4649.52	4916.1	4636.97	5222.23	5154.79	5128.29	4194.04	4352.92	4304.44	4833.15	4574.66	4553.57
FAM168B	4634.69	4776.58	4693.41	4775.28	4566.3	4517.55	4662.84	5605.55	4750.3	4523.18	4555.65	4522.45
RPLP2	4312.72	3969.2	3969.22	4402.27	4188.61	4258.36	4996.92	5009.42	5359.18	5057.39	5120.98	5250.52
NACA	4724.72	4371.35	4355.81	4499.72	4269.85	4397.92	5174.36	4553.82	5179.43	4827.79	4774.78	4985.28
AP2B1	4561.61	4900.72	4816.95	4403.39	4142.49	4134.53	5274.04	4481.37	5418.22	4838.51	4538.64	4618.13
CCT2	4703.53	4326.21	4488.93	4420.19	3895.46	4069.47	5025.4	6055.66	4752.95	4575.99	4957.88	4987.61
TPR	4662.23	4941.75	4640.16	4488.52	4346.71	4227.93	4626.69	4815.11	4814.63	5031.37	4533.64	4862.37
SQLE	4056.41	3980.49	3947.92	5185.26	5182.23	5275.2	4735.13	4573.58	4744.14	4786.46	4937.87	4748.03
PRSS23	5350.65	5050.5	5383.52	4077.42	3532.04	3815.52	5479.96	4047.72	5677.28	4239.24	4600.68	4648.46
TNRC18	4162.33	4052.3	4463.37	4253.28	4319.26	4248.91	4655.17	7918.69	4452.47	4547.67	4452.59	4548.12
DHX9	4745.9	4598.08	4460.18	4603.9	4515.79	4547.99	4688.03	4474.78	4492.13	4376.24	5120.98	5066.95
TNS1	4350.85	4827.88	4903.21	7393.12	7353.94	6725.44	2970.55	1964.03	3016.19	4311.18	4399.56	4208.2
KRT18	4985.26	4422.65	4625.25	4100.94	3474.95	3938.3	5304.71	5448.56	5024.34	4233.88	5043.93	5029.61
PLXNA1	5853.73	6003.56	6104.52	4834.65	4875.91	4710.64	4165.56	4821.69	4119.4	3702.73	3676.14	3641.14
CYB5R3	5051.98	4843.27	5118.34	5264.8	5236.03	5427.36	4662.84	2673.23	4537.06	4401.49	4453.59	4091.52
IFITM3	4717.3	4276.97	4509.17	4209.6	3629.76	4230.03	4904.91	2096.87	4737.09	5743.14	5581.25	5787.24
RPS25	4471.59	4125.14	4165.18	4107.66	3840.56	4124.04	5253.23	4291.44	5475.49	5047.44	5117.98	4926.16
CD99	5420.55	5258.75	5361.16	4792.08	4722.2	4854.4	3840.24	6032.61	3829.5	3986.68	4098.38	3908.72
DNAJA1	5236.27	4825.83	4733.88	4747.28	4193	4438.85	4440.49	4684.46	4078.86	3841.26	5134.99	5192.19
STAT1	3399.76	3214.14	3273.78	4932.11	4279.74	4600.45	3276.15	3501	3111.36	6956.21	6570.82	6755.68
TTYH3	4587.03	4599.1	4809.49	5204.31	5398.53	5169.21	4075.74	4979.78	4175.79	4011.93	4563.65	4271.98
RCC2	4696.12	4616.54	4726.42	4011.33	4015.13	4003.36	4755.94	6954.79	4407.53	4332.61	4475.6	4481.23
PTK7	5115.53	5093.58	5636.99	5556.04	5574.2	5407.42	3930.06	3620.66	3944.05	4178.01	3855.24	3848.83
SPCS3	4378.38	4662.71	4287.65	5653.5	5441.35	5646.68	3478.78	3595.41	3588.06	4784.93	4860.83	4801.7
SLC20A1	5102.82	5273.12	5279.15	4103.18	4077.72	4083.11	4656.27	5300.35	4957.38	4193.32	4167.42	4088.41
CNN3	4270.36	4109.75	4035.25	4441.47	4122.73	4444.1	5189.7	3756.79	5184.71	4843.1	5021.92	5038.17
TSPAN14	4200.45	4234.91	4253.57	4924.26	4829.8	4780.95	4671.6	4583.46	4474.5	4187.2	4777.78	4960.38
ZYX	4458.88	4389.82	4444.2	4627.42	4758.43	4700.14	5004.59	4115.79	4933.58	4775.75	4412.57	4191.09
S100A16	5492.57	5002.28	5470.85	4513.16	4455.4	4607.8	4924.63	2910.36	4933.58	4008.11	4419.57	4205.86
DBN1	5412.08	4964.32	5101.3	4908.58	4837.48	4907.92	4543.45	4571.39	4139.66	3804.53	4117.39	4016.85
CAPRIN1	4536.19	4581.66	4493.19	3920.59	3925.1	4010.71	5152.46	3551.5	5211.15	4828.56	5113.97	4910.6
KIF1C	5239.45	5002.28	5218.45	4952.27	5195.41	5144.03	4154.61	4918.3	4001.32	3557.32	4141.41	3942.95
SRSF5	4515.01	4680.15	4557.09	4613.98	4737.57	4693.85	4244.42	5967.83	4169.62	4320.37	4216.45	4272.76
NPC1	4487.47	4417.52	4355.81	6132.93	6721.53	6189.21	3519.31	3644.81	3651.5	4187.2	4019.34	3956.17
ANXA1	5216.15	5000.23	4870.2	2820.59	2782.16	3009.6	6786.69	4588.95	6636.86	3881.83	4589.67	4271.98
COLGALT1	4790.38	4654.5	4622.06	5741.99	5534.67	5646.68	3708.8	4641.65	3647.98	4099.95	4159.42	3991.95
FSCN1	6191.59	5952.26	6111.98	4676.71	4281.93	4643.48	4395.58	3852.31	4185.48	3267.25	4014.33	3787.38
RPL7L1	4521.37	4410.34	4395.21	4056.13	3646.23	3819.72	5249.94	5019.3	5057.83	4582.12	4878.84	4663.24
SERPINE2	4386.86	4708.87	4714.71	6195.66	6041.91	6692.91	2996.84	3362.67	3072.59	4542.32	4227.46	4050.29
FGF2	4316.96	3957.92	4033.12	4374.26	4138.1	4210.09	4994.73	4980.88	4779.38	5032.9	4539.64	4755.03
CEP170	5157.89	5129.49	5114.08	4631.9	4519.08	4213.24	4800.85	3832.54	5194.41	4214.75	3758.19	3991.95
PSMD3	4898.41	4513.95	4688.09	4498.6	4386.23	4582.61	4959.68	3462.57	4860.45	4327.26	4602.68	4525.56
SEC23A	4287.3	4411.36	4230.14	4271.21	3922.91	4288.79	5083.45	3734.84	4985.57	4805.6	4907.85	4958.83
MYL12A	4487.47	4107.7	4263.15	5046.36	4566.3	5013.91	4430.63	2377.91	4731.8	4991.57	4813.8	4993.83
DLC1	3730.21	3911.75	3733.85	4430.27	4196.29	4409.47	4744.99	4343.04	4604.03	5389.55	4957.88	5066.95
PXN	4745.9	4735.55	4912.8	4470.6	4619	4509.16	4732.94	4821.69	4580.24	4192.56	4052.36	3982.62
ZC3H7B	4374.15	4182.59	4259.96	3890.35	3756.02	3828.12	5351.81	5440.87	5337.15	4745.13	4247.47	4373.88
STIP1	4838.04	4548.83	4613.54	4522.12	4059.05	4585.76	4939.96	3022.34	4700.08	4258.37	4946.88	4748.03
LAMB2	4567.97	4471.89	5023.56	5567.24	6019.96	5696	3502.88	4867.8	3429.45	4015	3866.25	3668.37
SEC31A	4552.08	4739.65	4488.93	4789.84	4840.78	4719.03	4397.77	3117.85	4301.8	4649.47	4553.65	4548.12
RBBP7	4479	4331.34	4220.55	3914.99	3428.84	3899.47	4739.51	5994.18	4691.27	4432.11	4888.84	4657.02
SLC25A5	4415.45	4104.62	4110.86	3853.38	3527.65	4012.8	4931.2	5548.46	5108.05	4478.79	4736.75	4725.47
RNPS1	4666.46	4419.57	4317.47	4279.05	4296.2	4324.47	4754.85	3708.49	4903.62	4770.39	4487.61	4582.35
STT3B	4072.3	3983.56	3904.25	5292.8	5133.93	5269.95	3781.1	3933.55	3889.42	4851.52	4771.77	4740.25
AFF4	3489.79	3506.52	3532.57	3758.17	3720.89	3536.39	5091.12	4974.29	5480.78	5315.32	5127.98	5313.53
SRGN	4663.29	4369.3	4437.81	5040.76	4548.73	4755.76	4005.64	4505.52	3812.76	4458.13	4458.59	4701.36
AP3D1	4191.98	4092.31	4302.56	4659.9	5177.84	5032.8	4253.19	5125.79	4206.63	4630.33	4112.39	4017.62
HNRNPR	4707.77	4567.3	4572	4350.74	3870.21	4164.96	4558.78	4633.96	4543.23	4197.91	4718.74	4643.8
ARHGDIA	4546.78	4473.94	4689.15	4790.96	4672.79	4729.53	4852.33	4473.68	4531.78	3923.15	4312.51	3941.39
LRRC59	4440.87	4266.71	4143.88	4833.53	4835.29	5124.09	4312.33	4137.74	3893.82	4133.62	4815.8	4698.25
SYNCRIP	4679.17	4683.23	4502.78	4189.43	4059.05	4340.21	4485.4	4410.01	4580.24	4205.57	4653.71	4636.02
SLC39A7	3713.26	3540.37	3953.24	5281.6	5232.74	5382.24	3652.94	5468.32	3649.74	4352.51	4911.86	4538.79
HLA-C	4074.42	3855.33	4033.12	4571.41	4667.31	4925.76	3638.7	6162.15	4024.23	4520.89	4505.62	4413.55
TNFRSF10B	5416.32	5394.17	5600.78	4369.78	4492.73	4408.42	4220.33	4366.09	4306.2	3437.93	3853.24	3925.06
SLC4A2	3771.51	3608.08	3988.39	5265.92	5793.78	5423.16	3762.48	3940.13	3677.06	4631.86	4867.83	4447
CCT4	4541.49	4196.95	4104.47	3857.86	3592.43	3795.58	4925.72	5440.87	5118.63	4134.39	4430.58	4554.34
ACSL3	3642.3	3757.87	3610.32	4471.72	4577.27	4659.22	4344.1	4894.15	4679.81	4652.53	4581.66	4672.58
ST13	5390.9	5340.83	5169.46	5338.73	5234.94	5132.49	3451.4	4661.41	3622.43	3441.75	3433	3479.35
STMN1	4179.27	4066.66	3743.44	3689.84	3276.23	3479.72	4667.22	7289.63	4559.09	4573.7	4659.71	4367.66
SLC7A5	2641.43	2559.62	2787.08	4714.79	5211.88	5410.57	3720.85	2787.4	3546.65	6757.22	5537.22	5557
TK1	4628.34	4279.02	4664.66	4629.66	4470.78	4740.02	4035.21	5357.44	3966.08	3838.97	4245.47	4048.74
IL11	3484.49	3223.37	3323.83	4430.27	3434.33	3883.73	3489.74	4054.31	3341.34	5624.51	6442.75	6429.75
ARHGEF12	4243.88	4622.7	4257.83	4038.21	4050.27	3773.55	4657.36	5130.19	4944.16	4210.92	4088.38	4284.43
DHCR7	3683.6	3200.8	3685.93	4882.82	5524.79	5495.57	4770.18	2597.48	4646.33	4696.15	4573.66	4390.22
SEPTIN11	5211.91	5342.88	5097.04	4337.3	4303.89	3836.51	4468.97	4099.32	4550.28	3730.29	3818.22	3848.83
CCNI	4220.58	4209.26	4328.12	3891.47	4044.78	4077.87	5095.5	3054.18	5302.79	4816.31	4313.51	4351.32
CSPG4	5248.98	5700.92	5861.7	6092.6	6370.2	6138.84	2765.72	3657.99	2744.8	3019.28	3033.76	2905.29
PRNP	3205.94	3374.18	3264.19	3489.33	3272.93	3648.67	5155.74	6213.75	5100.12	4685.44	5288.07	4881.82
ARF4	4252.35	4271.84	4010.75	5260.32	4814.43	5197.55	3732.9	2666.64	3677.94	4491.8	4796.79	4765.92
UBAP2L	4483.24	4607.31	4635.9	4468.36	4635.47	4576.32	4585.07	2576.62	4396.08	4076.22	4439.58	4444.67
ITM2B	4411.22	4478.05	4348.35	4573.65	4312.67	4818.72	3993.59	2974.04	4189.01	4500.22	4544.64	4572.23
ARHGAP23	4709.89	4520.11	4855.29	4403.39	4434.54	4260.46	3984.83	5676.91	4150.24	3774.68	3792.2	3830.16
ATP2B1	2964.47	3173.1	3065.04	5357.77	5845.39	5617.3	3111.85	3979.65	3223.26	5322.97	4884.84	4849.93
GALNT2	5324.18	5384.94	5384.59	4597.18	4523.48	4359.1	4105.32	4641.65	4042.74	3379.76	3461.01	3177.54
XPOT	3679.37	3749.66	3668.89	4486.28	4846.27	4908.97	4168.84	3463.67	3889.42	5026.01	4593.67	4671.8
HMGB2	4098.78	3895.34	4020.34	4065.09	3878.99	4002.31	4419.68	4620.79	4490.36	4665.54	4658.71	4386.33
C6orf62	3968.51	4026.65	3879.76	4265.61	4194.1	4255.21	4163.37	4562.61	4062.12	4461.19	4699.73	4598.68
MYOF	3871.07	4022.55	3759.41	3744.73	3828.49	3773.55	5146.98	5086.27	5132.72	4403.79	4234.46	4117.97
SDC4	2947.52	3060.25	3084.21	3119.67	2919.4	3022.2	4932.29	6852.69	4766.16	5155.36	5401.14	5196.07
HNRNPDL	4580.68	4353.91	4239.72	4104.3	3774.69	4067.37	4404.34	4532.96	4197.82	4315.78	4174.43	4371.55
RPS2P5	3761.98	3158.74	3721.07	3412.04	3175.22	3355.9	5130.55	6892.21	5369.76	4462.72	4240.47	4259.54
PTPN14	4494.89	4884.3	4773.28	4171.51	4218.25	3920.46	4357.24	3846.82	4591.7	3935.4	3923.28	4075.96
CEBPB	3582.99	3403.93	3639.07	4863.78	5727.91	5400.08	3312.29	5377.2	3568.68	4495.63	4062.36	3918.84
DHX15	4396.39	4588.84	4280.19	4117.74	3864.72	3932	4387.91	4939.16	4126.45	3868.81	4413.57	4283.65
ITM2C	5151.54	4972.53	5602.91	4450.43	3882.28	4476.63	4031.93	3886.34	4130.85	3546.6	3825.22	3443.57
WAC	3967.45	3789.67	3913.84	4100.94	4019.53	4117.74	4381.34	5881.11	4220.73	4485.68	3960.3	4025.4
MYBL2	4433.46	4362.12	4340.9	3955.32	4283.03	4291.94	4398.86	4867.8	4342.33	3958.36	3895.26	3787.38
CPD	4651.64	5172.58	4894.69	4694.63	4568.49	4493.42	3698.95	4423.18	3885.89	3643.8	3512.04	3539.24
TFPI	4153.85	4437.01	4229.07	3520.69	3550.71	3620.34	4540.16	3437.32	5062.23	4415.27	4470.6	4559.79
ADD1	4316.96	4255.43	4337.7	4069.58	3958.04	3941.45	4389.01	5342.07	4420.75	3953.77	3962.3	3735.26
ANLN	4463.11	4546.78	4284.45	3636.07	3559.49	3312.87	4726.37	4177.26	4678.93	4122.91	4319.51	4402.66
ABI3BP	5601.66	6181.04	5602.91	2487.9	2911.71	2844.85	6534.77	2618.34	7167.31	3058.32	2785.62	2803.39
TNFRSF12A	3724.91	3431.63	4019.27	5787.92	5683.99	5777.85	3027.51	2809.36	2932.48	4388.48	4635.7	4231.53
IPO7	4271.41	4178.48	3894.67	3660.71	3558.39	3518.55	4753.75	4159.7	4816.39	4644.87	3970.31	4400.33
COPG1	3873.19	3905.59	3726.4	4468.36	4674.99	4539.59	4145.84	3958.8	4082.39	4390.78	4310.51	4052.63
ITGAV	3634.89	3827.63	3851	5314.08	4816.62	4898.48	2890.59	3585.53	3104.31	4821.67	4593.67	4577.68
CCDC80	3231.36	3134.12	3070.37	3825.38	3324.54	3763.05	4425.15	4427.57	4285.94	5275.52	5044.93	5339.2
CAPZB	4167.62	3884.05	3915.97	3965.4	3570.47	3819.72	4499.64	4312.3	4538.83	4302	4462.59	4383.99
PDS5A	4223.75	4393.92	4165.18	3842.18	3805.43	3696.94	4542.35	4254.11	4710.65	4300.47	3903.27	4065.85
MBTPS1	4115.72	3958.94	4174.76	4202.88	4060.15	4138.73	4022.07	4824.99	4222.49	4233.88	4111.39	3976.4
CENPB	4166.56	3875.84	4180.08	3718.96	3821.9	4056.88	4318.91	7432.35	4121.16	3548.9	3756.18	3557.13
XPO6	4133.73	4220.55	3885.08	3772.73	3667.09	3703.24	4786.61	5309.13	4740.61	4133.62	3800.21	3849.61
CLUH	4110.43	3832.76	4155.59	3810.82	3876.79	3854.35	4590.55	5458.44	4398.72	3979.02	4020.34	3879.94
TMED2	3605.23	3631.68	3518.73	4966.83	4724.4	4947.8	3530.26	1991.47	3708.78	4774.98	5025.92	4868.6
MCM3	4384.74	4153.86	4177.96	3914.99	3675.87	3843.86	4334.24	5489.18	4032.16	3925.45	3988.32	3972.51
ARPC5	3836.12	3524.99	3766.87	3923.95	3683.56	3978.18	4049.45	5372.81	4087.68	4271.39	4423.57	4492.89
AMOTL2	3560.75	3776.33	3611.38	3958.68	3762.61	3677.01	4416.39	4617.5	4412.82	4704.57	4271.48	4411.22
CKAP5	3897.55	4108.72	3993.71	3740.25	3401.39	3483.92	4590.55	5037.97	4710.65	4288.99	4001.33	4129.63
TPX2	3899.66	3925.09	3888.28	3690.96	3277.32	3466.08	4702.27	5110.43	4710.65	4028.01	4448.59	4250.2
PKN1	3200.65	3022.3	3360.04	4004.61	4655.23	4482.92	3905.96	6849.4	3953.74	4412.21	3992.32	3838.72
PDLIM7	3771.51	3521.91	3803.08	5056.44	4817.72	4883.78	3681.42	2645.78	3620.66	4765.8	4301.5	4362.99
PPP1R18	4027.82	4022.55	4074.65	4344.02	4208.37	4393.73	3882.96	4509.91	4063	4112.96	3961.3	3955.4
RBM39	4143.26	4216.44	4073.59	4076.3	4213.86	4219.53	4100.93	4096.03	4043.62	4184.9	4034.35	4035.51
THRAP3	3918.73	4017.42	3969.22	3664.07	3572.67	3619.29	4764.71	4294.73	4806.7	4394.61	4053.36	4056.52
HMGN1	3998.16	3941.5	3808.4	3870.19	3421.15	3700.09	4254.28	6006.26	4257.74	4050.2	4009.33	4090.74
CENPF	3717.5	4061.53	3741.31	4077.42	3947.06	3581.51	4261.95	4692.15	4434.85	4187.96	4200.44	4282.87
KHDRBS1	3987.57	3890.21	3923.42	3653.99	3566.08	3601.45	4554.4	5814.14	4453.35	4084.64	3988.32	3866.72
ATXN2L	3546.98	3617.32	3889.34	4107.66	4240.21	4078.92	4437.2	3296.8	4336.16	4947.18	4131.4	4226.87
ANKLE2	3984.39	4072.82	3995.84	4596.06	4699.15	4482.92	3480.97	5169.71	3447.08	3931.57	3849.24	3830.94
DSTN	4534.07	4148.73	4102.34	3847.78	3671.48	3800.83	4071.36	5920.63	3981.06	3748.66	3710.16	3902.5
TARS	3804.34	3600.9	3477.19	4099.82	3878.99	4019.1	4014.4	4030.15	3810.11	4654.82	4628.69	4699.8
NAV1	4652.7	4844.29	4885.11	4796.57	4953.87	4585.76	3488.64	2474.52	3483.2	3468.54	3865.25	3830.94
EIF4A2	3777.87	3926.11	3618.84	3589.02	3593.53	3580.46	4500.73	5989.79	4534.42	4177.25	3708.16	3849.61
SEC16A	4000.28	4316.98	4245.05	4257.76	4611.31	4180.7	3934.44	3976.36	3801.3	3907.08	3824.22	3950.73
EIF2S3	4316.96	4400.08	3989.45	3817.54	3911.93	3834.41	4077.93	4077.36	4121.16	4262.97	3767.19	4106.3
UPF1	3573.46	3512.68	3749.83	3712.24	3768.1	3714.78	4383.53	6023.82	4170.5	3979.79	4222.46	4042.52
PICALM	3922.97	4132.32	3937.27	4554.61	4650.84	4444.1	3714.28	1983.79	3821.57	4597.42	4302.5	4378.55
HMGCR	3693.14	3713.75	3475.06	4584.85	4483.95	4638.23	3945.4	4317.79	4027.76	3972.9	4036.35	3981.06
MGAT1	4079.71	3991.77	4267.41	4372.02	4447.72	4606.75	3757	4445.14	3599.52	3599.41	4177.43	3791.27
ETF1	4232.23	4110.77	3887.21	4066.22	3852.64	3973.98	4255.38	3996.12	4166.98	3885.65	4047.35	4215.2
UBQLN1	4165.5	4013.31	3872.3	4056.13	3823	4137.68	4250.99	4111.39	4218.09	4070.1	3905.27	4037.07
OGT	3795.87	4201.05	3982	4588.21	4711.22	4428.36	3613.51	3436.23	3627.71	4204.04	4005.33	4107.08
TCOF1	4022.52	3869.69	3902.12	3844.42	3606.7	3704.29	4334.24	4563.7	4233.07	4176.48	4122.4	4064.29
HDAC7	3761.98	3767.1	3881.89	4439.23	4300.6	4323.42	3644.18	4007.1	3600.4	4439	4216.45	3999.73
ANKRD52	3703.73	3878.92	3910.64	3733.52	3824.09	3604.6	4456.92	4677.88	4320.3	3913.97	4269.48	4061.18
UBE2Z	3915.55	3901.49	4192.86	4048.29	4126.03	4120.89	3625.56	6173.13	3559.86	3594.82	3911.27	3667.59
MORF4L1	5686.39	5427	5302.58	5101.25	4739.77	5106.25	2970.55	3194.7	2902.52	2812.64	3051.77	3105.98
DCTN1	3971.68	3880.97	4045.9	3715.6	3630.86	3685.4	4421.87	6122.63	4429.56	3581.05	3617.1	3553.24
SDF4	4458.88	4096.41	4386.69	4349.62	4393.92	4475.58	3361.58	5059.92	3364.25	3564.21	3838.23	3505.02
MOB1A	3801.17	3868.66	3827.57	4022.53	3774.69	3824.97	3991.4	3224.34	3968.72	4434.4	4597.67	4527.12
SUPT6H	4202.57	4373.4	4373.91	4472.84	4564.1	4233.17	3863.25	3743.62	3446.2	3617.02	3940.29	3797.49
VDAC1	4127.37	3869.69	3700.84	3879.15	3669.29	3802.93	4453.63	3138.71	4435.73	4145.1	4401.56	4309.32
PHGDH	3199.59	2876.62	3302.53	4003.49	4062.35	4426.26	3480.97	5293.76	3654.15	4918.1	4397.56	4242.42
CBX6	3750.33	3772.23	3779.65	3736.89	3887.77	3627.68	4323.29	4546.14	4063	3999.69	4345.53	4152.19
COPB2	4058.53	3818.39	3851	3902.67	3839.47	3743.12	4127.22	4405.61	4079.75	3884.12	4173.43	4058.07
DIAPH1	3934.62	4002.03	4025.66	3944.12	3720.89	3801.88	4110.79	4324.37	4025.11	3952.24	4027.34	4054.18
H2AFX	3939.91	3442.91	3873.37	3698.8	3583.65	3914.16	4240.04	4552.72	3884.13	3746.36	4631.69	4313.99
HSPH1	3982.28	3752.74	3710.42	4099.82	3892.17	3915.21	3918.01	4537.35	3601.28	3649.93	4436.58	4382.44
RBFOX2	4208.93	4571.4	4471.89	3888.11	3870.21	3779.84	3932.25	3284.72	3936.12	3825.19	3977.31	4032.4
SRSF6	4060.65	4150.78	3996.91	4169.27	3886.68	3893.18	3956.35	3490.02	3786.32	3972.14	4068.37	4260.31
KIAA0100	3866.83	3859.43	3846.74	3557.66	3573.77	3224.73	4693.51	4347.43	4626.94	3926.22	4032.34	4064.29
CHD3	3891.19	3899.44	4072.52	3894.83	3809.82	3723.18	4413.1	4420.98	4050.67	4051.73	3798.21	3782.71
YAP1	4398.51	4299.54	4295.1	3684.24	3645.13	3660.22	4011.12	4339.74	4211.04	3872.64	3588.09	3685.48
TIE1	4186.68	4112.83	4515.56	4749.52	4676.09	4736.87	3142.52	4296.93	3052.32	3597.12	3512.04	3526.02
CALM1	4462.06	4351.86	4356.87	3731.28	3529.85	3697.99	3866.53	3733.74	3746.67	3563.44	4291.5	4222.2
KIFC3	3578.75	3414.19	3548.55	3971	4077.72	4025.4	3851.2	5797.67	3910.56	4178.78	3712.16	3600.69
RBM3	3700.55	3615.27	3676.34	4090.86	3910.83	3980.27	4252.09	3984.05	4228.66	3982.85	4076.37	3959.28
PFKL	4032.05	4034.86	4311.08	4276.81	4388.43	4236.32	3769.05	4738.26	3492.02	3595.59	3661.13	3449.79
SCRN1	4348.73	4275.94	4174.76	4452.67	4457.6	4332.86	3770.14	3267.16	3763.41	3581.81	3718.16	3601.47
CLTA	3687.84	3482.92	3636.94	4015.81	4063.44	4226.88	3513.83	6150.08	3575.72	3680.54	3762.19	3906.39
CREB3L2	3658.19	3938.42	3846.74	3999	3926.2	3858.55	4049.45	3261.67	4128.21	4086.17	4272.48	4163.08
RANBP2	3939.91	4102.57	3886.15	3908.27	3728.57	3608.8	3922.39	4538.45	3815.4	3912.44	3857.24	4086.07
IPO9	4008.75	4035.88	4001.17	3759.29	3618.78	3609.85	4290.43	3697.51	4199.58	3929.28	3979.31	3939.06
CAV1	6403.41	6310.3	5986.31	2685.05	2428.62	2561.52	5351.81	3005.87	5136.25	2386.34	2729.59	2747.39
FRMD6	3401.88	3148.48	3164.08	4662.15	3783.47	4170.21	3832.58	3282.53	3530.79	4699.98	4446.59	4496
POLE	4095.6	4256.45	4291.91	3955.32	4217.15	4015.95	3747.14	4068.58	3647.1	3819.07	3504.04	3627.92
GFPT2	5258.51	5009.46	5272.76	3990.04	3974.51	3975.03	4183.08	2924.63	4102.66	3033.06	2890.68	3018.86
GNB2	4189.86	3857.38	4298.3	3995.64	4011.84	4027.5	4139.27	2953.18	4093.84	3720.34	4001.33	3736.04
EIF3D	3935.67	3732.22	3828.64	3808.58	3596.82	3818.67	4215.94	3323.15	4222.49	4035.66	4093.38	4057.29
EIF2S2	3911.31	3743.5	3567.72	3751.45	3545.22	3785.09	3909.25	4550.53	3751.96	4104.54	3965.31	4128.08
TNKS1BP1	4123.14	4208.23	4161.98	3743.61	3978.9	3961.39	3798.62	5836.09	3588.94	3174.65	3549.06	3302.77
GPI	4250.23	4485.23	4396.28	3520.69	3544.12	3659.17	4580.69	3615.17	4246.28	3551.96	3632.11	3448.23
B4GALT5	4544.67	4556.01	4450.59	3325.78	3177.41	3149.17	4099.84	4716.3	4150.24	3316.24	3685.14	3728.26
EIF3E	3639.12	3594.75	3496.36	3183.52	3054.44	3235.22	4539.07	4200.32	4667.48	4362.46	3950.3	4264.98
HSPA4	3900.72	3799.93	3730.66	3369.47	3290.5	3377.93	4234.56	5585.79	3966.08	3555.02	4076.37	3907.17
DNAJC10	3418.83	3616.29	3270.58	4370.9	4490.54	4529.1	3236.71	3741.42	3319.31	4251.49	4116.39	4152.97
ARF6	3691.02	3512.68	3710.42	3816.42	3820.8	3748.36	3468.93	7640.94	3391.56	3411.14	3572.08	3414.79
H2AFY	3702.67	3643.99	3411.16	3624.87	3560.59	3502.81	4077.93	5129.09	3975.77	3992.04	3983.32	3941.39
PSMB4	4059.59	3477.8	3806.27	3884.75	3582.55	3823.92	4028.64	4665.8	3966.08	3600.94	3990.32	3792.05
INTS1	3341.51	3554.74	3686.99	3643.91	3945.96	3713.73	4161.18	5949.17	3759.01	3728.76	3646.12	3589.03
GDI2	4023.58	3768.12	3857.39	3762.65	3482.64	3647.62	4062.6	3432.93	4214.56	3870.35	4058.36	4079.85
CDC42BPB	3514.15	3587.57	3661.43	3875.79	3796.65	3572.07	3856.67	5749.37	3773.98	4080.05	3459.01	3603.03
TIMP1	4101.96	3843.01	3879.76	6162.05	5477.58	6010.81	2166.57	1303.13	2108.6	3844.32	3874.25	3910.28
ODC1	3986.51	3856.35	3967.09	2939.32	2985.27	3066.27	4657.36	5973.32	4328.23	3555.79	3591.09	3552.47
PGD	4028.88	3815.32	3922.36	3707.76	3652.82	3725.28	4295.9	4710.81	4237.47	3379.76	3541.06	3538.46
EVC	3749.27	4113.85	4106.6	4814.49	5115.26	4575.27	2907.02	4233.25	3175.68	3500.68	3282.91	3287.22
MAGED1	4105.13	3867.64	3954.31	4000.13	3549.61	3863.79	3925.68	4153.11	3848	3503.75	3875.25	3771.04
ASXL1	3800.11	3938.42	4126.84	3686.48	3696.73	3763.05	3957.44	3872.07	3994.27	4030.3	3605.1	3712.7
BUB3	3827.64	3879.95	3742.37	3769.37	3604.51	3777.75	3784.38	4867.8	3972.24	3667.53	3670.13	3734.48
PPP1CC	3881.66	3697.34	3814.79	3341.47	2927.08	3090.41	4567.55	4705.32	4489.48	3760.9	3869.25	3914.95
ECPAS	3549.1	3716.83	3660.37	3530.77	3563.88	3521.7	4115.17	4325.47	4278.89	4147.4	3742.18	3834.05
LAPTM4A	4035.23	3884.05	3790.3	4190.55	4145.79	4461.94	3482.07	2058.44	3660.32	3939.99	4255.47	4064.29
SACS	3782.1	4247.22	3969.22	3791.77	3555.1	3240.47	3754.81	4255.21	3850.65	3819.07	3743.18	4016.07
NAA50	3682.55	3488.05	3579.43	3341.47	2927.08	3335.96	4135.98	5047.85	4040.97	3735.64	4166.42	4355.99
IMPAD1	3428.36	3627.58	3515.53	3782.81	3650.62	3686.45	3462.35	5501.25	3665.6	3914.74	3824.22	3914.17
RPA1	3911.31	3803	3860.59	3530.77	3205.96	3389.48	4250.99	4748.14	4073.58	3638.45	3754.18	3783.49
PRDX1	4187.74	3751.71	3950.05	3319.06	2643.82	3218.43	4748.28	3150.79	4359.95	3750.19	4286.49	4164.64
PPP1CB	3311.86	3455.23	3278.04	2999.81	2808.51	3027.44	4508.4	5446.36	4648.09	3971.37	4001.33	4054.96
DKK3	3817.05	3738.37	3809.47	5016.12	4692.56	4872.24	3231.24	3226.54	3123.69	3626.2	3559.07	3456.01
HERC2	3543.8	3654.25	3859.52	3455.72	3720.89	3532.19	3823.81	5378.3	3880.6	3896.37	3458.01	3592.14
LAMA1	3915.55	4405.21	4238.66	5308.48	5822.33	5325.57	2499.55	3300.09	2982.71	3308.58	2648.54	2737.27
CCT6A	3927.2	3628.6	3628.42	3371.71	3142.28	3360.09	4255.38	4082.85	3926.42	3724.93	4211.45	4058.85
DRAP1	4205.75	3428.55	4086.37	3425.48	3402.49	3483.92	4213.75	5009.42	4009.25	3305.52	3621.11	3484.79
NOP56	3769.39	3547.56	3563.46	3419.88	3097.26	3435.65	4074.65	3956.6	3854.17	4059.39	4119.4	4159.19
LTBP2	2982.47	3037.68	3271.65	6736.7	6078.15	5910.07	1920.12	2531.61	1884.79	3975.2	3710.16	3753.15
CDH2	2788.65	2939.2	3059.72	3953.08	3554	3810.28	3508.36	2536	3673.53	5049.74	4589.67	4899.71
CAND1	3963.21	3976.38	3744.5	3406.44	3213.64	3350.65	3863.25	4635.06	3935.24	3772.38	3666.13	3742.26
PDLIM5	2941.16	2969.98	2836.07	3609.19	3490.32	3345.4	3901.58	4015.88	4148.48	4944.12	4088.38	4279.76
ANP32B	3558.63	3463.43	3317.44	3375.07	3100.56	3350.65	3888.44	6762.67	3791.61	3667.53	3632.11	3552.47
MAPK1	3832.94	3971.25	3902.12	3685.36	3476.05	3569.97	4106.41	3053.08	3930.83	3828.25	3830.23	3904.06
HEXB	4207.87	4182.59	4176.89	4463.88	4642.05	4414.71	2990.26	3732.64	3080.52	3346.08	3311.93	3228.1
MLF2	4103.01	3848.14	4133.23	3828.74	3686.85	4077.87	4063.69	3581.14	3921.14	3215.98	3666.13	3414.01
CD46	3955.8	3941.5	3728.53	4219.68	4160.06	4286.69	3365.96	3593.22	3440.91	3627.73	3620.1	3509.68
COX4I1	3728.09	3269.54	3483.58	3724.56	3745.04	3651.82	3519.31	5024.79	3788.08	3603.24	3877.25	3839.49
NASP	3521.56	3566.02	3438.85	3205.92	3018.21	3111.39	4095.46	5537.48	3974.89	3783.1	3903.27	3918.06
PSMD1	3965.33	3848.14	3631.62	3325.78	3041.27	3225.77	4219.23	5154.34	3870.91	3487.67	3708.16	3737.6
LRRFIP1	3018.48	3142.33	2942.57	3844.42	3799.94	3848.05	3520.41	4004.9	3498.18	4372.41	4147.41	4436.11
SPHK1	3754.57	3284.93	3815.86	5355.53	5593.96	5513.41	2234.48	4785.47	2090.1	3191.49	3241.88	3094.31
RPL9	3858.36	3329.04	3395.19	3454.6	3122.52	3466.08	3899.39	4014.79	4153.76	3823.66	4157.42	4034.74
EID1	4045.82	3926.11	3741.31	3358.27	3126.91	3351.7	3989.21	5123.6	3737.86	3406.55	3692.15	3615.47
ETS2	3341.51	3602.95	3466.54	3452.36	3035.78	3370.59	4126.13	3653.6	4467.45	4380.83	3782.2	3799.82
FGFR1	4593.39	4609.36	4615.67	4080.78	4357.69	4201.69	3157.85	3357.18	3207.4	3033.06	3237.88	3083.42
QKI	3295.97	3355.71	3272.71	3241.77	3149.96	3063.12	4014.4	5449.66	4093.84	3923.15	3784.2	3967.06
NUP188	4105.13	4095.39	4221.62	3688.72	3837.27	3769.35	3826	3193.6	3736.1	3471.6	3493.03	3502.68
PPIF	4168.68	3874.82	4102.34	4184.95	4408.19	4394.78	3053.79	4985.27	2925.43	2868.51	3466.02	3124.65
EIF2AK2	2895.62	2865.33	2795.6	3739.13	3328.93	3304.48	3138.13	2581.01	3321.07	5307.66	5087.96	5112.07
CCNB1	3649.71	3348.53	3452.7	3278.74	2869.99	3044.23	4369.29	5136.77	4338.8	3445.58	3873.25	3781.16
PAM	3631.71	3955.86	3744.5	4083.02	3795.55	4048.48	2943.16	4270.58	2937.77	3911.67	3597.09	3760.15
YY1	3668.78	3570.13	3802.01	3624.87	3529.85	3501.76	3724.14	5205.94	3611.85	3424.92	3686.14	3494.9
MFN2	3722.79	3694.26	3625.23	3451.24	3346.49	3444.04	4175.42	4857.92	3914.97	3456.29	3534.05	3505.79
AKT1	3525.8	3502.42	3794.56	3701.04	3569.37	3450.34	3792.05	4673.49	3587.18	3586.4	3860.24	3505.79
IL24	2842.67	2904.32	2817.96	4322.73	4847.37	4637.18	2073.47	1740.07	2396.74	5254.09	4868.83	4827.37
SSR1	2900.92	2954.59	2806.25	3846.66	3963.53	4236.32	3382.39	3167.26	3225.03	4344.09	4693.73	4355.21
S100A6	5739.35	5119.23	4924.51	2754.5	2395.69	2808.12	4179.8	4370.48	4568.79	2420.78	2777.62	2825.95
YWHAG	4587.03	4547.81	4362.2	4208.48	4154.57	4153.42	3168.8	3191.41	3010.9	2998.62	3296.92	3173.65
DAZAP1	3432.59	3579.36	3498.49	3497.17	3642.94	3763.05	3798.62	4268.39	3670.01	3816.01	3587.09	3683.92
ARHGAP29	3425.18	3292.11	3182.19	2959.49	2660.29	2927.75	4547.83	3689.83	4574.07	4223.17	4011.33	4139.75
ABL2	3205.94	3374.18	3196.03	4179.35	4317.07	4024.35	3415.25	3243.01	3529.02	4060.15	3590.09	3865.16
LONP1	3495.08	3297.24	3400.51	3771.61	4206.17	4116.69	3241.1	5176.3	3160.7	3571.1	3682.14	3359.56
BNIP3	4392.15	4459.58	4166.24	4050.53	3746.14	3833.36	2937.69	2793.99	2899.88	3287.92	3818.22	3889.28
ATP2C1	3431.54	3522.93	3400.51	3117.43	3248.78	3180.65	4174.32	5469.42	4052.43	3583.34	3550.06	3405.45
GHITM	3625.35	3372.13	3545.35	3873.55	3607.8	3755.71	3575.17	3288.02	3592.47	3647.63	3959.3	3956.17
ATAD2	3358.46	3567.05	3427.14	3577.82	3190.59	3044.23	3506.17	4158.6	3592.47	3907.85	4058.36	4192.64
TPD52L2	3898.61	3855.33	3896.8	3617.03	3694.54	3764.1	3661.7	3940.13	3712.3	3241.23	3527.05	3207.88
BAZ2A	3829.76	3998.95	4109.8	3926.19	3824.09	3598.3	3620.08	3154.08	3643.57	3370.58	3442	3384.45
EEF1B2	3556.51	3330.07	3488.91	3454.6	3095.07	3308.68	3941.01	4105.91	3946.69	3558.85	3833.23	3925.84
SEC14L1	3432.59	3345.45	3453.76	3730.16	3637.45	3396.82	3533.55	3687.63	3545.77	3973.67	3662.13	4019.18
TIMP3	5864.32	5425.98	5755.2	4322.73	3995.37	4221.63	3151.28	2972.94	2775.64	2074.85	2129.24	2252.67
SMG5	3341.51	3313.65	3406.9	3597.98	3482.64	3474.48	4049.45	4119.08	3999.56	3785.39	3576.08	3442.01
PTMS	3753.51	3376.23	4102.34	3706.64	3582.55	3946.69	3535.74	4624.08	3425.05	3215.21	3527.05	3206.32
BIRC6	3782.1	4042.04	4124.71	3717.84	3596.82	3323.37	3558.74	2837.91	3870.91	3492.27	3412.98	3738.37
CDC37	3855.18	3535.25	3577.3	3721.2	3720.89	3820.77	3670.47	3239.71	3516.69	3421.09	3806.21	3722.04
LRPPRC	3495.08	3628.6	3451.63	3360.51	3316.85	3196.39	3691.28	5147.75	3613.61	3761.67	3364.96	3543.91
PLIN2	3017.42	3391.62	3041.61	7763.89	10148.2	9878.8	1065.76	1287.76	1120.83	1555.94	1921.12	1680.17
TAOK1	3649.71	4055.38	3767.93	3697.68	3790.06	3333.86	3687.99	2968.55	3687.63	3571.86	3625.11	3596.03
GSPT1	3757.74	3854.3	3685.93	3614.79	3302.58	3483.92	3875.29	3795.22	3750.19	3289.45	3602.09	3505.79
DAG1	3747.15	3737.35	3863.78	3996.76	3921.81	3857.5	3692.37	2167.13	3558.1	3616.25	3625.11	3579.69
PTGFRN	4321.19	4519.08	4639.1	3328.02	3320.14	3100.9	3633.23	4104.81	3651.5	3118.01	3071.79	2969.85
TRA2B	3614.76	3563.97	3574.11	3597.98	3252.07	3517.5	3644.18	3558.09	3492.9	3607.83	3931.29	3866.72
GPX1	4104.07	3315.7	3841.42	3209.29	2912.81	3115.59	3896.11	5714.23	3797.78	3108.06	3367.96	3252.21
RABL6	3674.07	3451.12	3677.41	3283.22	3420.06	3269.85	3770.14	5965.64	3638.29	3326.95	3154.83	3053.86
ILF2	3751.39	3502.42	3537.9	3645.03	3280.62	3554.23	3714.28	3836.94	3701.73	3289.45	3674.14	3802.94
CREBBP	3656.07	3840.96	3847.81	3606.95	3642.94	3488.12	3868.72	2635.9	3865.62	3809.88	3394.97	3460.68
CAP1	3307.62	3165.92	3333.42	3854.5	3582.55	3629.78	3634.32	3022.34	3534.31	3890.24	3994.32	3974.84
GTF3C1	3811.76	3792.75	3945.79	3539.74	3499.11	3499.66	3646.37	4098.22	3606.57	3215.98	3300.92	3415.56
WASF2	3424.12	3548.58	3484.65	3566.62	3657.21	3689.6	3752.62	3782.04	3907.04	3816.01	3212.87	3224.21
PPM1G	3915.55	3697.34	3775.39	3343.71	3197.18	3306.58	3839.15	4274.97	3803.06	3293.28	3368.96	3292.66
SERINC3	3266.31	3549.61	3465.48	4438.11	4679.38	4635.08	2794.2	2376.81	2899	3705.03	3597.09	3585.14
MYL12B	3528.97	3272.62	3328.09	3974.36	3415.66	3778.79	3604.75	1603.94	3477.92	3980.55	4149.41	4300.76
FAM120A	3431.54	3561.92	3460.15	3173.44	3293.79	3125.03	4070.26	3290.21	4005.73	3910.14	3691.15	3616.25
CD81	3235.6	3186.44	3272.71	4425.79	4464.19	4623.54	2922.35	3160.67	3062.01	3585.64	3648.12	3442.01
FBN2	3968.51	4020.5	4087.43	3322.42	3483.74	3222.63	3710.99	4727.28	3808.35	3090.46	2858.66	2944.18
CTNND1	3237.72	3370.08	3289.75	3164.48	2980.88	2906.76	3968.4	4436.35	3966.96	3725.7	3665.13	3864.39
HELZ2	2765.35	2622.2	3036.29	3917.23	3816.41	3621.39	2560.89	3661.28	2263.69	4547.67	4841.82	4562.12
IFI16	4017.23	3934.32	4105.54	3401.95	3155.45	3300.28	3323.25	2829.12	3380.11	3837.44	3693.15	3589.03
HGS	3133.92	3414.19	3360.04	3608.07	3931.69	3841.76	3347.34	4934.77	3347.51	3486.91	3372.96	3194.65
EPB41L3	3793.75	3889.18	3638.01	3609.19	3468.36	3478.67	3222.48	3846.82	3385.4	3564.97	3296.92	3516.68
AFDN	3661.36	3849.17	3709.36	3426.6	3530.95	3403.12	3563.12	4493.44	3461.17	3499.92	3111.81	3171.32
SERINC1	2949.64	3081.8	3002.21	3808.58	3629.76	3903.67	2954.12	3564.67	3112.24	4081.58	4251.47	3993.51
PSMB2	3949.44	3584.49	3794.56	3634.95	3322.34	3628.73	3856.67	1713.72	3857.69	3515.23	3770.19	3797.49
ASAP1	3160.4	3314.68	3185.38	3453.48	3334.42	3389.48	3822.72	2063.93	4033.04	4359.4	3795.21	4039.4
PRMT1	3507.79	3319.81	3449.5	3447.88	3137.89	3255.16	4200.61	2150.66	4055.95	3646.86	4070.37	3976.4
PPP2R1A	3665.6	3629.63	3722.14	3324.66	3649.52	3482.87	3639.8	4670.19	3518.45	3187.66	3331.94	3081.86
YME1L1	3548.04	3566.02	3373.89	3658.47	3427.74	3435.65	3540.12	3185.92	3566.91	3630.03	3686.14	3782.71
SSH1	2637.2	2805.83	2694.42	4629.66	4713.42	4434.65	2324.3	1971.71	2340.35	4422.16	4499.62	4552.01
SREBF1	3022.72	2723.76	3117.23	2561.83	2484.62	2669.61	4286.05	5926.12	3961.67	3525.94	4109.39	3905.61
TMEM259	3453.78	3131.04	3512.34	3708.88	4193	3979.22	3298.05	4362.8	3155.41	3463.95	3362.96	3172.09
ANKRD17	3517.32	3575.26	3450.57	3264.17	3280.62	2990.71	3926.78	3819.37	4000.44	3664.47	3349.95	3496.46
DDR2	2974	3162.84	3034.16	3925.07	4100.77	3969.78	3110.75	3463.67	3136.91	4117.55	3537.06	3711.15
SPEN	3417.77	3578.33	3528.31	3758.17	3730.77	3604.6	3098.7	2944.4	3180.97	3682.84	3779.2	3932.06
TNFRSF1A	4255.53	3908.67	4348.35	3797.37	3865.82	3858.55	3397.73	3476.85	3351.91	2601.4	3061.78	3029.75
DNAJC5	3964.27	3787.62	3950.05	3558.78	3698.93	3661.26	3174.28	4920.5	3236.48	2843.25	3177.85	2933.29
TMEM184B	3194.29	3182.34	3404.77	3258.57	3369.55	3531.14	3999.07	2776.43	3853.29	3752.48	3985.32	3721.26
MYO1B	4392.15	4535.5	4387.76	3207.05	3231.21	3065.22	3453.59	3739.23	3519.33	2954.99	3045.77	3081.86
TGM2	1904.29	1717.35	1741.26	4047.17	3488.13	3871.14	2924.54	2252.76	2550.94	5004.59	5714.32	5726.57
AGO2	3514.15	3786.59	3733.85	3683.12	3786.76	3457.69	3465.64	3251.79	3539.6	3466.24	3216.87	3404.67
GBF1	3697.37	3771.2	3619.9	3670.8	3765.9	3672.81	3507.26	2807.17	3531.67	3493.8	3386.97	3355.67
ANTXR1	2519.64	2615.01	2564.5	4220.8	4172.14	4090.46	2843.49	2315.34	3100.78	4771.92	4181.43	4164.64
TUFM	3348.92	3003.83	3149.17	3292.18	2906.22	3139.73	4120.65	5069.81	3937	3457.06	3488.03	3339.33
TMEM245	3988.63	4300.57	4044.83	3865.7	3986.59	3746.26	3055.98	3077.23	3133.39	3264.96	3035.77	2982.3
CRTAP	3732.32	3521.91	3610.32	3771.61	3739.55	3941.45	3424.02	2411.95	3597.75	3580.28	3361.95	3311.33
STAU1	3452.72	3421.37	3479.32	3347.07	2878.78	3036.89	3951.97	3771.07	3903.51	3626.97	3470.02	3489.46
MAVS	3388.11	3524.99	3530.44	3294.42	3317.95	3235.22	3739.47	3353.89	3807.47	3675.18	3525.05	3410.9
LENG8	3133.92	3242.86	3261	3568.86	4032.7	3621.39	3431.68	3504.29	3225.91	4047.91	3383.97	3380.56
MLEC	2580.01	2533.97	2632.65	3217.13	3245.48	3300.28	3502.88	3992.83	3460.29	4100.71	4535.64	4268.09
CAST	3597.82	3768.12	3586.89	3052.46	3186.2	2997.01	3809.57	4385.85	3940.52	3145.56	3235.88	3301.22
CD59	4362.5	4429.83	4310.01	3286.58	3066.52	3036.89	3276.15	3327.54	3401.26	3133.32	3058.78	3312.89
BAZ1B	3430.48	3553.71	3465.48	3280.98	3367.35	3080.96	3494.12	4282.66	3372.18	3401.95	3513.04	3573.47
ARPP19	3559.69	3650.15	3438.85	3373.95	3171.92	3317.07	3535.74	2878.53	3469.11	3559.62	3727.17	3842.61
RPS27	3752.45	3220.29	3290.82	3763.77	3381.63	3658.12	3672.66	585.146	3956.38	3849.68	4033.35	4016.85
PAFAH1B1	3649.71	3705.54	3601.8	3595.74	3326.73	3452.44	3219.19	4803.03	3062.89	3113.42	3248.89	3275.55
PRDX3	3496.14	3484.98	3579.43	3059.18	2637.23	2957.13	4048.36	3881.95	3963.43	3417.26	3527.05	3538.46
EEF1A1P5	3001.53	3345.45	2767.91	3056.94	2884.26	3112.44	3612.41	3672.26	3802.18	3848.15	4204.44	3946.06
DNM2	3773.63	3590.64	3810.53	3646.15	3796.65	3766.2	3633.23	2876.33	3499.95	3329.25	3148.83	3043.75
TMPO	3414.59	3445.99	3389.86	3032.3	2749.22	2868.99	3769.05	4098.22	3734.33	3363.69	3803.21	3788.16
RALY	3646.54	3159.77	3686.99	3497.17	3676.97	3653.92	3306.82	3718.37	3357.2	3290.21	3542.06	3198.54
EXT1	3633.83	3695.29	3731.72	3687.6	3786.76	3739.97	3376.92	2617.24	3508.76	3458.59	3162.84	3195.43
EHD4	2818.31	2735.04	2866.95	3685.36	3196.08	3417.81	3003.41	3230.93	3087.57	4436.7	4194.44	4190.31
TACC1	3297.03	3350.58	3168.34	3199.2	3090.68	2894.17	3821.62	4304.61	3766.94	3454.76	3463.01	3522.91
MARS	2912.57	2769.93	2866.95	3412.04	3523.26	3770.4	3556.55	3642.62	3302.57	4074.69	3650.12	3650.48
HSPB1	3037.54	2757.61	3049.07	3566.62	3558.39	3758.86	3147.99	2521.73	3150.13	3843.56	4340.52	4222.2
PPP1CA	3554.39	3328.01	3468.67	3250.73	3157.65	3192.19	3406.49	5258.63	3514.93	3001.68	3386.97	3168.98
KDM2A	3617.94	3762.99	3702.97	3410.92	3554	3599.35	3325.44	3962.09	3335.17	3183.07	3167.84	3024.3
MXRA7	3024.83	3221.32	3402.64	3814.18	3535.34	3614.04	3256.43	3313.27	3329	3509.1	3752.18	3535.35
NARS	3026.95	2852	2698.68	3134.23	3168.63	3313.92	3444.83	4284.85	3331.65	3914.74	3878.26	3939.84
VARS	2997.3	2736.07	3170.47	2933.72	2955.63	3029.54	4184.18	5488.08	3893.82	3440.99	3336.94	3232.77
WDFY1	3637	3767.1	3764.74	3256.33	3465.07	3348.55	3541.22	3799.61	3823.33	3201.43	2894.68	2986.97
RPL23A	3593.58	3206.96	3177.93	3133.11	2933.67	3146.02	3862.15	2332.9	3969.6	3854.27	3836.23	3765.6
HECTD1	3502.5	3722.98	3388.8	3306.74	3286.11	2949.79	3498.5	4804.13	3452.36	3234.34	3093.8	3215.65
CAB39	3091.56	3139.25	3027.77	2903.48	2874.38	2923.55	3838.05	4530.77	3746.67	3537.42	3684.14	3676.15
POLR2B	3666.66	3603.98	3663.56	3179.04	2997.35	3007.5	3978.26	3903.9	3529.9	3030.76	3411.98	3350.22
GOLGA3	3251.49	3444.97	3440.98	3600.22	3858.13	3491.27	3151.28	4512.1	3097.26	3317	3181.85	3101.31
MYO9B	3444.24	3429.58	3737.05	3741.37	4084.3	3852.25	3024.22	3684.34	3138.67	3261.13	3128.82	2941.85
EP300	3519.44	3595.77	3889.34	3651.75	3810.92	3605.65	3160.04	2869.74	3286.71	3332.31	3270.9	3252.99
ACAT2	3279.02	2905.34	3294.01	3507.25	3401.39	3715.83	3601.46	4482.46	3654.15	3194.55	3236.88	3062.42
MDN1	3189	3195.67	3268.45	2800.42	2741.53	2483.87	4053.83	4730.57	4197.82	3564.97	3280.91	3402.34
MICALL1	3982.28	4066.66	4313.21	3806.34	4119.44	3886.88	2983.69	4361.7	3094.61	2570.03	2357.37	2405.13
MCMBP	3468.6	3548.58	3549.61	3289.94	2940.26	3078.86	3516.02	4441.84	3528.14	3261.13	3263.9	3245.99
FAT1	3265.25	3652.2	3442.05	3418.76	3514.48	3077.81	3386.78	3001.48	3404.78	3503.75	3568.07	3629.47
WDR6	3359.52	3390.59	3411.16	3044.62	3224.62	3119.79	3569.7	5349.75	3564.27	3135.61	3172.84	2957.41
SELENON	3880.6	4002.03	4256.76	3099.51	3036.88	2821.77	4110.79	2017.82	4093.84	3282.56	3305.92	3060.86
LHFPL2	3794.81	3985.61	3737.05	3770.49	4366.47	3871.14	3378.01	3083.82	3518.45	2658.81	2602.51	2733.38
RHOBTB3	2700.75	2811.99	2682.71	3787.29	3802.14	3587.81	2718.62	3583.34	2779.16	3942.29	4012.33	4140.52
UHMK1	3316.09	3302.37	3095.93	3396.35	3142.28	3059.97	3371.44	3806.2	3375.7	3584.11	3625.11	3617.03
FURIN	3667.72	3540.37	3856.33	3811.94	3936.08	3901.57	3139.23	2301.06	3006.5	3200.67	3422.99	3248.32
TMEM165	3307.62	3317.75	3279.1	3963.16	3802.14	3798.73	2900.45	3521.86	2839.96	3251.95	3531.05	3472.35
ZNF106	2950.7	3209.01	3169.41	2915.8	2730.55	2599.3	3983.73	4410.01	3908.8	3573.39	3558.07	3554.02
IDI1	2685.92	2559.62	2521.9	2855.31	2823.88	2969.73	3908.15	4288.15	4190.77	3645.33	4047.35	3851.94
ISG15	2397.84	1900.99	2219.44	2238.1	1722.65	2008.5	2980.41	6124.83	3152.77	5145.41	4603.68	4998.5
CSNK1D	3383.88	3480.87	3634.81	3266.41	3321.24	3309.72	3434.97	4208	3318.43	3200.67	3159.84	3182.98
CPSF1	3266.31	3448.04	3629.49	3294.42	3525.46	3435.65	3568.6	4208	3554.58	3104.24	2926.7	3010.3
MBNL1	3670.9	3889.18	3669.95	3362.75	3281.72	3142.87	3606.94	2110.04	3497.3	3338.43	3359.95	3525.24
CAPN15	3646.54	3539.35	3729.59	3191.36	3314.65	3192.19	3271.77	5306.94	3153.65	2896.83	2913.69	2872.62
PAPPA	3848.83	3873.79	3972.41	3925.07	4109.56	3768.3	2767.91	1867.42	2651.39	3285.62	3208.87	3335.44
PYGB	3692.08	3567.05	3707.23	3314.58	3259.76	3364.29	3534.65	4300.22	3340.46	2950.4	2962.72	2854.73
NMT1	3220.77	3165.92	3175.8	3114.07	3190.59	3265.65	3709.9	2882.92	3799.54	3629.26	3551.06	3474.68
TBC1D9B	3607.35	3773.25	3622.03	3419.88	3330.02	3415.71	3416.35	3890.73	3471.75	2944.28	2994.74	2838.39
CDK17	3317.15	3337.25	3139.59	2614.48	2439.6	2590.9	4315.62	4515.4	4513.27	3333.84	2916.7	3198.54
BIRC5	3231.36	3214.14	3322.77	3153.28	2794.23	3033.74	3567.51	4665.8	3422.4	3142.5	3474.02	3391.45
CCNL2	3323.51	3602.95	3433.53	3741.37	3911.93	3714.78	2966.17	3563.57	2828.51	3318.53	3119.81	3065.53
RPS26	3424.12	3112.58	3057.59	3082.71	2781.06	3029.54	3704.42	3482.33	3795.13	3498.39	3543.06	3565.69
NCLN	3245.13	2997.67	3099.12	3655.11	3547.42	3660.22	3006.69	3881.95	3019.72	3336.14	3567.07	3381.34
TRRAP	3176.29	3303.39	3395.19	3202.56	3234.5	2982.32	3639.8	3198	3852.41	3545.07	3251.89	3353.34
NRDC	3155.11	3038.71	3055.46	2785.86	2770.08	2896.27	3888.44	4842.55	3731.69	3413.43	3286.91	3325.33
ICMT	3351.04	3148.48	3361.11	3193.6	3075.3	3197.44	3614.61	3275.94	3433.86	3358.33	3564.07	3502.68
RPS21	3604.17	2890.98	3128.94	3161.12	2906.22	3188	3247.67	3451.6	3544.88	3382.82	3667.13	3718.15
G3BP2	3862.6	3719.91	3734.92	3497.17	3397	3301.33	2976.02	3432.93	2977.42	2935.09	3258.89	3206.32
ABCF1	3548.04	3434.71	3548.55	3254.09	3190.59	3340.16	3485.36	3521.86	3322.83	3215.98	3130.82	3160.43
TM9SF2	3243.01	3376.23	3148.11	3882.51	3563.88	3923.61	2890.59	3079.43	2878.73	3183.83	3604.1	3364.23
DDX42	3315.03	3488.05	3492.1	3370.59	3365.16	3241.52	3358.3	3271.55	3497.3	3306.29	3169.84	3167.43
FAU	3087.32	2657.08	2625.2	3145.44	2846.94	3077.81	3286	5140.07	3240.89	3475.43	3558.07	3651.25
RERE	2903.04	3003.83	3196.03	3946.36	3949.26	3766.2	2991.36	1912.43	3126.34	3822.13	3418.99	3601.47
CTSL	4249.17	4342.63	4469.76	3331.38	3499.11	3360.09	2890.59	4889.76	2925.43	2246.29	2327.35	2276.78
ADAM10	3464.37	3636.81	3403.71	3944.12	3541.93	3710.59	2843.49	2700.68	2912.22	3264.19	3308.92	3224.21
NOLC1	3271.61	3176.18	3094.86	2870.99	2642.72	2697.94	3702.23	3506.49	3556.34	3427.21	3718.16	3813.83
FKBP8	3042.84	2824.3	3116.16	3124.15	3253.17	3313.92	3392.25	5972.23	3349.27	2998.62	2987.74	2812.73
FEN1	2981.41	2842.76	2909.55	3005.41	2660.29	2923.55	3305.72	5626.41	3112.24	3096.58	3777.2	3588.25
HNRNPL	3190.06	3214.14	3450.57	3047.98	3080.79	3139.73	3726.33	3458.18	3672.65	3309.35	3181.85	3196.21
SYNJ2	3361.63	3430.6	3521.92	3052.46	3175.22	3036.89	3730.71	3716.17	3527.26	3148.63	3052.78	3063.19
PDE4DIP	3161.46	3313.65	3147.04	3444.52	3720.89	3640.28	3336.39	3732.64	3407.42	3010.86	2963.72	3021.97
EPRS	2989.88	3014.09	2941.5	3167.84	3212.55	3207.94	3346.25	3454.89	3425.93	3717.28	3400.98	3374.34
GLO1	3217.59	3125.91	3087.41	2910.2	2622.96	2873.19	3919.11	2396.58	3850.65	3555.79	3741.18	3720.48
SRPRA	3330.92	3124.89	3307.86	3965.4	4091.99	3998.11	2965.07	2307.65	3034.7	3323.12	3206.86	2969.07
PSMD11	3449.54	3219.27	3288.69	3180.16	3016.02	3037.94	3700.04	2979.53	3733.45	3084.34	3331.94	3351
EHD2	4554.2	4645.27	4664.66	3710	4085.4	3952.99	2810.63	2692.99	2746.56	2052.65	2269.32	2221.56
EIF5B	3563.92	3576.28	3535.77	3097.27	2842.54	2883.68	3253.14	4304.61	3229.43	3053.72	3118.81	3102.87
PFN2	3124.39	3099.24	3046.94	2878.84	2703.11	2817.57	3964.02	2644.69	3959.03	3583.34	3540.06	3575.8
PUF60	3585.11	3304.42	3589.02	3238.41	3242.19	3265.65	3586.13	3477.94	3471.75	2840.96	3120.81	2910.74
EFTUD2	3298.09	3306.47	3370.69	2937.08	2935.87	3043.18	3507.26	4136.64	3461.17	3115.72	3191.86	3119.2
RIF1	3164.64	3475.74	3230.11	3059.18	3154.36	2971.83	3201.66	3772.16	3274.37	3358.33	3171.84	3403.9
C1orf43	2943.28	2870.46	2938.31	3643.91	3798.84	3786.14	3099.8	2976.23	3120.17	3425.68	3357.95	3299.66
COPB1	3068.26	3112.58	3034.16	3227.21	3028.09	3317.07	3191.81	3460.38	3150.13	3359.1	3695.15	3473.9
EP400	3023.78	3134.12	3068.24	3079.35	3450.8	3075.71	3258.62	3346.2	3555.46	3612.42	3219.87	3210.99
NUMA1	3000.48	3095.14	2941.5	3097.27	3167.53	3139.73	3390.06	4218.98	3384.51	3413.43	3205.86	3133.2
GFPT1	3190.06	3562.94	3423.94	3967.64	4206.17	4032.74	2384.54	3049.79	2402.91	3150.16	3047.77	3061.64
CHCHD2	3109.56	2765.82	2936.18	3082.71	3009.43	3366.39	3258.62	3324.25	3397.73	3409.61	3633.11	3620.92
IER5	3113.8	2744.28	3182.19	2839.63	2863.4	2909.91	3093.23	8098.73	2905.17	2478.95	2922.7	2718.6
NOP53	2467.74	2485.75	2500.6	2823.95	3220.23	3059.97	3392.25	6394.89	3519.33	3367.51	3087.8	2954.3
VAPA	3404	3318.78	3443.11	2961.73	2889.75	2914.11	3815.05	2981.72	3814.52	3137.91	3193.86	3193.1
EPB41L2	3360.57	3416.24	3184.32	2785.86	2636.13	2564.67	3766.86	3000.38	3899.11	3433.33	3305.92	3458.35
VPS35	3406.12	3534.22	3303.6	3325.78	3326.73	3268.8	3088.84	3406.58	3161.58	3159.34	3088.8	3128.53
GNA12	3084.15	3022.3	3123.62	3220.49	3117.03	3113.49	3305.72	4710.81	3336.93	3110.36	3148.83	2976.08
PRPF19	3186.88	2948.43	3168.34	2971.81	2801.92	3082.01	3718.66	3273.75	3551.05	3375.93	3437	3380.56
TEAD1	2930.57	3223.37	3012.86	3055.82	2929.28	3029.54	3271.77	2679.82	3355.44	3889.48	3434	3709.59
TTC3	3217.59	3460.35	3189.64	3518.45	3485.93	3513.3	2990.26	3003.68	2991.52	3262.66	3264.9	3172.09
EZR	3701.61	3537.3	3562.39	3450.12	3313.56	3426.2	3130.47	2819.24	2978.3	2958.06	3223.87	3088.86
SZRD1	2918.92	2855.07	2911.68	2980.77	2904.03	2905.72	3479.88	3194.7	3572.2	3651.46	3699.15	3540.02
UBR5	3413.53	3630.65	3514.47	3049.1	3146.67	2905.72	3259.72	3414.27	3439.15	3108.06	2960.72	3165.09
NCOR1	3410.35	3399.83	3349.39	3307.86	3226.82	3016.95	3358.3	2465.74	3625.07	3335.37	3039.77	3222.66
NCOA4	3420.94	3457.28	3478.26	2925.88	2815.1	2977.07	3425.11	3297.9	3480.56	3030.76	3290.91	3259.99
ICAM1	3363.75	3275.69	3369.63	4408.99	4756.24	4716.93	2415.21	2099.06	2244.3	2957.29	2945.71	2809.61
SH3PXD2A	2860.67	2882.77	2912.75	4056.13	4128.22	3677.01	2448.07	2731.42	2575.61	3514.46	3520.05	3477.01
LPIN1	3281.14	3148.48	3216.27	2445.33	2459.37	2497.51	4381.34	4312.3	4410.18	2769.02	2999.74	2951.96
ALCAM	2268.63	2302.12	2194.94	3867.95	3341	3709.54	2556.51	2796.19	2413.48	4322.66	4175.43	4203.53
SFRP1	4722.6	4662.71	4635.9	3074.87	2928.18	2788.19	3451.4	3561.38	3254.98	2172.05	2081.21	2204.44
RNF145	3691.02	3695.29	3513.4	2657.04	2279.3	2588.8	3409.78	3269.35	3402.14	3212.15	3345.95	3476.24
GOLM1	3609.47	3637.84	3498.49	3092.79	3061.03	3255.16	3122.8	3099.19	3047.91	3059.08	3134.82	3161.98
NUDT21	3295.97	3439.84	3182.19	3224.97	2812.9	2827.01	3198.38	3282.53	3114	3274.91	3553.07	3381.34
MSL1	3190.06	3011.01	3154.5	2961.73	3016.02	2930.9	3267.38	6329.02	2987.99	2849.38	2756.6	2701.49
XBP1	2603.31	2395.47	2447.35	3305.62	3400.29	3733.67	2735.05	4012.59	2837.32	3968.31	3499.03	3430.34
ARFGEF2	2910.45	3133.09	2935.11	2995.33	3177.41	2908.86	3264.1	3970.87	3495.54	3434.1	3054.78	3182.21
MED13L	2808.78	3018.19	2938.31	3139.83	3241.09	3035.84	3386.78	3589.92	3596.87	3753.25	2743.6	3099.75
RAB10	2885.03	2968.95	3127.88	2807.14	2540.61	2757.75	3276.15	5350.85	3260.27	3078.98	3274.9	3258.44
RPS13	3130.75	2889.96	2807.31	2789.22	2666.87	2800.78	3718.66	3380.24	3744.03	3360.63	3464.01	3452.9
CAPN1	3740.8	3632.71	3797.75	3396.35	3331.12	3417.81	3281.62	2859.86	3254.1	2609.82	2769.61	2703.83
UQCRC1	3136.04	2978.18	2914.88	3041.26	2876.58	3003.31	3502.88	4134.45	3436.5	3087.4	3238.88	3088.09
SELENOF	2853.26	2822.25	2947.89	3548.7	3238.9	3586.76	2766.82	3151.89	2671.66	3352.21	3559.07	3687.04
MGAT5	3703.73	3964.07	3959.63	2960.61	2755.81	2827.01	3130.47	3329.74	3123.69	2881.52	2840.65	3015.75
RRM1	2988.82	3035.63	2926.59	2914.68	2605.39	2780.84	3296.96	4150.92	3483.2	3266.49	3364.96	3332.33
DPP4	2922.1	2953.56	2910.62	3706.64	3870.21	3830.21	2417.4	1392.06	2532.44	3649.93	3877.25	3802.16
LMNB1	3235.6	3265.43	3197.1	2643.6	2443.99	2522.69	3525.88	5120.31	3292.87	2868.51	3096.8	3140.98
HM13	2726.16	2554.49	2686.97	4230.88	4420.27	4524.9	2469.98	1424.99	2542.13	3365.22	3678.14	3502.68
EIF3I	3305.5	3027.43	3331.29	3033.42	2952.34	3096.7	3505.07	2773.13	3499.06	3094.29	3263.9	3236.66
SRP9	3305.5	3039.74	2864.82	2976.29	2758	2889.98	3108.56	3990.63	3086.68	3217.51	3390.97	3413.23
SRP72	2923.16	2984.34	2857.37	2888.92	2851.33	2926.7	3690.18	2728.12	3565.15	3486.14	3411.98	3403.12
RNF10	2900.92	2979.21	2924.46	2895.64	3087.38	3079.91	3640.89	3266.06	3331.65	3308.58	3257.89	3147.98
MCM2	3160.4	3157.71	3237.57	2913.56	3027	2990.71	3124.99	4518.69	3119.29	3021.58	2903.69	2892.84
BCLAF1	3248.31	3202.85	2972.39	2741.05	2711.89	2764.05	3359.39	3452.69	3240.01	3398.89	3254.89	3286.44
INPPL1	3379.64	3172.08	3330.22	3534.13	3670.38	3624.54	2813.92	2684.21	2706.03	3111.89	2982.73	2958.18
IL1R1	5118.71	5152.06	5395.24	2385.96	2213.43	2213.13	3560.93	2633.71	3896.47	1961.58	1928.12	1974.98
C6orf106	3050.25	2976.13	3181.12	2935.96	2843.64	2790.28	3533.55	3293.51	3472.63	3422.62	3137.82	3001.74
SERP1	2854.32	2742.23	2681.64	3594.62	3536.44	3596.2	2679.19	3760.09	2552.7	3128.73	3349.95	3361.89
SKI	3228.19	3174.13	3340.87	3434.44	3620.98	3335.96	2813.92	2933.42	2684.88	3119.54	3082.79	3095.86
PCBP1	3225.01	3056.15	3201.36	3180.16	3138.98	3201.64	3574.08	1566.61	3492.9	3317.77	3324.93	3228.88
ARHGEF2	2985.65	2985.36	2973.45	3268.65	3571.57	3459.78	2794.2	3738.13	2760.66	3264.19	3102.8	2953.52
RTN3	3402.94	3435.73	3287.62	3674.16	3573.77	3625.59	2758.05	2486.6	2669.9	2963.41	2978.73	3001.74
LAMP2	2799.24	2864.31	2725.31	3599.1	3601.21	3617.19	2916.88	1927.8	3196.83	3317.77	3422.99	3425.68
MVD	2531.29	2168.75	2396.23	3173.44	3481.54	3544.78	3477.69	5797.67	3476.15	2834.83	2702.57	2446.36
SPAG9	3176.29	3393.67	3115.1	3228.33	3502.4	3241.52	3050.51	3269.35	3207.4	3011.63	2779.62	2742.72
CCDC85B	3042.84	2633.48	3029.9	2874.35	2884.26	2944.54	2696.71	7685.95	2642.58	2412.36	2766.61	2598.04
ARFGAP1	3076.73	3052.05	2951.09	3442.28	3608.9	3609.85	2925.64	3993.93	2726.29	2882.29	2794.62	2762.94
PRPF40A	3029.07	3114.63	2994.75	2912.44	2678.95	2814.42	3139.23	3997.22	3224.14	3124.13	3181.85	3173.65
DYNC1LI2	3268.43	3443.94	3374.95	3275.38	3154.36	3241.52	2912.5	3292.41	2857.58	2964.94	2870.67	2948.85
HADHA	3262.08	3245.94	3200.29	3277.62	3276.23	3074.66	3151.28	3352.79	3122.81	2824.12	2994.74	2861.73
ITPRIP	3136.04	2833.53	3112.97	3667.43	3616.59	3580.46	2716.43	2293.38	2803.83	3228.22	3261.9	3147.98
SEC22B	2918.92	2862.26	2806.25	3373.95	3322.34	3287.69	3091.04	2136.39	3038.22	3360.63	3452.01	3491.02
GPC1	3451.66	3544.48	3825.44	2803.78	3065.42	2841.7	3144.71	4574.68	2973.9	2587.63	2733.59	2374.79
SRSF10	3154.05	3257.23	3235.44	3210.41	3054.44	3080.96	2927.83	2974.04	2806.48	3078.98	3227.88	3336.22
CDK16	3269.49	3011.01	3136.39	2904.6	2852.42	2957.13	3704.42	2086.99	3657.67	3101.94	3394.97	3116.87
MYL9	2798.18	2441.64	2677.38	3341.47	3145.57	3367.44	3227.95	2985.02	3307.85	3424.92	3305.92	3159.65
RPL34	3025.89	2816.09	2829.68	3115.19	2697.62	2978.12	3141.42	2830.22	3462.06	3288.68	3427.99	3414.79
BCL9L	2829.96	2874.57	3163.02	3689.84	3881.19	3527.99	2758.05	1659.93	2747.44	3222.1	3570.08	3313.66
SMARCA4	3305.5	3173.1	3320.64	2837.39	2837.05	2863.74	3471.12	3636.03	3403.02	2919.79	2767.61	2881.18
DDX24	3319.27	3386.49	3332.35	3211.53	3030.29	3072.57	3072.41	3042.1	2957.15	2890.7	3115.81	3004.08
PANK3	2766.41	3058.2	2891.45	3115.19	3237.8	2946.64	3177.57	3724.96	3312.26	3137.15	2972.73	2969.85
LIF	2420.08	2560.64	2458	4729.36	5344.73	5093.66	1767.87	1564.42	1550.83	2929.74	3842.23	3327.67
PODXL	2033.5	2091.81	2069.28	6878.96	6398.74	6240.63	1023.04	878.269	1075.01	3308.58	3076.79	2790.95
OS9	2989.88	2990.49	2989.43	3597.98	3877.89	3944.6	2636.47	2971.84	2491.02	3025.41	3066.78	2912.29
KMT2A	2980.35	3333.14	3208.81	3027.82	3245.48	2822.82	3163.33	2656.76	3349.27	3266.49	2938.71	3007.19
PCNA	3570.28	3361.87	3236.5	3292.18	2966.61	3148.12	2963.98	3359.38	2643.46	2600.64	2988.74	3184.54
TOP1	3263.14	3410.09	3371.76	2695.13	2428.62	2501.71	3645.27	3155.18	3546.65	2841.72	3137.82	3052.3
LMF2	3181.58	3043.84	3286.56	3412.04	3567.18	3737.87	2659.47	3338.52	2401.15	2974.89	2961.72	2797.95
ZMIZ1	3130.75	3335.2	3291.88	3497.17	3871.31	3554.23	2686.86	2129.8	2765.06	2931.27	2992.74	3000.19
ATP1B3	3391.29	3182.34	3332.35	3410.92	3350.89	3455.59	2654	2476.72	2483.97	2795.8	3323.93	3295.77
LMAN2	2751.58	2710.42	2929.79	3513.97	3859.23	3670.71	2684.67	2507.46	2724.53	3229.75	3302.92	3128.53
VASN	4274.59	4282.1	4543.25	3988.92	4577.27	4212.19	1983.65	2167.13	1957.93	1953.92	2200.28	1957.86
NUDC	3194.29	3078.72	3141.72	3034.54	2963.32	2909.91	3029.7	4100.42	3094.61	2752.18	3044.77	2871.06
UBE2H	2734.64	3019.22	2862.69	2509.18	2594.41	2556.27	3522.6	4402.32	3411.83	3004.74	3231.88	3084.97
ARAP1	3184.76	3304.42	3249.28	2781.38	3001.74	2764.05	3290.39	5023.7	3302.57	2549.36	2480.44	2489.92
GRB2	3158.28	3132.07	3212.01	2999.81	2978.69	3057.87	2881.83	4703.13	2894.59	2583.8	2821.64	2874.95
MVP	2828.9	2798.65	2824.35	2928.12	3151.06	3250.96	3024.22	3966.48	2928.08	3019.28	3340.94	2971.41
CTSA	3144.51	3142.33	3095.93	3956.44	4455.4	4235.27	2395.5	1268	2420.53	3010.86	3144.83	2878.07
ATP6V1B2	3133.92	3418.29	3105.51	3608.07	3782.37	3633.98	2664.95	3093.7	2724.53	2761.36	2826.64	2538.92
CELF1	3052.37	3009.99	2806.25	3030.06	3033.58	2922.51	3388.97	3550.4	3217.98	3052.96	2970.73	2895.18
TACC3	3107.45	3035.63	3024.57	2752.26	2758	2824.91	3220.28	4641.65	3109.59	2768.25	3003.75	2839.95
PHB2	2831.02	2747.36	2904.23	2784.74	2685.54	2871.09	3539.03	3241.91	3798.66	3130.26	3101.8	3014.19
FOXM1	3329.86	3239.79	3345.13	2901.24	3018.21	2934.05	3430.59	1614.92	3653.27	3039.18	3096.8	3035.19
RANBP1	3145.57	2820.19	3002.21	2745.54	2548.3	2673.8	3233.43	4397.93	3182.73	2969.54	3019.76	3071.75
P4HA1	3447.42	3588.59	3390.93	3943	3563.88	3718.98	2064.71	2387.79	2021.37	2791.21	3084.79	3028.19
MTA2	3346.81	3038.71	3333.42	2757.86	2754.71	2887.88	3326.53	3632.74	3131.62	2791.98	2940.71	2918.51
RALA	2832.08	3037.68	2996.88	3347.07	2969.9	3162.81	2880.73	2463.54	3008.26	3111.12	3453.01	3300.44
NF1	2679.56	2992.55	2772.17	2906.84	3003.94	2819.67	3327.63	2778.62	3497.3	3514.46	2929.7	3160.43
SEC24D	2882.91	2838.66	2848.85	3375.07	3384.92	3505.96	2969.45	1560.02	3007.38	3454	3240.88	3277.88
PSIP1	3091.56	3242.86	3048	2859.79	2810.7	2878.43	3141.42	3348.4	3170.39	3066.73	2952.72	2965.96
SMC2	2722.99	2781.21	2743.41	2504.7	2314.44	2268.75	3523.69	4042.23	3558.1	3256.54	3123.82	3424.12
VMP1	2646.73	2554.49	2450.54	3676.4	3583.65	3532.19	2874.16	1977.2	2938.65	3499.15	3098.8	3446.68
WDR26	3179.47	3391.62	3325.96	3034.54	3084.09	2894.17	3161.14	2658.96	3314.9	2950.4	2701.57	2871.06
STAT6	3075.67	3158.74	3194.97	2977.41	3226.82	3009.6	3137.04	3313.27	3097.26	2847.85	2838.65	2804.95
SUN1	2939.05	2976.13	3110.84	3255.21	3302.58	3158.61	2927.83	3046.49	2997.69	3109.59	2908.69	2836.06
ZFAND5	2849.02	2829.43	2862.69	3459.08	3208.15	3341.21	2682.48	2326.31	2743.03	3253.48	3439	3329.22
EGFR	2644.61	2737.1	2655.02	2874.35	2938.06	2983.37	3201.66	2841.2	3404.78	3496.09	3150.83	3217.99
PPP1R14B	3037.54	2550.38	2979.84	3061.42	2762.39	3189.05	2767.91	4904.03	2711.31	2736.87	3046.77	2976.85
LUC7L3	3050.25	3253.12	2984.1	3088.31	2888.66	2881.58	2923.45	3582.24	2741.27	2954.23	2969.73	3189.99
TUG1	2981.41	3000.75	2845.65	3261.93	3405.78	3054.73	2706.57	2717.14	2682.23	3217.51	3203.86	3284.11
NUP205	3067.2	3020.24	2922.33	2707.45	2445.09	2423	3316.67	3371.45	3484.08	3200.67	3134.82	3142.54
RUNX1	2574.71	2560.64	2512.31	3688.72	3499.11	3341.21	2381.26	2497.58	2348.28	3576.45	3564.07	3600.69
ARID1A	3029.07	3013.06	3016.05	3398.59	3459.58	3078.86	3085.56	1886.08	3118.41	3032.29	3155.83	3096.64
MTPN	2642.49	2780.18	2564.5	2762.34	2548.3	2585.66	3219.19	3546.01	3391.56	3281.03	3433	3319.89
CAPZA1	2833.13	2601.68	2465.45	2611.12	2171.71	2428.25	3798.62	2441.59	3712.3	3363.69	3662.13	3681.59
PTK2	3274.79	3430.6	3201.36	3047.98	2800.82	2753.56	3027.51	3386.82	3042.63	2908.31	2814.64	2781.61
PSMB7	3225.01	2842.76	2959.61	3134.23	2890.85	2985.47	3346.25	1981.59	3443.55	3056.78	3101.8	3138.65
SETD7	2571.53	2842.76	2734.89	3121.91	3110.44	2907.81	3160.04	2305.45	3091.97	3208.32	3491.03	3422.56
NCAPD3	3216.53	3312.63	3235.44	3110.71	2991.86	2841.7	2963.98	2741.3	3017.07	2806.52	2982.73	3031.3
ERO1A	3469.66	3759.92	3471.87	3913.87	3876.79	3791.39	2015.42	3203.48	2086.57	2611.35	2334.36	2311.79
SH3BP4	2344.88	2418.04	2515.51	3649.51	3386.02	3515.4	2324.3	2583.21	2516.58	3557.32	3586.09	3489.46
MPZL1	3299.15	3133.09	3098.06	3678.64	3641.84	3702.19	2601.42	1852.05	2735.98	2838.66	2878.67	2868.73
ATP6AP1	2895.62	2817.12	3039.48	3619.27	3937.18	3903.67	2535.7	2777.52	2549.18	2974.89	2734.59	2643.93
LIMS1	2391.48	2581.16	2533.61	3751.45	3507.89	3603.55	2088.8	2565.64	2314.79	3679.01	3422.99	3392.23
BNIP3L	3305.5	3618.34	3283.36	3754.81	3644.03	3697.99	2292.54	2224.22	2446.97	2548.6	2815.64	2799.5
PDXK	2672.15	2789.42	2795.6	3391.87	3631.96	3498.61	2433.83	3200.19	2569.45	2915.2	3150.83	3124.65
EPG5	2423.26	2481.65	2471.84	3384.03	3608.9	3098.8	2965.07	2974.04	3133.39	3517.52	2891.68	2946.52
PABPC4	2810.89	2805.83	2862.69	2648.08	2716.28	2806.03	3261.91	3878.65	3277.89	3124.13	2946.71	2858.62
RAB1A	3198.53	3011.01	3101.25	3461.32	3104.95	3436.7	2729.57	2011.24	2681.35	2921.32	3087.8	3243.66
MCM5	3485.55	3411.11	3346.2	3072.62	3129.1	3282.44	2885.11	2414.14	2929.84	2891.47	2680.56	2647.04
RAB3B	3354.22	3516.78	3384.54	3462.44	3316.85	3062.07	2643.04	1786.18	2719.24	2951.17	2900.69	2923.18
HTT	3036.49	3255.18	3096.99	3000.93	2986.37	2685.35	2966.17	3159.57	3079.63	2971.07	2726.59	2963.63
RBMS1	3271.61	3478.82	3413.29	2578.63	2259.54	2294.98	3544.5	2875.23	3444.43	2879.99	2819.64	2930.96
CAPNS1	3333.04	3318.78	3325.96	2905.72	3036.88	3045.28	3191.81	1883.89	3252.34	2832.54	2901.69	2814.28
RBMX	3190.06	3186.44	3115.1	3044.62	2767.88	2851.15	2912.5	2632.61	2894.59	2785.09	3188.85	3211.77
CDC20	3065.08	2790.44	3044.81	2668.24	2577.94	2684.3	3414.16	3046.49	3413.59	2999.38	3200.86	2830.62
GATAD2A	3073.55	2930.99	3106.58	2862.03	2984.18	3004.36	3168.8	2738	3259.39	2915.2	2877.67	2866.4
WSB1	2931.63	3321.86	2981.97	2872.11	3059.93	2874.23	2672.62	3842.42	2812.65	3140.97	2623.53	2704.6
TOMM20	2698.63	2723.76	2745.54	3045.74	2772.28	3028.49	3093.23	3774.36	2970.37	2924.38	2976.73	3011.86
ABHD2	2270.74	2503.19	2413.27	3702.16	3770.3	3472.38	2223.53	1858.64	2257.52	3672.89	3765.19	3470.01
PEG10	3522.62	3631.68	3649.72	2236.98	2088.26	2011.65	3788.76	2430.61	3745.79	2525.64	3083.79	2939.52
RPS23	2755.82	2460.1	2640.11	2732.09	2400.08	2540.53	3430.59	4481.37	3248.82	2748.35	3128.82	3138.65
MLXIP	2807.72	2975.1	3093.8	3422.12	3429.94	3207.94	2702.19	2627.12	2750.96	2871.57	3000.74	2918.51
SCAF1	2847.96	2678.62	2823.29	3019.98	3092.87	2974.97	3093.23	3659.09	2886.66	2946.57	2907.69	2853.95
PPP1R15A	2432.79	2300.06	2342.98	3453.48	4071.13	3776.7	2267.34	3480.14	2466.35	3603.24	2727.59	2748.94
P3H1	3404	3535.25	3571.98	3505.01	3765.9	3859.6	2241.06	3284.72	2110.37	2359.56	2398.39	2306.34
PSME3	2970.82	2786.34	2856.3	2838.51	2571.35	2769.3	3214.81	2944.4	3188.9	2887.64	3287.91	3196.21
YARS	2678.5	2432.4	2476.1	2990.85	3030.29	3175.4	2909.21	3394.51	2854.94	3561.91	3018.76	2940.29
RAB31	3049.19	3334.17	3099.12	2809.39	2830.47	2668.56	3187.42	3161.77	3339.58	2751.41	2694.57	2770.72
SDCBP	2380.89	2306.22	2232.22	2137.28	2049.84	2153.31	3833.67	4200.32	3823.33	3336.9	3389.97	3304.33
LUZP1	3271.61	3336.22	3365.37	3317.94	3276.23	3117.69	2634.28	2183.6	2650.51	2551.66	3015.75	3032.86
SMARCA5	2960.23	3118.73	2902.1	2622.32	2490.11	2472.32	3114.04	3238.62	3099.9	3056.02	3104.81	3214.1
MAP3K11	3476.02	3158.74	3533.64	3179.04	3290.5	3208.98	2675.9	3277.04	2608.22	2377.92	2777.62	2458.8
PHC2	2887.15	2831.48	3021.38	3111.83	3040.17	2993.86	2936.59	2738	2895.47	2850.91	3142.83	3060.86
ACTR1A	2967.64	2797.62	2943.63	2967.33	2693.22	2734.67	3095.42	3495.51	3153.65	2749.88	3105.81	2870.29
P4HA2	3486.61	3676.82	3545.35	3806.34	3816.41	3707.44	2173.14	2959.77	2335.06	2296.8	2267.32	2129.77
DVL3	2868.09	2877.64	2976.65	3055.82	3276.23	3038.99	3204.95	2441.59	3028.53	3084.34	2856.66	2766.83
CUL4A	3232.42	3354.69	3173.67	3062.54	2968.81	2921.46	2839.11	3374.75	2772.11	2717.74	2624.53	2652.49
CIZ1	3057.67	2996.65	3056.52	2933.72	3084.09	2958.18	3467.83	2189.08	3247.05	3033.82	2749.6	2664.93
SRSF9	2914.69	2600.65	2961.74	2736.57	2691.03	2676.95	2997.93	5349.75	2787.09	2496.55	2766.61	2795.61
SLC1A5	2379.83	2322.63	2301.44	3433.32	3694.54	3777.75	2193.96	2741.3	1987.88	3576.45	3509.04	3314.44
NUP153	2824.66	2981.26	2923.4	2885.56	2810.7	2684.3	3078.99	2399.87	3097.26	3028.47	3214.87	3265.44
MAPKAPK2	2922.1	2886.88	2988.36	2969.57	2873.29	3073.62	2947.55	3392.31	3028.53	3006.27	2781.62	2629.93
RBM25	3132.86	3379.31	2856.3	2860.91	2860.11	2938.25	2799.68	3664.58	2746.56	2722.33	2768.61	2825.17
ZFP36L2	2570.47	2609.89	2741.28	1905.41	1953.22	2022.14	4301.38	3806.2	4647.21	3307.05	2548.48	2621.37
MYDGF	2441.26	2134.89	2486.75	3721.2	3759.32	3936.2	2152.33	3460.38	2143.85	2974.89	3240.88	3061.64
RN7SL2	2291.93	2133.87	2512.31	2963.97	2577.94	2749.36	4448.15	6632.03	2647.87	2416.19	2028.18	2581.7
CEBPD	3213.36	2783.26	3140.65	2074.55	2147.55	2095.6	4014.4	4277.17	3974.01	2563.14	2569.49	2558.37
NFIC	2659.44	2621.17	2863.76	2984.13	3063.23	2814.42	2799.68	2654.57	2942.17	3229.75	3233.88	3193.87
NOC2L	2838.43	2698.11	2810.51	2811.63	2728.36	2716.83	3337.49	3863.28	3055.84	2801.92	3020.76	2729.49
ARF3	3076.73	3036.66	3107.64	3289.94	3298.18	3310.77	2796.39	2081.5	2761.54	2783.56	2907.69	2802.61
MED15	2815.13	2783.26	2811.57	2929.24	2906.22	2953.99	3112.94	2714.95	3025.88	3248.12	2853.66	2858.62
UBN1	2894.56	2937.15	3067.17	2819.47	2875.48	2760.9	2873.06	4200.32	3010.02	2708.55	2711.58	2493.03
TXN	2936.93	2860.2	2811.57	2555.11	2265.03	2586.71	3120.61	3253.99	3299.04	2822.59	3191.86	3178.32
NUFIP2	3238.78	3480.87	3292.95	3205.92	3152.16	3050.53	2604.71	2215.43	2624.08	2667.99	2824.64	2850.06
UBE3C	3387.05	3439.84	3366.43	3211.53	3087.38	3118.74	2706.57	2465.74	2808.24	2612.88	2558.49	2559.92
FBXW5	3043.9	2839.69	3036.29	2839.63	3135.69	2971.83	3052.7	3516.37	2915.74	2674.88	2591.51	2620.6
ANTXR2	3198.53	3329.04	3237.57	3518.45	3392.61	3345.4	2146.86	2374.62	2124.46	2706.26	2896.68	2918.51
ZNF207	2984.59	3070.51	3147.04	2937.08	2915.01	2908.86	3007.79	1484.27	2958.92	2977.95	3141.83	3210.99
DAP	2934.81	2943.3	3048	3007.65	3039.07	2906.76	2939.88	2226.41	2901.64	2993.26	2983.73	2937.18
SCRIB	2749.46	2623.22	2737.02	2519.26	2672.36	2604.55	3086.65	5650.56	2965.97	2646.56	2553.48	2457.25
ABCE1	2978.23	2911.5	2753	2503.58	2333.1	2390.47	3513.83	3134.32	3255.87	2903.72	2904.69	3152.65
SLFN11	2518.58	2628.35	2455.87	3000.93	3108.24	3186.95	2671.52	2669.94	2843.49	3317	3158.84	3103.64
CAD	2867.03	2917.65	2999.01	2858.67	2897.44	2732.57	3001.22	4048.82	2993.28	2690.18	2541.48	2559.14
SAE1	2739.93	2818.14	2729.57	2783.62	2591.12	2735.72	3041.74	4134.45	2941.29	2732.28	2912.69	2813.5
PCNT	2775.94	2991.52	2904.23	2835.15	2766.79	2674.85	2965.07	4068.58	2839.08	2825.65	2578.5	2756.72
SETD5	2849.02	2988.44	2914.88	3018.86	2940.26	2855.35	2903.73	2304.36	2953.63	3168.52	2802.63	2947.29
EMC1	2997.3	2989.47	3035.22	2947.17	2705.3	2625.53	2884.02	3019.05	2936.89	2958.82	2852.66	2763.72
ERGIC1	2790.77	2700.16	2633.72	2672.72	2366.04	2585.66	3424.02	1025.38	3403.02	3526.71	3530.05	3399.23
ERGIC3	2715.57	2645.79	2747.67	3006.53	2911.71	3085.16	2687.95	3656.89	2666.37	2885.35	2955.72	2816.61
SRRT	3180.52	2954.59	3037.35	2801.54	2750.32	2795.53	3169.9	2947.69	2699.86	2570.03	2918.7	2965.19
CS	3003.65	3109.5	3016.05	2739.93	2591.12	2610.84	3207.14	2205.55	3327.24	2889.17	2932.71	2894.4
CCL2	2219.91	2086.68	1979.82	2623.44	1777.55	2356.89	3270.67	1515.01	3272.61	3558.85	4426.57	4480.45
MAF1	2664.74	2334.94	2794.53	2811.63	2884.26	2905.72	2695.62	4569.19	2734.22	2695.54	2961.72	2762.16
SRSF7	2843.73	2632.45	2765.78	2789.22	2549.4	2743.06	2945.36	3913.78	2615.27	2736.87	3134.82	2950.41
UBXN4	2898.8	3042.81	2729.57	3108.47	3130.2	2994.91	2771.2	2593.09	2751.85	2770.55	2844.65	2889.73
ASB1	2702.86	2730.94	2815.83	3005.41	3019.31	3041.08	2462.31	3986.24	2641.7	2951.17	2675.56	2589.48
AMOTL1	2697.57	2955.61	2945.76	2651.44	2719.58	2602.45	2945.36	2545.88	3054.08	2987.9	3027.76	3057.75
GRINA	2585.3	2665.28	2761.52	3512.85	3932.79	4036.94	2396.59	974.878	2356.21	3110.36	3065.78	2926.29
PLEKHB2	2875.5	3019.22	2958.54	3279.86	3120.32	3172.26	2610.18	2819.24	2611.74	2661.1	2821.64	2619.04
LRIG1	2714.51	2737.1	2749.8	3345.95	3401.39	3350.65	2354.97	3939.03	2402.03	2756	2518.46	2432.35
GJA1	1962.54	2034.36	1941.48	3455.72	2986.37	3412.56	2746	2083.69	2728.94	3455.53	3455.01	3557.91
MYO10	3124.39	3154.64	3085.28	3276.5	3221.33	2976.02	2393.31	2339.49	2436.39	2869.28	2712.58	2786.28
USP1	2546.11	2509.35	2456.93	2362.44	2449.48	2472.32	2948.64	4014.79	2917.5	3040.71	3157.84	3182.21
CSNK1A1	2878.68	2869.44	2835	2795.94	2785.45	2778.74	2797.49	2725.93	2776.52	2910.6	3004.75	3011.86
SAR1A	2981.41	2913.55	2895.71	2581.99	2398.98	2503.81	3177.57	2894.99	3040.86	2843.25	3009.75	2904.51
STAG2	2839.49	3036.66	2805.18	2700.73	2633.94	2622.38	2802.96	3122.24	3010.02	2887.64	2794.62	2887.4
GOLGB1	2652.03	2835.58	2677.38	3042.38	3282.81	2993.86	2577.32	2548.08	2612.62	2957.29	2912.69	3042.19
KARS	2808.78	2710.42	2721.05	2679.45	2450.58	2559.42	3349.53	2278.01	3426.81	2925.91	3007.75	3030.53
NOTCH1	2964.47	3084.88	3229.05	3649.51	3918.52	3558.43	2282.68	2305.45	2225.8	2404.71	2495.45	2528.81
SMS	2986.71	2945.35	2789.21	2673.84	2575.75	2555.22	3024.22	3272.65	3039.1	2699.37	2819.64	2820.5
SHISA5	2667.91	2518.58	2836.07	3055.82	2877.68	2999.11	2542.27	1982.69	2638.18	3310.88	3316.93	3107.53
LARS	2388.31	2388.29	2362.15	2353.48	2333.1	2462.88	3088.84	3988.44	3169.51	3348.38	2768.61	3133.98
BCAP31	2577.89	2620.14	2690.16	3265.29	3203.76	3282.44	2306.78	3144.2	2304.22	2840.96	3072.79	2898.29
ITGB5	2380.89	2217.99	2339.78	4341.78	4088.7	3818.67	1460.08	2407.55	1506.77	3193.02	3329.94	3090.42
ARL6IP1	4216.34	4264.66	4068.26	4366.42	4340.12	4458.79	1407.51	2076.01	1470.65	1516.15	1610.94	1592.27
FOSL1	3532.15	3546.53	3461.22	3033.42	3223.53	2949.79	2655.09	1362.41	2466.35	2491.2	2776.61	2753.61
SEMA7A	4111.49	4325.19	4353.68	3957.56	3496.91	3546.88	1828.11	1970.62	1708.56	1869.74	1895.1	1946.19
GDI1	2761.11	2597.57	2666.73	2979.65	2677.85	2907.81	2928.93	3120.05	2846.13	2879.99	2945.71	2762.94
BGN	3415.65	3328.01	3484.65	5112.45	4367.57	4926.81	1411.89	966.095	1542.9	2217.2	2071.2	2034.87
STAT3	3130.75	3279.8	3153.43	2864.27	2674.56	2666.46	2983.69	2420.73	3062.89	2504.21	2721.58	2622.15
PALLD	1414.98	1278.27	1373.84	2518.14	2278.21	2526.89	2611.28	2083.69	2620.55	5054.33	4288.49	4404.22
RPL38	2773.82	2529.87	2695.49	2913.56	2601	2724.17	2938.78	1567.71	3262.03	3187.66	3083.79	3227.32
XRN2	2893.5	2828.4	2777.49	2571.91	2426.43	2493.31	3180.85	2862.06	3277.01	2850.91	2888.68	2752.83
SLC2A1	2483.63	2616.04	2688.03	3550.94	3298.18	3426.2	2043.89	1566.61	1868.05	3197.61	3542.06	3390.67
MTATP6P1	3078.85	3243.89	2909.55	3098.39	2531.83	2660.16	3049.41	629.06	3312.26	2854.73	3125.82	3077.97
SUMO2	3254.66	2870.46	2862.69	2623.44	2372.63	2639.17	3078.99	2054.05	3140.43	2912.9	2898.69	2933.29
SLC38A10	2550.35	2762.74	2879.73	3157.76	3152.16	3150.22	2487.51	3342.91	2378.24	2811.87	2854.66	2521.81
TRPC4AP	2831.02	2833.53	2880.8	2942.69	2954.53	3014.85	2747.1	3255.08	2723.65	2611.35	2623.53	2596.48
TUBA1A	3335.16	3052.05	3103.38	3250.73	2861.21	3087.26	2866.49	2112.24	2714.84	2164.39	2770.61	2747.39
MBOAT7	2711.34	2561.67	2665.67	2960.61	2905.13	2972.88	2613.47	2600.77	2591.48	2897.59	3212.87	2969.07
IMPDH2	2799.24	2727.86	2758.32	2238.1	2116.81	2155.41	3863.25	3066.26	3842.71	2738.4	2590.51	2685.16
ARHGAP35	2606.48	2542.18	2747.67	2651.44	2632.84	2565.72	3050.51	3375.84	3221.5	2991.73	2553.48	2691.38
HSPA13	2227.32	2337	2174.71	2967.33	2778.86	3195.34	2461.22	2542.59	2442.56	3355.27	3453.01	3379
EIF4G3	2497.4	2624.25	2489.95	2547.27	2640.52	2492.26	3173.19	2793.99	3283.18	3213.68	2779.62	2864.06
MTOR	2654.14	2887.9	2748.74	2847.47	2835.96	2702.14	2859.92	2612.85	3068.18	2853.97	2800.63	2742.72
SMARCC1	2771.71	2749.41	2565.56	2513.66	2357.26	2459.73	3111.85	3001.48	3151.89	2954.23	2841.65	2972.19
TRIM44	2711.34	2801.73	2678.45	2734.33	2841.45	2782.94	2890.59	3359.38	2817.93	2783.56	2640.54	2682.05
DCAF7	2738.87	2795.57	2992.62	2778.02	2815.1	2912.01	2809.53	2779.72	2934.24	2726.92	2750.6	2658.71
TAB2	2260.15	2439.59	2231.15	2464.37	2341.89	2270.84	3238.91	2587.6	3391.56	3473.13	3014.75	3321.44
MTND2P28	2984.59	3046.92	2974.52	3131.99	3211.45	3402.07	2560.89	17.5654	2624.08	2961.12	3293.92	3138.65
MAP2K2	2815.13	2673.49	2777.49	2859.79	3024.8	2943.49	2821.58	4231.06	2661.97	2471.3	2435.42	2296.23
CHD8	3002.59	2988.44	3199.23	2717.53	2721.77	2712.63	2782.15	2486.6	2830.27	2662.63	2707.57	2802.61
RCN3	2673.21	2367.77	2792.4	3698.8	3728.57	3992.87	1904.79	3092.6	1873.33	2507.27	2845.65	2547.48
PPP1R12C	2507.99	2225.17	2484.62	2793.7	2998.45	2957.13	2557.61	5838.29	2452.25	2511.09	2477.44	2251.11
CNN2	2468.8	2322.63	2583.67	2907.96	2973.2	3023.25	2923.45	1672	2858.47	3378.99	3029.76	3037.53
MAPRE1	4255.53	4265.68	4131.1	3997.88	3757.12	3890.03	1672.58	1752.15	1639.83	1594.98	1780.04	1847.41
SH3GLB1	2745.23	2758.64	2642.24	2670.48	2505.48	2597.2	2844.58	2184.69	2894.59	3028.47	2986.74	3273.99
PDCD6IP	2945.4	2956.64	2754.06	2823.95	2805.21	2661.21	2847.87	2639.2	2950.11	2677.17	2698.57	2731.05
SF3A1	2775.94	2948.43	2830.74	2711.93	2760.2	2540.53	2982.6	2167.13	3070.82	2876.93	2866.67	2762.16
U2SURP	3143.46	3132.07	2848.85	2830.67	2710.79	2698.99	2640.85	3174.94	2515.7	2731.51	2483.44	2624.48
NBR1	2484.69	2522.68	2564.5	2405	2278.21	2363.19	3174.28	3293.51	3090.21	3174.65	2940.71	2832.95
DAZAP2	2997.3	2842.76	2738.09	3135.35	3234.5	3150.22	2709.86	1037.45	2639.06	2886.88	2936.71	2937.18
NSD1	2666.85	2780.18	2956.41	2606.63	2497.79	2464.98	3007.79	3501	3000.33	2766.72	2473.44	2668.04
TRIOBP	3072.5	3064.36	3044.81	2772.42	2911.71	2703.19	2637.57	3858.89	2622.32	2177.4	2536.47	2395.79
STARD7	2863.85	2888.93	2879.73	2532.7	2450.58	2575.16	3189.62	2840.1	3068.18	2588.39	2764.61	2713.94
PHLDB1	2744.17	2691.96	2917.01	3129.75	3074.21	3105.1	2337.44	2919.15	2463.71	2724.63	2697.57	2671.16
FANCI	2740.99	2804.81	2620.94	2583.11	2656.99	2569.92	2842.39	3076.14	2795.9	2934.33	2757.6	2851.62
APEX1	2854.32	2428.3	2628.39	2518.14	2406.66	2631.83	3309.01	2520.63	3166.87	2910.6	2907.69	2859.4
INF2	2757.94	2860.2	2880.8	2914.68	2999.55	2794.48	2788.72	3535.03	2630.25	2639.67	2366.38	2416.02
FUBP1	2500.57	2581.16	2532.55	2611.12	2418.74	2561.52	3217	1909.14	3124.57	3233.58	2999.74	3179.87
SPG7	2514.34	2765.82	2906.36	2677.21	2872.19	2718.93	2599.23	3782.04	2618.79	2840.96	2494.45	2617.48
STRAP	2817.25	2825.32	2631.59	2577.51	2391.29	2417.76	3032.98	3259.47	3044.39	2613.65	2812.64	2846.17
ENO2	3317.15	3435.73	3494.23	3755.93	4113.95	3900.52	1759.11	2062.83	1841.61	2024.34	2204.28	2106.43
DHX30	2685.92	2689.91	2731.7	2484.54	2530.73	2577.26	3219.19	3044.3	3154.53	2725.39	2717.58	2655.6
JPT2	3110.62	3047.94	3019.25	2901.24	2702.01	2692.69	2542.27	2637	2489.26	2587.63	2913.69	2695.27
RNH1	2885.03	2637.58	2682.71	2846.35	3016.02	2991.76	2568.56	4393.54	2529.79	2294.5	2489.45	2309.45
LRRC75A-AS1	2168.01	1993.32	2060.76	2185.45	2058.62	2178.5	3513.83	3176.04	3745.79	3139.44	3231.88	3200.1
PJA2	2463.5	2621.17	2472.91	2663.76	2585.63	2646.52	2661.66	3286.92	2953.63	3036.12	2768.61	2807.28
NUCB1	2817.25	2793.52	2821.16	3338.1	3529.85	3482.87	2202.72	2428.41	2346.51	2706.26	2484.44	2430.02
PLEKHM2	2662.62	2638.61	2715.72	3160	3205.96	2900.47	2842.39	2504.16	2873.44	2825.65	2554.49	2353.01
TXLNA	2941.16	2918.68	2808.38	2841.87	2981.98	2981.27	2666.05	2477.82	2575.61	2601.4	2804.63	2628.37
LTBP3	2371.36	2514.48	2478.23	3576.7	4005.25	3558.43	1798.54	2133.09	1623.09	3064.44	2956.72	3014.19
PSMD4	2592.72	2340.07	2496.34	2496.86	2423.13	2573.06	2798.58	4733.87	2766.83	2694.01	2623.53	2617.48
SEC62	2564.12	2770.95	2557.04	3237.29	3078.6	3207.94	2387.83	1962.93	2275.14	2911.37	3015.75	2976.08
PARP14	2310.99	2367.77	2274.82	2704.09	2482.42	2438.74	2231.2	2189.08	2273.38	3784.63	3583.08	3656.7
SMURF2	2688.04	2571.93	2629.46	2862.03	2642.72	2647.57	2652.9	3045.4	2633.77	2876.16	2732.59	2929.4
PARK7	2834.19	2577.06	2861.63	2484.54	2282.6	2391.52	2901.54	3992.83	2992.4	2507.27	2669.55	2600.37
WARS	2374.54	2248.77	2224.76	3135.35	3525.46	3587.81	2445.88	1176.88	2424.06	3170.06	3260.9	3074.86
PSME4	2552.47	2822.25	2550.65	2301.95	2317.73	2310.72	3219.19	3071.74	3167.75	2898.36	2741.59	2774.61
SASH1	3301.26	3528.06	3514.47	2623.44	2822.78	2537.39	2808.44	2813.75	2861.99	2136.08	2096.22	2238.67
OAF	3344.69	3067.44	3403.71	3092.79	3184	3019.05	2393.31	3031.12	2383.52	2164.39	2193.28	2154.66
SKP1	2645.67	2484.73	2560.24	2546.15	2245.27	2406.21	2939.88	3644.81	2819.69	2694.78	2943.71	2878.84
DDX23	2885.03	2755.56	2891.45	2687.29	2562.57	2709.48	2840.2	3249.59	2628.48	2406.24	2703.57	2691.38
RPL39	2656.26	2588.34	2593.25	2709.69	2372.63	2704.24	2947.55	963.9	3100.78	3163.93	3164.84	3323
LAPTM4B	2298.28	2320.58	2363.21	2963.97	2614.17	2772.45	2526.94	3022.34	2657.56	2943.51	3213.87	2972.96
TMEM8A	2832.08	2731.97	3036.29	3117.43	3275.13	3255.16	2463.41	2831.32	2350.04	2469	2415.4	2396.57
SRSF4	2738.87	2739.15	2680.58	2694.01	2591.12	2484.92	2927.83	2980.62	2933.36	2923.61	2477.44	2607.37
MAFF	2743.11	2494.98	2504.86	3370.59	3534.24	3405.22	2117.28	2590.89	2177.33	2588.39	2824.64	2679.71
ACACA	2468.8	2463.18	2534.68	2067.83	2106.93	1991.71	3351.72	3431.83	3497.3	2940.45	2791.62	2853.17
MAFG	2317.35	2356.49	2526.16	3201.44	3567.18	3366.39	2172.05	3522.95	2284.83	2801.92	2449.42	2455.69
AHCYL1	2801.36	2770.95	2699.75	2548.39	2520.85	2538.43	3018.74	2830.22	2921.91	2742.99	2658.55	2680.49
AJUBA	2164.83	1894.83	2170.45	2413.97	2384.71	2412.51	2889.49	3832.54	2778.28	3162.4	3171.84	3161.98
WLS	2473.04	2626.3	2588.99	3180.16	3266.34	3424.11	2073.47	2530.51	2241.66	2772.84	2859.66	2772.28
PAFAH1B2	2909.39	2940.22	2958.54	2839.63	2626.25	2692.69	2696.71	2451.47	2642.58	2515.69	2745.6	2761.39
CANT1	2810.89	2798.65	2878.67	2761.22	2872.19	2853.25	2547.75	3551.5	2497.19	2420.78	2642.54	2391.91
LBR	2797.12	2806.86	2837.13	2502.46	2372.63	2487.02	3196.19	3469.16	2855.82	2312.87	2602.51	2647.04
ADD3	2587.42	2720.68	2494.21	2518.14	2290.28	2361.09	2733.96	2216.53	2808.24	3196.84	3068.78	3228.1
CRKL	2942.22	2965.87	2926.59	2804.9	2761.3	2716.83	2525.84	2809.36	2555.35	2490.43	2663.55	2643.93
SARS	2284.51	2116.43	2106.55	2937.08	2896.34	3219.48	2466.69	3116.76	2495.43	3177.71	2827.64	2851.62
MED13	2551.41	2901.24	2705.07	2793.7	2562.57	2484.92	2772.29	2181.4	2904.29	2909.07	2733.59	2921.63
USP10	2821.48	2644.77	2713.59	2753.38	2754.71	2760.9	2827.06	2016.72	2892.83	2752.94	2812.64	2783.17
SMC3	2538.7	2673.49	2597.51	2469.97	2383.61	2448.19	2854.44	2896.09	2871.68	3049.9	2607.52	2950.41
FRMD4A	2933.75	2944.33	2761.52	3007.65	2832.66	2853.25	2765.72	1861.93	2747.44	2788.15	2424.41	2649.38
HDAC2	2645.67	2553.46	2509.12	2546.15	2334.2	2491.21	2859.92	2407.55	2829.39	2868.51	3168.84	3090.42
USP34	2704.98	3084.88	2854.17	2744.42	2596.61	2432.45	2824.87	2486.6	2917.5	2809.58	2462.43	2605.04
WDR82	2903.04	2809.94	2856.3	2549.51	2603.19	2420.9	2962.88	2581.01	2840.84	2527.17	2774.61	2707.72
AP1B1	2768.53	2759.67	2788.14	2429.65	2480.23	2469.18	3099.8	3531.74	2853.18	2563.14	2487.45	2424.58
SBNO2	3236.66	3014.09	3177.93	2887.8	3059.93	2963.43	2621.14	3146.4	2471.64	2286.85	2024.18	2086.21
SLC16A1	2478.33	2520.63	2404.75	2514.78	2440.7	2605.59	2494.08	3441.71	2556.23	2800.39	3108.81	2983.85
TSPAN3	3116.98	2953.56	2936.18	2855.31	2692.13	2799.73	2634.28	2942.2	2637.3	2287.61	2475.44	2433.91
SEL1L	2236.85	2417.02	2222.63	3251.85	3367.35	3288.74	2341.83	2400.97	2330.65	3023.11	2747.6	2761.39
YWHAH	2803.48	2816.09	2800.92	2813.87	2888.66	2991.76	2571.85	2439.39	2438.15	2437.62	2871.67	2675.82
TOP2B	2722.99	2677.59	2543.2	2405	2314.44	2293.93	2765.72	4179.46	2796.78	2547.83	2604.51	2630.71
WTAP	2791.83	2754.54	2653.95	2609.99	2514.26	2528.99	2871.97	2626.02	2834.67	2667.22	2722.58	2749.72
PI4KA	2921.04	3071.54	3056.52	2773.54	3036.88	2728.37	2685.76	2691.89	2650.51	2355.73	2316.35	2279.89
RIPOR1	2873.38	2908.42	3036.29	3025.58	3245.48	2895.22	2441.5	3039.91	2435.51	2377.16	2137.24	2234
CDC6	2540.82	2273.39	2597.51	2851.95	2779.96	3032.69	2413.02	2897.19	2326.25	2740.7	2836.65	2920.85
INHBA	2180.72	2268.26	2213.05	3236.17	3182.9	3304.48	1669.29	1931.09	1701.51	3471.6	3288.91	3370.45
PSMC3	2719.81	2323.66	2543.2	2682.81	2486.81	2610.84	2752.58	3445.01	2716.6	2575.38	2801.63	2617.48
PNN	2959.17	2916.63	2646.5	2811.63	2545	2670.66	2457.93	3262.77	2407.31	2483.54	2548.48	2631.49
PSMB1	2692.27	2605.78	2673.12	2596.55	2245.27	2443.99	2792.01	2997.09	2931.6	2584.57	2759.6	2793.28
ASPM	2662.62	3057.18	2740.22	2588.71	2516.46	2424.05	2783.25	2224.22	2695.45	2586.1	2901.69	2869.51
MTHFD2	2234.73	2237.48	2186.42	2751.14	2627.35	2974.97	2500.65	2519.53	2459.3	3352.97	2872.67	3030.53
SUPT5H	2605.42	2675.54	2754.06	2808.26	2966.61	2859.54	2536.8	2739.1	2470.76	2576.91	2677.56	2563.03
ELOVL5	2519.64	2512.42	2444.15	2618.96	2618.57	2729.42	2810.63	1961.83	2786.21	2825.65	3024.76	2998.63
DDX1	2612.84	2641.69	2645.43	2687.29	2235.39	2371.58	2751.48	3674.46	2604.69	2540.94	2639.53	2748.16
FAM91A1	2160.6	2281.6	2241.8	2500.22	2222.21	2299.18	2926.73	2438.29	2980.95	3242.76	3094.8	3167.43
PLCG1	2697.57	2720.68	2866.95	2752.26	2943.55	2767.2	2563.08	3030.03	2597.64	2599.87	2352.37	2349.9
DDX6	2646.73	2636.56	2450.54	2625.68	2523.05	2581.46	2660.57	2725.93	2680.47	2704.73	2870.67	2819.73
PPP1R9B	2629.78	2599.63	2803.05	2409.48	2398.98	2442.94	2667.14	4519.79	2607.34	2298.33	2504.46	2426.91
CHD2	2458.21	2518.58	2467.58	2644.72	2742.63	2657.01	2611.28	2891.7	2624.96	3110.36	2462.43	2661.04
EIF2S1	2691.21	2549.36	2416.46	2385.96	2301.26	2329.61	2966.17	2899.38	2883.14	2659.57	2875.67	2881.95
PCNX3	2512.22	2505.24	2624.13	2818.35	2883.17	2819.67	2422.88	3419.76	2368.54	2550.13	2595.51	2596.48
TFE3	2645.67	2511.4	2685.9	2337.79	2416.55	2363.19	3139.23	2851.08	3112.24	2665.69	2598.51	2566.92
EHD1	3866.83	3598.85	3742.37	2418.45	2338.59	2454.48	2873.06	2469.03	2731.58	1630.18	2255.31	2106.43
BBX	2303.58	2323.66	2093.77	2545.03	2345.18	2140.72	2995.74	2365.84	2814.41	3113.42	3216.87	3213.32
GARS	2365.01	2289.8	2334.46	2916.92	2859.01	3072.57	2351.68	2718.24	2309.51	3036.89	2767.61	2777.72
EDF1	2780.18	2588.34	2680.58	3007.65	2924.89	2915.16	2433.83	2231.9	2478.69	2498.85	2655.54	2738.05
SGK1	2481.51	2349.31	2496.34	3545.34	2974.3	3259.35	2197.24	2066.13	2297.17	2842.49	2629.53	2724.83
SRPX	3197.47	3192.6	3380.28	3084.95	3029.19	3163.86	2294.73	1620.41	2320.08	2390.94	2159.26	2303.23
TGFB1	3125.45	2955.61	3272.71	3481.49	3501.3	3369.54	1730.63	1520.5	1712.96	2384.05	2675.56	2440.91
DIDO1	2926.34	2872.52	2692.29	2734.33	2804.12	2618.19	2571.85	2880.72	2465.47	2330.47	2458.43	2639.26
CD276	3492.96	3294.16	3402.64	2477.81	2644.92	2568.87	2772.29	3224.34	2640.82	1855.19	2070.2	1952.42
ZC3HAV1	3295.97	3384.44	3312.12	2057.75	2023.49	1917.21	3371.44	2811.56	3140.43	2080.97	2357.37	2262
MAP2K3	2307.81	2208.76	2391.97	2489.02	2326.52	2488.06	2746	2541.49	2702.5	2840.96	3382.97	3050.75
AGFG1	2699.69	2651.95	2675.25	2631.28	2414.35	2377.88	2815.01	3269.35	2834.67	2443.74	2481.44	2549.81
ERRFI1	4026.76	4291.33	4117.25	3121.91	3027	2944.54	1823.73	1587.47	1756.14	1836.06	1997.16	1911.97
ECT2	2359.71	2423.17	2317.42	2113.76	1898.32	1974.92	3269.57	3280.33	3310.5	2766.72	2759.6	2946.52
PRDX5	2552.47	2068.21	2502.73	2603.27	2598.8	2626.58	2672.62	3357.18	2573.85	2622.07	2870.67	2697.6
PTGS2	2408.43	2363.67	2264.17	3852.26	4468.58	4581.57	1685.72	1205.42	1749.09	2499.61	2412.4	2541.25
ATP11A	2934.81	2980.23	3118.29	2758.98	2922.69	2794.48	2371.4	2539.29	2315.67	2295.27	2523.47	2427.69
KCTD20	2730.4	2838.66	2707.2	2550.63	2419.84	2377.88	2754.77	2374.62	2908.69	2722.33	2578.5	2638.49
CYC1	2606.48	2268.26	2615.61	2375.88	2215.62	2481.77	2970.55	3596.51	2929.84	2533.29	2689.56	2463.47
RPL30	2684.86	2284.68	2479.3	2429.65	2289.19	2378.93	2993.55	2135.29	3035.58	2885.35	2866.67	2902.96
ARHGAP21	2415.84	2636.56	2339.78	2580.87	2611.98	2409.36	2783.25	2242.88	2970.37	3010.1	2701.57	2706.16
NT5DC2	2625.55	2411.89	2546.39	3660.71	3680.27	3838.61	1828.11	2358.15	1701.51	2115.41	2798.63	2531.92
LRRC8A	2882.91	3045.89	3046.94	3194.72	3179.61	3113.49	2053.75	2395.48	1999.34	2211.08	2462.43	2349.9
SMPD4	2639.32	2718.63	2710.4	2575.27	2666.87	2569.92	2615.66	2717.14	2742.15	2536.35	2537.48	2538.92
KIAA2013	2730.4	2520.63	2820.09	2598.79	2733.85	2498.56	2307.87	4503.32	2127.99	2361.09	2468.44	2255.78
GOT2	2659.44	2474.47	2627.33	2259.38	2180.49	2170.1	3240	2421.83	3045.27	2762.13	2814.64	2678.93
SRRM1	2389.37	2570.9	2302.51	2496.86	2440.7	2477.57	3031.89	2083.69	3182.73	3015.46	2541.48	2678.16
SRSF2	2756.88	2746.33	2662.47	2609.99	2461.56	2667.51	2443.69	3239.71	2465.47	2332	2782.62	2512.47
IL4R	2539.76	2553.46	2645.43	3457.96	3622.07	3525.9	1889.45	1756.54	1878.62	2550.13	2814.64	2498.47
POLR2E	2703.92	2373.93	2839.26	2521.5	2534.02	2551.03	2874.16	2203.36	2895.47	2436.09	2771.61	2714.72
EPN1	2678.5	2590.39	2874.41	2472.21	2504.38	2443.99	2799.68	3248.5	2814.41	2438.39	2465.43	2293.9
USP7	2683.8	2836.61	2763.65	2691.77	2423.13	2463.93	2781.06	2481.11	2574.73	2525.64	2630.53	2602.7
CLINT1	2502.69	2558.59	2411.14	2633.52	2450.58	2528.99	2758.05	2174.81	2869.92	2736.87	2819.64	2778.5
PSMA4	2947.52	2712.48	2560.24	2468.85	2307.85	2431.4	2876.35	2282.4	2852.3	2501.14	2648.54	2741.16
RPS29	2777	2390.34	2458	2581.99	2451.68	2546.83	2590.47	2039.78	2829.39	2602.17	2859.66	3042.19
FKBP4	2613.9	2327.76	2595.38	2343.39	2160.73	2439.79	2834.73	3095.9	2881.38	2567.73	2677.56	2747.39
TBC1D10B	2522.81	2300.06	2620.94	2445.33	2433.02	2601.4	2532.41	4744.85	2469.88	2420.02	2275.32	2293.9
NQO1	2624.49	2274.42	2404.75	1690.34	1700.7	1754.55	3673.75	3462.57	3697.32	2423.08	2886.68	2594.15
SH3PXD2B	3064.02	3300.31	3371.76	2510.3	2590.02	2467.08	2712.05	2124.31	2892.83	2183.53	2185.27	2188.89
TRIR	2612.84	2354.44	2619.87	2801.54	2660.29	2937.2	2296.92	3915.98	2298.05	2272.31	2466.43	2424.58
ZNFX1	2683.8	2814.04	2857.37	2523.74	2591.12	2445.04	2483.12	1833.39	2581.78	2702.43	2817.64	2835.28
H2AFV	2668.97	2656.05	2630.52	2484.54	2506.58	2468.13	2633.19	2453.66	2706.91	2492.73	2844.65	2731.83
CREBZF	2192.37	2260.05	2157.67	2344.51	2345.18	2331.71	2515.98	5280.59	2574.73	2675.64	2481.44	2328.9
SRF	1996.43	1996.4	2071.41	2437.49	2258.44	2265.6	2903.73	3998.32	2822.34	3090.46	2696.57	2606.59
SMCHD1	2334.29	2576.03	2443.09	2325.47	2328.71	2194.24	2628.8	3258.38	2732.46	2906.01	2677.56	2720.94
GPR107	2573.65	2756.59	2669.93	2812.75	2955.63	2925.65	2331.97	2320.82	2284.83	2581.51	2683.56	2496.92
KLF6	2637.2	2882.77	2755.13	2846.35	2767.88	2768.25	2472.17	2825.83	2580.02	2198.83	2375.38	2409.8
TMED7	2161.66	2225.17	1953.19	2832.91	2703.11	2853.25	2387.83	2071.62	2523.63	3069.03	3061.78	3055.42
FXR1	2441.26	2519.61	2386.64	2511.42	2289.19	2297.08	2776.67	3182.63	2769.47	2715.44	2609.52	2654.04
ZDHHC5	2488.92	2373.93	2650.76	2890.04	3036.88	3048.43	2365.92	1394.25	2475.16	2750.65	2911.69	2729.49
RECQL4	2647.79	2395.47	2606.03	2722.01	2688.83	2706.33	2532.41	3681.04	2410.84	2355.73	2467.43	2308.68
NSUN2	2733.58	2596.55	2602.84	2393.8	2348.47	2257.2	2685.76	3440.62	2733.34	2442.21	2600.51	2472.8
NEU1	2348.06	2209.78	2383.45	3011.02	3577.06	3475.53	2361.54	2680.91	2315.67	2391.7	2466.43	2295.45
MARCHF6	2674.27	2783.26	2750.87	2596.55	2925.99	2695.84	2426.17	2585.4	2535.08	2536.35	2382.39	2423.8
NACC1	2783.36	2523.71	2770.04	2599.91	2619.66	2547.88	2972.74	2602.97	2644.34	2298.33	2584.5	2438.58
CDH13	2911.51	3095.14	3029.9	3593.5	3675.87	3665.46	1912.45	1197.74	2075.12	2260.83	2187.27	2048.09
LLGL1	2660.5	2649.9	2778.56	2433.01	2474.74	2506.95	2816.11	3154.08	2704.26	2338.89	2528.47	2300.12
SCYL1	2637.2	2403.68	2606.03	2845.23	2888.66	2910.96	2521.46	2698.48	2324.49	2455.22	2578.5	2459.58
YES1	2767.47	2787.37	2725.31	2461.01	2385.8	2161.71	2744.91	2781.92	2833.79	2527.17	2491.45	2490.69
HNRNPH3	2450.79	2419.07	2450.54	2513.66	2288.09	2438.74	2805.15	3131.03	2498.95	2557.01	2776.61	2772.28
CSNK2A1	2724.05	2750.43	2712.53	2674.96	2479.13	2527.94	2737.24	1886.08	2620.55	2622.07	2694.57	2628.37
G0S2	3656.07	3330.07	3233.31	2747.78	2772.28	2718.93	2046.09	4032.35	1910.34	1588.85	1968.14	1922.86
FERMT2	2402.07	2505.24	2311.03	2461.01	2277.11	2466.03	2727.38	3025.64	2839.08	2886.11	2592.51	2472.8
FBLIM1	2449.73	2348.28	2661.41	2892.28	2714.09	2958.18	2479.84	2810.46	2333.3	2535.59	2597.51	2448.69
RRP7A	2617.08	2396.5	2563.43	2532.7	2389.1	2324.36	2689.05	3708.49	2650.51	2461.35	2503.46	2387.24
NUP50	2764.29	2864.31	2714.66	2621.2	2539.51	2504.85	2599.23	2656.76	2548.3	2333.53	2497.45	2520.25
STK25	2734.64	2675.54	2787.08	2506.94	2434.11	2667.51	2687.95	3303.39	2631.13	2269.25	2359.37	2235.56
PLAUR	2520.7	2688.88	2815.83	3195.84	2898.54	3037.94	2078.95	2846.69	2001.98	2268.48	2553.48	2439.35
KIF11	2591.66	2714.53	2606.03	2481.18	2258.44	2308.62	2715.34	2734.71	2684	2436.09	2795.63	2672.71
FST	2409.49	2182.09	2207.72	1361.01	1105.62	1336.9	3347.34	4302.42	3269.96	3303.23	2687.56	2934.07
ENAH	2026.09	2043.59	1997.92	2431.89	2523.05	2449.24	2810.63	2987.21	2806.48	2940.45	2769.61	2906.07
NR3C1	2342.76	2378.03	2445.22	2597.67	2274.91	2455.53	2569.66	2443.78	2564.16	3117.25	2648.54	2811.17
MDH2	2567.3	2368.8	2518.7	2313.15	2246.37	2355.84	2840.2	3439.52	2771.23	2556.25	2518.46	2479.8
NUP98	2583.18	2759.67	2686.97	2568.55	2574.65	2512.2	2683.57	2211.04	2676.95	2562.37	2559.49	2545.92
CHMP4B	2530.23	2361.62	2318.48	2692.89	2676.76	2844.85	2441.5	2274.72	2479.57	2675.64	2867.67	2649.38
PFAS	2170.13	2119.51	2219.44	2109.28	2046.54	1993.81	2885.11	5600.06	2698.98	2540.94	2356.37	2281.45
ANP32E	1883.11	1863.03	1792.38	2011.82	1700.7	1883.63	2902.64	4830.48	2657.56	2899.12	3113.81	2993.97
LOXL1	2981.41	2657.08	3065.04	2609.99	2510.97	2593	2582.8	2215.43	2705.14	2203.43	2502.46	2356.9
CCDC50	2668.97	2646.82	2541.07	2412.85	2337.5	2327.51	2568.56	2574.42	2868.16	2646.56	2557.49	2544.37
TMEM59	2598.01	2503.19	2501.66	2679.45	2800.82	2844.85	2231.2	2631.51	2202.01	2563.9	2622.52	2649.38
HDAC1	3035.43	2847.89	2886.12	2612.24	2572.45	2583.56	2582.8	2245.07	2494.55	2287.61	2448.42	2367.79
PPP4C	2566.24	2468.31	2506.99	2519.26	2515.36	2683.25	2656.19	2274.72	2654.92	2611.35	2591.51	2612.82
NECTIN2	2665.79	2450.87	2733.83	2877.72	2880.97	2867.94	2221.34	2694.09	2229.32	2387.11	2566.49	2361.57
AK2	2486.8	2348.28	2452.67	2437.49	2158.53	2472.32	2663.85	3449.4	2475.16	2498.85	2630.53	2655.6
ATM	2576.83	2922.78	2696.55	2508.06	2637.23	2458.68	2391.12	2583.21	2558.87	2677.94	2244.3	2443.24
FDPS	2214.61	2110.27	2022.42	2532.7	2669.07	2764.05	2576.23	3294.6	2780.92	2505.74	2645.54	2571.59
EDEM1	2357.59	2616.04	2453.74	3129.75	3295.99	3204.79	1840.16	1942.07	1883.91	2793.51	2546.48	2614.37
DDX39B	2321.58	2572.95	2699.75	2202.25	2422.04	2372.63	2680.28	3684.34	2703.38	2680.24	2193.28	2194.33
MAGT1	2073.75	2023.07	2030.94	2639.12	2638.33	2809.17	2200.53	2959.77	2270.74	2951.93	3049.77	2779.28
GART	2336.41	2200.55	2186.42	2243.7	2055.33	2171.15	2847.87	3062.96	2860.23	2864.68	2753.6	2749.72
CIC	2515.4	2426.25	2590.06	2869.87	3203.76	2827.01	2385.64	2443.78	2272.5	2344.25	2457.43	2451.8
PLK1	2689.1	2633.48	2739.15	2540.54	2147.55	2471.27	2798.58	2054.05	2875.21	2411.6	2734.59	2463.47
TRIM56	2027.15	2121.56	2082.06	2447.57	2553.79	2505.9	2179.72	3556.99	2254.87	2970.3	2787.62	2859.4
GBE1	2708.16	2680.67	2645.43	2541.66	2507.67	2397.82	2579.51	2543.69	2479.57	2487.37	2491.45	2521.81
LIPG	2950.7	3102.32	3128.94	2492.38	2310.05	2387.33	2696.71	2752.27	2611.74	2019.74	2249.31	2153.88
SDHA	2607.54	2610.91	2856.3	2177.61	2175	2266.65	2779.96	3887.44	2696.33	2194.24	2216.29	2237.89
FGD5-AS1	2371.36	2484.73	2420.72	2519.26	2394.59	2328.56	2451.36	2455.86	2607.34	2687.89	2761.61	2778.5
SNHG5	1938.18	1661.96	1805.16	2085.76	2019.1	2086.15	2825.96	4928.18	2682.23	2700.9	2727.59	2841.51
G6PD	2769.59	2435.48	2599.64	1903.17	2073.99	2044.18	3595.98	2260.44	3625.95	2350.37	2504.46	2223.11
ADIPOR2	2852.2	2893.03	2938.31	3012.14	2747.02	2774.54	2209.29	2100.16	2176.45	2216.44	2348.37	2412.13
CBX3	2361.83	2482.67	2316.35	2242.58	2089.36	2237.26	2421.79	3654.7	2565.04	2538.65	2681.56	2748.94
H1FX	2166.95	1897.91	2182.16	2280.67	2497.79	2503.81	2786.53	3340.71	2846.13	2863.15	2488.45	2454.13
NAP1L4	2523.87	2417.02	2414.33	2520.38	2394.59	2514.3	2607.99	2318.63	2610.86	2557.78	2864.67	2601.15
PUM2	2528.11	2683.75	2461.19	2586.47	2480.23	2512.2	2553.23	2218.73	2565.92	2694.78	2493.45	2544.37
KLHL21	2838.43	2818.14	2985.17	3131.99	3577.06	3314.97	1848.93	2550.27	1898.89	1956.22	2159.26	1943.86
MAP1LC3B	2189.19	2314.43	2133.17	3030.06	3103.85	3175.4	2195.05	1663.22	2173.81	2778.2	2828.64	2709.27
EIF4EBP2	2811.95	2797.62	2859.5	2773.54	2805.21	2628.68	2367.02	1936.58	2374.71	2108.52	2613.52	2493.8
SP3	2522.81	2670.41	2471.84	2464.37	2384.71	2553.13	2626.61	2404.26	2628.48	2530.99	2479.44	2584.81
SRP14	2672.15	2413.94	2443.09	2421.81	2248.56	2311.77	2754.77	2170.42	2719.24	2539.41	2772.61	2740.38
LARP4B	2521.75	2402.65	2541.07	2499.1	2702.01	2495.41	2576.23	2779.72	2490.14	2461.35	2596.51	2385.68
KDM1A	2470.92	2427.28	2537.87	2429.65	2284.79	2218.38	2772.29	3556.99	2567.68	2383.28	2501.45	2343.68
CYBA	2667.91	2272.36	2643.3	2956.13	3052.25	3043.18	1772.25	2456.96	1799.32	2502.68	2746.6	2572.37
MLLT6	2064.22	2080.52	2178.97	2556.23	2628.45	2520.6	2438.22	2778.62	2375.59	2896.83	2824.64	2783.94
MFSD14B	2373.48	2362.64	2339.78	2597.67	2545	2630.78	2381.26	2943.3	2377.35	2590.69	2726.59	2479.8
CYFIP1	2593.77	2801.73	2751.93	2356.84	2408.86	2356.89	2636.47	2848.88	2575.61	2446.81	2270.32	2362.35
CHPF	2721.93	2795.57	2917.01	3045.74	3446.41	3199.54	1650.67	2562.35	1586.08	2241.69	2411.4	2185.77
TMEM214	2531.29	2389.32	2524.03	3039.02	3216.94	3122.94	2287.06	1318.5	2220.51	2500.38	2703.57	2521.81
EIF3H	2514.34	2456	2342.98	2377	2245.27	2303.38	2961.79	1886.08	2999.45	2684.83	2676.56	2609.71
MINK1	2806.66	3004.86	3030.96	2687.29	2822.78	2554.18	2434.93	2602.97	2382.64	2243.22	1972.15	2061.32
EXT2	2811.95	2757.61	2799.86	2823.95	2747.02	2915.16	2304.58	2058.44	2253.11	2273.07	2414.4	2321.12
ABR	2737.81	2951.51	2887.19	2678.33	2687.74	2678	2301.3	2355.96	2307.74	2240.16	2486.45	2204.44
PMAIP1	2332.17	2260.05	2193.88	1607.44	1509.66	1771.34	3083.37	4604.32	3316.67	2592.22	2335.36	2490.69
ANKFY1	2386.19	2552.43	2510.18	2342.27	2353.96	2322.26	2594.85	2557.96	2642.58	2722.33	2493.45	2608.93
DNAJC13	2470.92	2715.55	2451.61	2691.77	2680.05	2498.56	2513.79	2331.8	2510.41	2588.39	2363.37	2419.91
FHL2	2183.9	2131.82	2259.91	3034.54	2727.26	2950.84	2248.72	2773.13	2198.48	2783.56	2441.42	2472.8
PGRMC1	2439.14	2280.57	2299.31	3079.35	2998.45	3009.6	2124.95	1260.32	2073.36	2617.48	2977.73	2890.51
PDAP1	2632.96	2340.07	2401.55	2495.74	2333.1	2328.56	2877.44	2005.75	2684.88	2583.8	2710.58	2644.71
AP2A1	2628.73	2537.05	2593.25	2606.63	2868.89	2815.47	2467.79	2655.66	2394.98	2228.68	2359.37	2252.67
NIN	2484.69	2628.35	2467.58	2505.82	2356.16	2322.26	2583.89	2927.93	2513.93	2546.3	2385.39	2454.91
C1S	2523.87	2616.04	2743.41	3489.33	3607.8	3692.75	1614.52	1949.76	1600.18	2351.9	2197.28	2167.11
RASA3	2769.59	2650.92	2728.5	3095.03	2900.73	2831.21	2020.89	2102.36	2112.13	2464.41	2254.31	2373.24
PACS1	1984.78	2149.26	2129.98	3053.58	3081.89	3015.9	2030.75	1478.78	2114.77	3322.36	2632.53	2780.06
SH3BGRL3	2971.88	2885.85	2856.3	2318.75	2059.72	2296.03	2974.93	1063.8	2988.88	2368.74	2644.54	2531.92
SH3GL1	2697.57	2638.61	2709.33	2699.61	2736.04	2654.92	2496.27	2055.15	2443.44	2291.44	2526.47	2293.9
AMFR	2118.23	2101.04	2092.7	2678.33	2855.72	2536.34	2383.45	3044.3	2543.01	2682.53	2530.47	2485.25
ERAP1	2571.53	2714.53	2527.22	2801.54	2905.13	2909.91	1975.98	2055.15	2031.94	2742.99	2471.44	2385.68
RBBP4	2322.64	2497.04	2162.99	2483.42	2378.12	2481.77	2567.46	2185.79	2572.97	2739.93	2656.54	2777.72
UBE2L3	2859.61	2638.61	2753	2568.55	2486.81	2374.73	2749.29	1471.1	2449.61	2423.84	2711.58	2552.14
RRM2	3013.18	3103.34	2920.2	2555.11	2424.23	2468.13	2312.25	1672	2136.8	2179.7	2753.6	2600.37
PAK2	2567.3	2766.85	2628.39	2551.75	2513.16	2556.27	2487.51	2281.3	2557.99	2525.64	2315.35	2330.46
CDK1	2451.85	2390.34	2312.09	2384.84	2246.37	2378.93	2545.56	2578.82	2529.79	2534.05	2808.63	2735.72
DNAJC8	2743.11	2503.19	2515.51	2573.03	2483.52	2538.43	2567.46	1500.74	2732.46	2501.14	2537.48	2662.6
GORASP2	2537.64	2464.21	2380.25	2682.81	2662.48	2683.25	2438.22	2066.13	2328.01	2501.14	2630.53	2590.26
AMD1	2611.78	2409.84	2460.13	2313.15	2093.75	2132.33	2731.77	2678.72	2474.28	2336.6	2919.7	2757.5
TRIM25	2373.48	2519.61	2440.96	2671.6	2866.7	2729.42	2200.53	1891.57	2037.23	2561.61	2905.69	2727.16
WBP2	1997.49	2264.16	2225.83	2453.17	2789.84	2782.94	2820.49	2262.64	2721.89	2650.39	2582.5	2349.9
SLC25A1	2556.71	2261.08	2646.5	2418.45	2510.97	2446.09	2767.91	2949.88	2729.82	2247.82	2277.32	2292.34
PTBP3	2717.69	2853.02	2719.98	2587.59	2443.99	2502.76	2461.22	1788.37	2473.4	2386.34	2429.41	2564.59
SLC7A11	1440.4	1672.21	1601.74	1986.06	2232.09	2259.3	2717.53	2638.1	2691.93	3620.84	3111.81	3195.43
NFKB2	2139.41	2230.3	2286.53	2459.89	2766.79	2754.61	2198.34	3259.47	2179.98	2681	2492.45	2492.25
NRBP1	2863.85	2774.03	2832.87	2811.63	2794.23	2878.43	2408.64	1516.11	2353.56	2261.59	2372.38	2238.67
CSNK1E	2413.72	2351.36	2449.48	2570.79	2492.3	2569.92	2443.69	3159.57	2332.42	2529.46	2322.35	2365.46
ANAPC5	2381.95	2487.8	2455.87	2410.6	2344.08	2402.02	2580.61	2549.17	2683.12	2511.86	2520.47	2507.03
PPFIBP1	2549.29	2801.73	2549.59	2410.6	2370.43	2148.07	2422.88	2370.23	2612.62	2599.87	2464.43	2489.14
DENND5A	2414.78	2440.61	2495.27	2765.7	2749.22	2902.57	2413.02	2410.85	2517.46	2465.94	2255.31	2186.55
CDCA5	2413.72	2239.54	2333.39	2304.19	2262.84	2239.36	2605.8	3424.15	2491.02	2393.23	2705.57	2494.58
PIP5K1A	2286.63	2370.85	2437.76	2538.3	2326.52	2492.26	2730.67	2316.43	2640.82	2469.77	2595.51	2584.04
DVL1	2477.27	2202.6	2528.29	2412.85	2541.71	2510.1	2712.05	3304.49	2640.82	2436.86	2194.28	2068.32
MRPL37	2441.26	2246.72	2455.87	2377	2310.05	2376.83	2762.43	3116.76	2734.22	2345.78	2389.39	2350.68
ADAMTS12	2218.85	2091.81	2053.3	2750.02	2449.48	2508	2250.91	1849.85	2215.22	3030.76	2917.7	3082.64
F2R	1984.78	2030.25	1975.56	3695.44	3399.19	3413.61	1990.22	1733.48	2137.68	2501.14	2551.48	2496.14
PUM1	2337.47	2499.09	2369.6	2465.49	2372.63	2336.96	2569.66	2085.89	2539.49	2747.59	2596.51	2664.16
STOML2	2351.24	2169.77	2280.14	2287.39	2058.62	2302.33	2738.34	3740.33	2724.53	2367.97	2545.48	2304.79
UTRN	2082.22	2232.35	2129.98	2046.55	2014.7	1834.31	2823.77	3083.82	3105.19	2873.87	2509.46	2682.82
TIMELESS	2413.72	2424.2	2453.74	2292.99	2457.17	2378.93	2635.38	3099.19	2711.31	2512.62	2203.28	2238.67
IGF2BP2	2459.27	2482.67	2447.35	2392.68	2431.92	2392.57	2813.92	2043.07	2889.31	2653.45	2316.35	2332.79
ZWINT	2407.37	2338.02	2411.14	2287.39	2018	2166.96	2663.85	3008.07	2572.09	2521.81	2724.58	2556.81
CDC27	2486.8	2485.75	2358.95	2314.27	2168.41	2275.04	2885.11	1938.78	2694.57	2525.64	2641.54	2750.5
PCNP	2251.68	2175.93	2242.87	2183.21	1979.57	2283.44	2553.23	3077.23	2691.93	2661.87	2631.53	2719.38
GNA11	2547.17	2433.43	2540	2388.2	2439.6	2477.57	2752.58	2355.96	2520.98	2435.33	2416.41	2389.57
GLS	2449.73	2584.24	2447.35	1996.14	1768.77	1926.65	2730.67	4349.63	2727.17	2183.53	2229.3	2387.24
CNP	2606.48	2424.2	2635.85	2346.76	2338.59	2369.49	2526.94	2662.25	2368.54	2397.06	2527.47	2482.14
SEPTIN7	2747.35	2661.18	2421.79	2370.28	2344.08	2365.29	2555.42	2219.82	2541.25	2385.58	2474.44	2523.36
RACGAP1	2424.32	2327.76	2320.61	2093.6	2063.01	2166.96	2817.2	2865.35	2725.41	2408.54	2652.54	2653.27
TFG	2585.3	2445.74	2426.05	2577.51	2497.79	2582.51	2421.79	1903.65	2484.86	2612.12	2465.43	2527.25
PRRC1	2470.92	2515.5	2607.1	2942.69	2761.3	2999.11	2054.85	1928.9	2128.87	2459.82	2406.4	2432.35
BIN1	2535.52	2302.12	2570.89	2176.49	2212.33	2247.76	2727.38	3502.1	2784.45	2311.34	2192.27	2180.33
HERPUD1	1186.21	1219.79	1208.76	3002.05	3154.36	3285.59	1335.21	1236.16	1448.62	4632.63	3407.98	3442.01
NKTR	2514.34	2652.97	2560.24	2305.31	2270.52	2170.1	2589.37	2055.15	2762.42	2651.15	2420.41	2464.25
POFUT1	2438.08	2511.4	2487.82	2438.61	2255.15	2356.89	2580.61	2320.82	2686.64	2466.7	2461.43	2484.47
C1QBP	2595.89	2291.86	2550.65	1898.69	1735.83	1939.24	3188.52	2882.92	3063.77	2373.33	2363.37	2539.7
GNAI3	2864.91	2715.55	2738.09	2476.69	2338.59	2467.08	2623.33	2086.99	2475.16	2198.83	2393.39	2295.45
ZFR	2557.76	2665.28	2630.52	2475.57	2505.48	2573.06	2530.22	1822.41	2436.39	2146.79	2567.49	2621.37
PPP6R3	2323.7	2415.99	2267.36	2167.53	2035.56	2054.67	2639.76	2752.27	2832.91	2561.61	2619.52	2622.93
USP24	2459.27	2560.64	2521.9	2377	2346.28	2156.46	2719.72	2696.28	2807.36	2454.46	2096.22	2297.79
SREK1	2376.66	2713.5	2487.82	2338.91	2301.26	2263.5	2334.16	2714.95	2542.13	2655.74	2280.33	2391.13
NSD3	2343.82	2534.99	2475.04	2502.46	2427.53	2429.3	2388.93	2241.78	2538.61	2726.16	2370.38	2388.02
RAI1	2413.72	2320.58	2575.15	2608.87	2755.81	2632.88	2234.48	2772.04	2242.54	2457.52	2312.34	2277.56
PNISR	2350.18	2516.53	2295.05	2308.67	2513.16	2223.62	2475.46	2293.38	2723.65	2761.36	2351.37	2466.58
BRPF3	2168.01	2258	2437.76	2716.41	2754.71	2746.21	2180.81	2576.62	2268.97	2652.68	2322.35	2391.91
POLDIP3	2433.85	2438.56	2566.63	2276.18	2223.31	2355.84	2690.14	2511.85	2641.7	2431.5	2484.44	2377.13
M6PR	2148.95	2169.77	2330.2	3075.99	3278.42	3087.26	2040.61	1846.56	1927.97	2510.33	2578.5	2525.7
SERF2	2638.26	2365.72	2505.92	2702.97	2584.53	2819.67	2267.34	2332.9	2357.97	2206.49	2329.35	2451.02
CLPTM1L	2193.43	2009.73	2230.09	2741.05	2602.1	2814.42	2272.82	2553.57	2233.73	2636.61	2544.48	2552.92
PPP2CA	2322.64	2188.24	2204.53	2287.39	1966.39	2086.15	2742.72	2369.13	2565.04	2598.34	2979.73	2815.06
BANF1	2387.25	2196.45	2485.69	2357.96	2124.5	2353.75	2548.84	3251.79	2588.83	2185.06	2470.44	2496.92
OGFRL1	1358.85	1409.58	1548.5	1908.77	1627.13	1879.43	2598.13	3591.02	2848.77	3417.26	3153.83	3257.66
GIT1	2361.83	2275.44	2467.58	2239.22	2336.4	2412.51	2815.01	2516.24	2790.62	2544.77	2329.35	2249.56
RSL1D1	2494.22	2475.49	2320.61	2232.5	2050.94	2156.46	2714.24	2020.02	2853.18	2528.7	2556.49	2702.27
SLC25A37	2613.9	2775.05	2535.74	2851.95	3156.55	2945.59	2107.42	1695.06	2068.07	2316.7	2128.24	2325.79
TCEA1	2067.39	2316.48	2103.35	2233.62	2326.52	2373.68	2478.74	3192.51	2548.3	2746.82	2379.38	2451.02
TWSG1	2554.59	2648.87	2458	2472.21	2223.31	2423	2292.54	2812.66	2259.28	2387.11	2339.36	2503.14
VCAN	2586.36	2703.24	2517.64	2195.53	1867.58	1940.29	2953.02	2168.23	2959.8	2397.82	2384.39	2508.58
AGPAT3	2288.75	2285.7	2239.67	2499.1	2632.84	2590.9	2311.16	3079.43	2339.47	2401.65	2395.39	2356.12
NEDD4	2831.02	2793.52	2641.17	2663.76	2593.31	2494.36	2341.83	1808.14	2485.74	2192.71	2152.25	2391.13
LRRC58	2608.6	2648.87	2577.28	2333.31	2352.87	2339.05	2215.86	3181.53	2380.88	2312.1	2175.26	2240.22
PPP6R1	2476.21	2261.08	2592.19	2405	2486.81	2435.6	2348.4	3129.93	2272.5	2345.78	2322.35	2292.34
FAM208B	2535.52	2562.69	2595.38	2494.62	2342.98	2352.7	2413.02	2005.75	2292.76	2348.84	2595.51	2634.6
CLPTM1	2427.49	2393.42	2495.27	2769.06	2824.98	2914.11	2288.15	1111.01	2334.18	2482.78	2675.56	2451.02
AAMP	2192.37	2014.86	2403.68	2251.54	2092.66	2226.77	2548.84	4405.61	2364.14	2206.49	2496.45	2205.22
LZTS2	2028.21	2198.5	2151.28	2745.54	2818.39	2862.69	2061.42	3442.81	1948.23	2377.16	2443.42	2292.34
KIAA1109	2190.25	2479.6	2170.45	2499.1	2656.99	2224.67	2405.36	2405.36	2565.92	2692.48	2254.31	2475.14
RAB11FIP5	2568.36	2570.9	2635.85	2676.08	2815.1	2630.78	2299.11	2635.9	2291.88	2172.81	2069.2	2051.2
PVR	1582.32	1669.14	1616.65	3370.59	3426.64	3404.17	1829.21	1917.92	1767.6	2896.83	2758.6	2740.38
UBE2K	2834.19	2813.01	2727.44	2594.31	2377.02	2563.62	2206	2013.43	2205.53	2089.39	2362.37	2444.02
PRDX6	2513.28	2375.98	2322.74	2305.31	1999.33	2175.35	2783.25	2250.56	2552.7	2472.83	2529.47	2646.26
NEMP1	2186.02	2319.56	2215.18	2679.45	2738.24	2799.73	2189.57	1865.22	2217.87	2690.18	2581.5	2490.69
RAB1B	2574.71	2349.31	2685.9	2232.5	2059.72	2244.61	2432.74	4176.17	2363.26	2069.49	2136.24	2072.98
FBRS	2331.11	2386.24	2508.05	2622.32	2854.62	2763	2289.25	2496.48	2154.42	2354.2	2320.35	2176.44
NDUFS1	2362.89	2402.65	2366.41	2244.82	2047.64	2127.08	2698.91	2792.89	2824.1	2278.43	2473.44	2412.13
NCAPG2	2259.09	2331.87	2233.28	2257.14	2125.59	2209.98	2590.47	3039.91	2534.2	2560.08	2487.45	2363.9
CPSF7	2398.9	2515.5	2398.36	2215.7	2236.49	2415.66	2635.38	1897.06	2669.02	2561.61	2458.43	2471.25
PHLDB2	1896.88	1959.47	1840.3	2038.71	1914.79	1991.71	2903.73	2710.56	3028.53	2887.64	2612.52	2791.72
CDC42EP1	2491.04	2435.48	2699.75	2929.24	3014.92	3114.54	2144.67	1925.6	1927.97	2171.28	2216.29	2239.45
NRAS	2530.23	2593.47	2325.94	2556.23	2478.03	2664.36	2380.16	2166.03	2298.93	2297.56	2390.39	2403.57
TNFAIP3	2499.51	2707.35	2650.76	2210.09	2142.06	2296.03	2774.48	2695.19	2535.96	2407.01	2128.24	2069.87
CRK	2548.23	2646.82	2611.36	2480.06	2400.08	2492.26	2426.17	2364.74	2264.57	2123.83	2343.36	2426.91
NAV2	2335.35	2549.36	2387.71	3040.14	3518.87	3022.2	2094.28	1673.1	2300.69	2363.38	1982.15	1962.53
TOPBP1	2393.6	2529.87	2295.05	2357.96	2367.14	2282.39	2551.03	2110.04	2561.52	2427.67	2488.45	2495.36
DLST	2546.11	2548.33	2550.65	2471.09	2302.36	2358.99	2538.99	1855.34	2503.36	2439.92	2428.41	2347.57
C11orf58	2349.12	2282.62	2238.61	2361.32	2183.78	2278.19	2451.36	2699.58	2372.95	2459.05	2571.5	2542.81
KLHDC3	2521.75	2375.98	2651.82	2382.6	2086.07	2277.14	2609.09	2354.86	2553.59	2351.14	2501.45	2234.78
PDXDC1	2314.17	2322.63	2303.57	2454.29	2514.26	2613.99	2382.35	2683.11	2312.15	2331.24	2361.37	2335.12
WBP11	2590.6	2590.39	2433.5	2292.99	2115.71	2221.52	2630.99	1592.96	2660.21	2557.01	2520.47	2454.13
ALYREF	2578.95	2110.27	2482.49	2270.58	2128.89	2158.56	2584.99	3966.48	2302.46	2081.74	2233.3	2206
TMCO3	2415.84	2435.48	2384.51	2545.03	2709.69	2690.59	2105.23	2975.13	2077.76	2167.45	2320.35	2233.22
APMAP	2281.34	2277.49	2289.73	2481.18	2340.79	2490.16	2325.4	2902.68	2275.14	2342.72	2546.48	2335.12
SEC63	2077.99	2249.79	2083.12	2738.81	2685.54	2760.9	2036.23	1877.3	1964.09	2645.79	2711.58	2801.06
MYBBP1A	2240.03	2093.86	2340.85	2225.78	2252.95	2234.12	2625.52	3448.3	2390.57	2424.61	2336.36	2262.78
NPTN	2558.82	2489.86	2504.86	2541.66	2263.93	2430.35	2541.18	1456.83	2483.09	2367.97	2601.51	2466.58
MSH6	2474.09	2536.02	2488.88	2062.23	2101.44	2198.44	2245.44	3453.79	2244.3	2335.06	2345.36	2360.79
AP1G1	2765.35	2770.95	2829.68	2845.23	2652.6	2630.78	2222.43	1969.52	2123.58	1971.53	2166.26	2148.44
FLOT1	2184.96	1936.9	2089.51	2014.06	2049.84	2145.97	2810.63	3706.29	2902.52	2460.58	2232.3	2222.33
RHOC	2720.87	2643.74	2790.27	2924.76	2808.51	2985.47	2108.52	861.801	1959.69	2146.79	2604.51	2356.12
TCERG1	2347	2443.69	2254.58	2082.4	2076.19	2150.17	2671.52	2630.41	2740.39	2656.51	2198.28	2338.23
NELFB	2288.75	2304.17	2366.41	2201.13	2101.44	2224.67	2575.13	4178.36	2332.42	2253.17	2197.28	1983.53
SPSB1	2822.54	2611.94	3012.86	2510.3	2442.9	2449.24	2529.13	1990.38	2499.84	1877.39	2124.24	2127.43
SCAF11	2332.17	2482.67	2393.03	2412.85	2335.3	2325.41	2223.53	2755.57	2275.14	2366.44	2315.35	2455.69
SPRED1	2465.62	2610.91	2659.28	2342.27	2524.14	2266.65	1944.22	3217.76	2054.85	2212.61	2184.27	2343.68
ADAM15	2528.11	2414.96	2531.48	2145.12	2358.36	2369.49	2333.06	3487.82	2272.5	2047.3	2290.33	2142.99
RAB34	2500.57	2381.11	2527.22	2508.06	2336.4	2530.04	2255.29	2641.39	2241.66	2080.21	2480.44	2327.34
DDX54	2067.39	2110.27	2165.12	2178.73	2184.88	2310.72	2651.81	3864.38	2535.08	2306.75	2163.26	2209.89
CCNA2	2233.68	2158.49	2226.89	2149.61	2100.34	2058.87	2476.55	3370.36	2558.87	2315.17	2457.43	2486.03
SRP68	2488.92	2433.43	2365.34	2490.14	2404.47	2530.04	2473.27	1889.38	2443.44	2357.26	2407.4	2328.9
MAP3K20	2637.2	2844.82	2668.86	2341.15	2218.92	2234.12	2370.3	2200.06	2490.14	2286.85	2210.29	2173.33
EIF2AK4	2309.93	2267.24	2285.47	2315.39	2352.87	2277.14	2430.55	2504.16	2447.85	2416.19	2406.4	2516.36
GRK2	2535.52	2493.96	2739.15	2314.27	2346.28	2378.93	2469.98	2802.77	2398.5	2276.13	2048.19	1998.31
PLD3	2188.13	2209.78	2445.22	2518.14	2669.07	2721.03	2398.78	2382.3	2232.85	2364.15	2423.41	2170.99
LPP	2164.83	2548.33	2397.29	2578.63	2730.55	2330.66	2293.63	1877.3	2413.48	2694.01	2144.25	2317.23
CDK4	2503.75	2371.88	2593.25	2568.55	2680.05	2731.52	2290.35	1562.22	2394.1	2334.3	2361.37	2216.89
SLC7A2	2442.32	2684.78	2410.07	2758.98	2646.01	2493.31	2070.18	2031	2184.38	2511.86	2193.28	2179.55
ATP6AP2	2211.43	2191.32	2191.75	2570.79	2521.95	2606.64	2129.33	2686.4	2160.59	2446.04	2409.4	2425.35
PIK3C2A	2039.86	2092.83	2098.03	2458.77	2510.97	2326.46	2452.45	1738.97	2416.13	2775.14	2595.51	2707.72
PHF3	2100.23	2198.5	2173.64	2172.01	2093.75	2079.86	2600.32	2441.59	2794.14	2790.44	2362.37	2430.02
GIGYF1	2001.73	2116.43	2068.21	2421.81	2638.33	2662.26	2347.3	3567.97	2185.26	2484.31	2181.27	2019.31
USP14	2564.12	2453.95	2349.37	2211.21	2201.35	2233.07	2405.36	2456.96	2429.34	2287.61	2406.4	2437.02
POLD2	2322.64	2081.55	2153.41	2420.69	2417.64	2533.19	2434.93	2623.83	2425.82	2479.72	2364.37	2207.55
SMCR8	2213.55	2310.32	2329.13	2525.98	2889.75	2525.84	2245.44	1991.47	2265.45	2436.09	2369.38	2342.9
POLR1A	2334.29	2399.58	2412.2	2161.93	2181.59	2157.51	2640.85	2251.66	2770.35	2380.99	2342.36	2315.68
JUP	2202.96	2219.02	2428.18	2176.49	2216.72	2343.25	2311.16	1857.54	2245.18	2553.95	2883.68	2741.94
NOMO1	2538.7	2695.03	2674.19	2590.95	2591.12	2680.1	2359.35	1812.53	2151.78	2261.59	2198.28	2050.43
HPCAL1	3407.18	3116.68	3475.06	2159.69	2384.71	2457.63	2727.38	2225.31	2498.07	1379.15	1612.94	1589.94
PRKAA1	2485.74	2571.93	2482.49	2393.8	2251.86	2197.39	2381.26	1782.89	2358.85	2447.57	2416.41	2474.36
EIF3L	2549.29	2457.03	2549.59	2217.94	2439.6	2325.41	2530.22	1497.45	2641.7	2325.12	2364.37	2353.01
RBBP6	2323.7	2267.24	2211.98	2111.52	2195.86	2105.04	2417.4	3360.48	2459.3	2332.77	2234.3	2320.34
MKNK2	2706.04	2584.24	2820.09	2249.3	2573.55	2482.82	2077.85	2489.89	2142.09	2056.48	2262.32	2100.99
PTPN12	2023.97	2236.46	2233.28	2304.19	2262.84	2318.07	2391.12	1954.15	2498.95	2664.16	2543.48	2597.26
RPS28P7	2479.39	2202.6	2224.76	2187.69	2368.24	2343.25	2436.02	1609.43	2539.49	2527.93	2553.48	2581.7
ANO6	2137.3	2199.53	2196.01	2746.66	2857.91	2660.16	2004.46	1468.9	2096.27	2703.2	2545.48	2508.58
DYNLL2	2609.66	2532.94	2592.19	2375.88	2451.68	2414.61	2087.71	2909.26	2109.48	2051.89	2338.36	2066.76
SLC43A3	2278.16	2275.44	2405.81	2717.53	2954.53	2811.27	1839.07	2696.28	1866.29	2268.48	2232.3	2133.66
DVL2	1992.2	1920.48	2047.98	2179.85	2380.31	2269.8	2654	2534.9	2808.24	2782.03	2191.27	2269.78
JUND	1932.89	1669.14	2071.41	2517.02	2676.76	2717.88	2386.73	3169.45	2177.33	2433.79	2345.36	2238.67
BOD1L1	2283.45	2465.23	2330.2	2318.75	2358.36	2296.03	2317.73	2198.96	2376.47	2479.72	2296.34	2400.46
EIF4A3	2666.85	2406.76	2704.01	2416.21	2412.15	2420.9	2385.64	2449.27	2239.01	1944.74	2210.29	2189.66
PRELID1	2288.75	2033.33	2253.52	1992.78	1887.34	2099.8	2279.39	4619.69	2335.94	2016.68	2333.36	2250.34
PTPA	2605.42	2396.5	2413.27	2288.51	2144.26	2245.66	2621.14	2695.19	2369.42	2133.78	2298.34	2118.1
FBLN2	2986.71	3056.15	3114.03	2671.6	2632.84	2796.58	1833.59	2438.29	1950.88	1787.84	1782.04	1658.39
SMTN	2662.62	2627.33	2673.12	2579.75	2818.39	2558.37	2282.68	2591.99	2072.48	1790.14	2050.19	1895.63
CGGBP1	2284.51	2423.17	2373.86	2378.12	2204.65	2233.07	2445.88	2299.97	2467.23	2429.97	2208.28	2314.9
LGMN	2733.58	2559.62	2655.02	2801.54	2931.48	2888.93	1859.88	2297.77	1759.67	1999.84	2075.21	1958.64
TAOK2	2471.98	2382.14	2564.5	2380.36	2457.17	2332.76	2237.77	3008.07	2169.4	2100.1	2171.26	2075.32
EIF3F	2140.47	2040.51	2004.31	2341.15	2330.91	2482.82	2569.66	1717.02	2596.76	2664.93	2512.46	2446.36
FBL	2268.63	2084.63	2289.73	2062.23	1938.95	2077.76	2633.19	3014.66	2541.25	2297.56	2441.42	2376.35
COPS6	2631.9	2400.6	2558.11	2104.8	2061.91	2137.57	2741.62	2174.81	2551.82	2124.6	2367.38	2246.45
ATRX	2302.52	2635.53	2369.6	2224.66	2066.31	2033.69	2271.72	2628.22	2455.78	2497.32	2213.29	2267.45
PSMD8	2392.54	2206.71	2350.43	2565.19	2377.02	2466.03	2395.5	1212.01	2426.7	2449.87	2558.49	2474.36
UBE2J1	2141.53	2312.37	2079.93	2967.33	2705.3	2897.32	1901.5	1598.45	1940.3	2513.39	2413.4	2496.92
KIF2C	2336.41	2186.19	2401.55	2155.21	1946.63	1981.22	2735.05	2660.06	2521.86	2317.46	2365.38	2369.35
RAB5B	2271.8	2384.19	2367.47	2513.66	2393.49	2438.74	2445.88	1854.24	2409.96	2351.9	2281.33	2283.78
PCNX4	2088.58	2089.75	2021.35	2254.9	2258.44	2172.2	2537.89	2912.56	2508.65	2397.82	2326.35	2349.9
STARD4	1758.13	1866.11	1814.74	2234.74	2318.83	2363.19	2249.82	3114.56	2380	2625.9	2481.44	2540.48
GTPBP2	1781.43	1831.23	1989.4	2419.57	2994.06	2868.99	1938.74	2200.06	1893.6	2879.99	2546.48	2401.24
AC008038.1	2302.52	2131.82	2295.05	2096.96	1988.35	2249.86	2579.51	2062.83	2753.61	2426.91	2424.41	2380.24
ATP6V0D1	2636.14	2451.9	2542.13	2588.71	2530.73	2703.19	2272.82	2144.07	2130.63	1989.89	2173.26	1999.87
BRD4	2157.42	2120.53	2300.38	2329.95	2391.29	2296.03	2485.31	1959.64	2424.94	2590.69	2347.36	2332.79
CTSC	2233.68	2165.67	2274.82	1846.04	1638.11	1770.29	2951.93	1894.86	2852.3	2542.47	2636.53	2681.27
CTBP1	2381.95	2220.04	2475.04	2308.67	2334.2	2371.58	2425.07	2731.42	2533.32	2084.8	2116.23	2056.65
SNX17	2475.15	2203.63	2414.33	2102.56	2164.02	2157.51	2507.22	3297.9	2388.81	2219.5	2072.2	2021.65
SOGA1	2248.5	2553.46	2302.51	2273.94	2409.96	2124.98	2443.69	3088.21	2425.82	2042.7	2030.18	2104.88
FBLN1	2682.74	2639.64	2845.65	2638	2737.14	2724.17	1828.11	2329.61	1788.74	2124.6	1968.14	1877.74
ZFP36L1	2371.36	2401.63	2398.36	2422.93	2502.18	2485.97	2396.59	1366.81	2483.09	2393.23	2210.29	2303.23
XPO7	2327.94	2313.4	2295.05	2126.08	2038.86	1991.71	2694.52	2104.55	2636.41	2485.07	2304.34	2334.34
SUMO3	2370.3	2223.12	2550.65	2260.5	1834.64	2110.29	2686.86	2272.52	2720.12	2287.61	2221.29	2207.55
CLIP1	2253.8	2436.51	2126.78	2273.94	2339.69	2199.49	2364.83	2358.15	2397.62	2423.84	2260.31	2286.9
EI24	2252.74	2340.07	2267.36	2103.68	1922.48	2116.59	2537.89	2685.31	2364.14	2261.59	2520.47	2367.01
RELA	2605.42	2442.66	2522.96	2539.42	2613.08	2546.83	2290.35	1349.24	2156.19	2298.33	2294.33	2174.11
TMEM109	2670.03	2344.18	2573.02	2490.14	2512.07	2629.73	2066.9	2169.32	2093.62	2041.17	2249.31	2127.43
SUN2	2473.04	2373.93	2620.94	2642.48	2706.4	2633.93	1942.03	2834.61	1873.33	2059.54	2060.2	1905.75
DEGS1	2536.58	2433.43	2587.93	2793.7	2706.4	2842.75	1949.7	1235.07	1908.58	2048.83	2460.43	2372.46
MXRA8	2310.99	2223.12	2475.04	3157.76	3224.62	3155.47	1524.71	2183.6	1557.88	2060.31	2246.31	2013.87
AKT2	2100.23	2056.93	2101.22	1890.85	2028.98	2072.51	2775.58	2657.86	2698.1	2497.32	2364.37	2291.56
RAB2A	2295.1	2264.16	2186.42	2573.03	2223.31	2410.41	2207.1	2096.87	2266.33	2241.69	2415.4	2463.47
RHOT2	2107.64	2121.56	2253.52	2281.79	2248.56	2264.55	2316.63	3735.93	2235.49	2133.01	2124.24	2069.1
CHMP1A	2327.94	2185.16	2388.77	2310.91	2297.97	2482.82	2287.06	3094.8	2271.62	1970	2287.33	2020.09
DDX60	1957.25	1878.42	1890.36	1316.2	1107.81	1206.78	2993.55	3393.41	3120.17	3121.84	2413.4	2635.37
SAFB	2358.65	2289.8	2417.53	2173.13	2110.22	2161.71	2250.91	3670.06	2113.89	2005.2	2206.28	2137.55
TAPBP	2109.76	2083.6	2197.07	2169.77	2392.39	2315.97	2324.3	2062.83	2314.79	2512.62	2512.46	2467.36
PYGL	2114	2022.05	1932.96	1695.94	1616.15	1720.97	3060.37	2948.79	3059.37	2439.92	2403.4	2366.24
PLXND1	2627.67	2662.21	2842.46	2884.44	2844.74	2819.67	1822.64	1726.9	1850.42	1971.53	1982.15	1938.42
TMEM50A	2312.05	2393.42	2286.53	2417.33	2261.74	2475.47	2156.71	1984.89	2109.48	2290.68	2433.41	2436.24
RPL36	2286.63	1913.3	2044.78	2121.6	2057.52	2199.49	2373.59	2913.66	2475.16	2383.28	2397.39	2348.35
DYNLL1	2732.52	2510.37	2542.13	2496.86	2185.98	2247.76	2479.84	1016.6	2238.13	2065.66	2578.5	2476.69
CCNL1	2137.3	2229.28	2030.94	2708.57	2767.88	2703.19	1800.73	1748.85	1859.24	2473.59	2474.44	2555.26
USP5	2495.28	2240.56	2415.4	2081.27	2069.6	2177.45	2490.79	3442.81	2377.35	1948.57	2058.2	2028.65
ABHD17A	2385.13	2203.63	2444.15	2173.13	2395.69	2327.51	2260.77	3563.57	2164.12	1926.37	2132.24	1929.86
QARS	2323.7	2170.8	2388.77	2264.98	2334.2	2153.31	2542.27	2616.14	2500.72	2155.21	2175.26	2051.2
ATRN	2469.86	2518.58	2485.69	2692.89	2764.59	2638.13	2062.52	2375.72	1945.59	2081.74	1945.13	1902.63
FOXK2	2210.37	2080.52	2311.03	2051.03	2259.54	2183.75	2690.14	2299.97	2727.17	2408.54	2101.22	2156.99
PEAK1	2407.37	2533.97	2346.17	2497.98	2327.61	2390.47	2187.38	1736.78	2258.4	2314.4	2195.28	2322.68
GAS5	1862.98	1787.11	1803.03	1930.05	1982.86	2063.07	2342.92	2837.91	2540.37	2846.31	2540.48	2612.04
UHRF1	2487.86	2496.01	2497.4	2288.51	2209.04	2166.96	2330.87	2416.34	2248.71	1983.01	2407.4	2160.1
GGA2	2415.84	2554.49	2391.97	2494.62	2465.95	2492.26	2066.9	2082.59	2159.71	2094.75	2186.27	2234
ATP6V1C1	2040.92	2302.12	2018.16	2375.88	2491.21	2458.68	2154.52	2490.99	2244.3	2292.97	2316.35	2331.23
CEP170B	2186.02	2133.87	2424.98	2307.55	2628.45	2451.34	2318.82	2820.34	2129.75	2226.39	2012.17	2055.09
USO1	2050.45	2093.86	2092.7	2394.92	2395.69	2402.02	2322.11	1524.89	2296.29	2682.53	2461.43	2523.36
HACD3	2344.88	2322.63	2218.37	2324.35	2220.02	2357.94	2230.1	1555.63	2276.02	2354.2	2546.48	2574.7
H3F3A	2290.87	2185.16	2117.2	2410.6	2261.74	2445.04	2173.14	1417.31	2204.65	2409.3	2726.59	2635.37
DDX18	2137.3	2211.84	2119.33	2100.32	1866.48	2011.65	2521.46	2683.11	2481.33	2367.97	2399.4	2435.47
NUP58	2430.67	2577.06	2422.85	2585.35	2274.91	2400.97	2121.66	1482.08	2092.74	2350.37	2296.34	2374.79
LPCAT1	2439.14	2435.48	2447.35	1934.53	1870.87	1867.89	2463.41	3292.41	2337.7	1946.27	2233.3	2308.68
MYC	2123.53	2077.44	2006.44	1945.73	1884.05	1970.72	2773.39	1839.97	2669.02	2736.11	2554.49	2495.36
PARVA	2334.29	2278.52	2226.89	2659.28	2541.71	2504.85	2042.8	1742.27	2115.65	2357.26	2380.38	2218.44
UBE2D2	2419.02	2309.3	2407.94	2418.45	2255.15	2412.51	2200.53	2138.58	2204.65	2200.36	2266.32	2214.55
AFF1	2240.03	2478.57	2337.65	2141.76	2229.9	2063.07	2386.73	2000.26	2788.85	2303.69	2077.21	2217.67
PPP4R1	2369.24	2340.07	2321.68	2047.67	1966.39	2169.06	2534.6	2449.27	2492.79	2198.83	2218.29	2245.67
CKAP2	2353.36	2405.73	2314.22	2127.2	1914.79	2151.22	2391.12	2185.79	2387.05	2260.06	2391.39	2363.13
MCM3AP	2301.46	2305.19	2270.56	2216.82	2289.19	2034.74	2276.11	3183.72	2394.98	2088.62	2009.17	2089.32
GLUL	2089.64	1959.47	2135.3	2089.12	2028.98	2094.55	2467.79	2878.53	2327.13	2391.7	2397.39	2361.57
LEMD2	1821.68	1759.42	1901.01	2324.35	2377.02	2392.57	2066.9	4231.06	2035.47	2351.14	2128.24	2080.76
GOLPH3	2337.47	2363.67	2153.41	2208.97	2146.46	2223.62	2025.27	3094.8	2077.76	2180.47	2324.35	2243.34
MDH1	2283.45	2035.38	2094.83	2116	1957.61	2004.3	2514.89	3216.66	2422.29	2189.65	2269.32	2202.89
KIF23	2066.33	2103.09	2105.48	2148.49	1966.39	2048.38	2472.17	2450.37	2355.33	2457.52	2457.43	2445.58
IL6	1378.97	1390.09	1363.19	2589.83	2462.66	2716.83	1419.55	1094.54	1469.77	3507.57	3520.05	3475.46
CLCN7	2033.5	1973.83	2060.76	3088.31	3563.88	3436.7	1712.01	2015.63	1642.47	2165.16	2013.17	1904.19
FAM129A	2076.93	2008.71	1951.06	2234.74	2400.08	2419.86	2206	2520.63	2354.44	2416.19	2258.31	2307.12
NLGN2	2492.1	2776.08	2692.29	2427.41	2575.75	2391.52	2029.66	2106.75	1970.26	1884.28	2089.21	2064.43
TALDO1	1930.77	1836.36	1870.12	1962.54	1829.15	2102.94	2556.51	3547.11	2438.15	2282.26	2422.41	2379.46
DDX46	2512.22	2450.87	2421.79	2370.28	2160.73	2181.65	2229.01	2160.54	2009.91	2095.51	2320.35	2365.46
GOLGA4	2003.85	2096.94	1833.91	2179.85	2227.7	2190.04	2259.68	2645.78	2296.29	2673.35	2256.31	2354.57
PPT1	2628.73	2452.92	2459.06	2541.66	2482.42	2599.3	2051.56	1783.98	2078.64	2091.69	2116.23	2076.1
CYB5B	2417.96	2272.36	2227.96	2197.77	2333.1	2268.75	2239.96	2388.89	2241.66	1950.1	2378.38	2353.79
SYNE2	2098.11	2354.44	2314.22	2113.76	2139.87	1811.22	2165.48	2541.49	2542.13	2473.59	2169.26	2290.01
SNX9	2147.89	2207.73	2171.51	2530.46	2498.89	2344.3	1983.65	2276.91	2173.81	2365.68	2256.31	2205.22
IST1	2259.09	2244.67	2278.01	2266.1	2249.66	2320.17	2107.42	3058.57	2060.14	2124.6	2256.31	2086.21
NDUFV1	2144.71	1948.18	2035.2	2025.27	1927.97	2014.8	2337.44	4077.36	2343.87	2208.78	2160.26	2044.98
UBP1	2173.31	2118.48	2107.61	2177.61	2047.64	2023.19	2369.21	3689.83	2302.46	1987.6	2152.25	2159.33
ZNF609	2265.45	2296.99	2409.01	2272.82	2347.38	2121.83	2413.02	1617.11	2417.01	2266.18	2261.31	2340.57
TMX1	2148.95	2119.51	2118.26	2151.85	2005.92	2136.52	2151.24	2664.45	2135.92	2365.68	2533.47	2464.25
RAP1B	2977.17	2716.58	2807.31	2878.84	2685.54	2693.74	1690.1	1545.75	1670.67	1777.89	1987.16	2052.76
TPP1	2072.69	2437.53	2147.02	2901.24	3099.46	2832.26	1844.54	1006.72	2063.66	2286.08	2252.31	2195.11
MLLT1	2390.42	2277.49	2442.02	2332.19	2394.59	2243.56	2382.35	1996.96	2168.52	2252.41	2160.26	2127.43
CACYBP	2407.37	2328.79	2367.47	2133.92	1924.67	1986.46	2027.46	3483.43	2142.09	1947.8	2201.28	2287.67
SUZ12	2282.39	2428.3	2290.79	1984.94	1991.65	2036.83	2348.4	2348.27	2461.95	2350.37	2155.25	2297.01
EEF1D	2288.75	2088.73	2118.26	1980.46	2078.38	2010.6	2363.73	3424.15	2308.62	2154.44	2246.31	2115.77
PAPSS2	2347	2371.88	2328.07	2144	2078.38	2078.81	2677	2132	2621.43	1989.89	2226.29	2134.44
NFATC2IP	2195.55	2374.95	2247.13	2126.08	2161.83	2055.72	2270.63	2591.99	2157.07	2297.56	2268.32	2291.56
CMPK1	2252.74	2342.13	2317.42	2316.51	2265.03	2332.76	2197.24	2335.1	2054.85	2185.82	2293.33	2230.11
PPRC1	2145.77	2266.21	2221.57	2231.38	2070.7	2075.66	2385.64	2268.13	2430.22	2361.09	2184.27	2302.45
PSMD14	2388.31	2274.42	2211.98	2155.21	1924.67	2050.48	2365.92	2621.63	2321.84	2135.31	2327.35	2268.23
YKT6	2166.95	2046.67	2061.82	2288.51	2179.39	2389.42	2294.73	2582.11	2305.98	2235.57	2367.38	2139.88
NUMB	2712.4	2787.37	2673.12	2450.93	2386.9	2330.66	2035.13	1203.23	2079.52	1961.58	2259.31	2219.22
PES1	2122.47	2060	2180.03	2123.84	2103.64	2196.34	2354.97	3161.77	2182.62	2150.62	2318.35	2125.1
LTBP1	3011.07	3026.4	3181.12	2232.5	2279.3	2228.87	1896.02	2465.74	2032.82	1710.54	1751.02	1618.72
GUCD1	2368.18	2296.99	2276.95	2300.83	2277.11	2290.78	2271.72	2124.31	2276.02	2139.14	2268.32	2135.21
API5	2223.08	2228.25	2230.09	2053.27	2057.52	2072.51	2298.01	2335.1	2431.11	2214.91	2249.31	2449.47
SNX3	2664.74	2354.44	2456.93	2548.39	2497.79	2481.77	2016.51	1684.08	2116.53	1967.7	2223.29	2102.54
APH1A	1962.54	2057.95	2121.46	2337.79	2358.36	2414.61	2278.3	2388.89	2238.13	2236.34	2358.37	2203.66
RC3H2	2321.58	2518.58	2187.49	2374.76	2268.33	2293.93	2187.38	1910.23	2195.84	2308.28	2183.27	2167.88
SLC12A4	2001.73	2060	2067.15	2671.6	3070.91	2905.72	1730.63	2387.79	1698.87	2219.5	2115.23	2177.22
TSPO	2448.68	2007.68	2399.42	2144	2022.39	2374.73	2227.91	2806.07	2286.6	2058.01	2138.24	2117.32
CTPS1	2049.39	1882.52	1908.46	2203.37	1953.22	2014.8	2354.97	2743.49	2403.79	2495.79	2350.37	2370.13
SFXN1	2860.67	2978.18	2682.71	2448.69	2311.14	2245.66	2083.33	1505.13	2048.68	1903.41	2034.18	2013.87
UNC45A	2355.47	2233.38	2390.9	2214.58	2340.79	2183.75	2146.86	3805.1	2105.08	1793.97	1967.14	1784.4
DYSF	2332.17	2108.22	2494.21	1905.41	1792.92	1837.45	2551.03	3044.3	2654.04	2279.96	1994.16	1913.52
JOSD1	2150.01	2379.06	2328.07	2504.7	2585.63	2574.11	2065.8	1711.53	1949.99	2250.88	2259.31	2166.33
SYMPK	2097.05	2056.93	2300.38	2083.52	2099.24	2280.29	2360.45	2735.81	2399.38	2212.61	2174.26	2093.21
CSK	2250.62	2045.64	2201.33	1832.6	2057.52	2123.93	2515.98	2919.15	2475.16	2142.96	2159.26	2155.44
SLC29A1	2383.01	2283.65	2413.27	2543.9	2355.06	2534.24	1994.6	1386.57	2118.3	2217.97	2406.4	2215.33
ELK3	2029.27	1992.29	2067.15	2573.03	2491.21	2584.61	2020.89	1418.4	1971.14	2397.82	2612.52	2538.92
NCAPG	2166.95	2166.7	2156.6	1919.97	1852.21	1881.53	2327.59	2776.43	2343.87	2308.28	2445.42	2377.13
UBE2I	2341.71	2265.18	2368.54	2280.67	2249.66	2454.48	2131.52	2139.68	2111.25	2206.49	2152.25	2164.77
LTBR	2234.73	2175.93	2448.41	2444.21	2628.45	2581.46	2212.58	1864.13	2207.29	2119.24	2048.19	1997.53
TOR4A	2766.41	2650.92	2843.52	2268.34	2396.78	2344.3	1859.88	3098.09	1801.08	1735.8	1765.03	1729.95
MTA1	2143.65	2104.12	2307.83	2160.81	2101.44	2035.78	2542.27	2125.41	2522.75	2416.19	2090.22	2128.21
GRAMD1A	2064.22	2084.63	2050.11	1969.26	2128.89	2090.35	2374.69	3004.78	2530.68	2377.92	1976.15	2076.1
ZFP91	2145.77	2044.62	2132.11	1898.69	2024.58	1983.32	2604.71	1792.77	2650.51	2569.26	2275.32	2335.12
SEPTIN10	2366.06	2407.78	2266.3	2161.93	1967.49	2065.17	2288.15	2148.46	2305.98	2162.1	2336.36	2238.67
YLPM1	2025.03	2277.49	2238.61	2309.79	2323.22	2155.41	2222.43	2099.06	2334.18	2260.83	2073.21	2345.23
PID1	1975.25	1993.32	1974.49	2150.73	2067.4	2113.44	2144.67	1493.06	2317.44	2739.93	2671.55	2651.71
SPATS2L	2387.25	2294.93	2231.15	2374.76	2180.49	2335.91	2152.33	1274.59	2110.37	2483.54	2327.35	2371.68
SELENOT	2240.03	2306.22	2270.56	2368.04	2142.06	2267.7	2178.62	1906.94	2167.64	2075.61	2371.38	2387.24
EHBP1L1	2233.68	2400.6	2432.44	2182.09	2340.79	2207.88	1902.6	3942.33	1728.83	1862.85	1990.16	1877.74
FOXO3	1686.11	1783.01	1652.86	2072.31	2100.34	1991.71	2323.21	3305.58	2454.9	2587.63	2309.34	2247.22
GNL1	2482.57	2399.58	2445.22	2160.81	2256.25	2261.4	2027.46	2798.38	2009.03	1888.1	2182.27	2016.2
IFIT3	2280.28	2241.59	2225.83	1279.23	1254.94	1208.88	2999.03	3402.19	3253.22	2263.89	2018.17	2072.98
RAPGEF1	1947.71	1889.7	1986.21	2448.69	2532.93	2410.41	2210.39	2193.48	2138.56	2517.98	2252.31	2109.54
PCBP2	2342.76	2292.88	2281.21	2264.98	2157.43	2259.3	2486.41	902.421	2639.94	2413.13	2190.27	2203.66
ZDHHC20	2256.98	2137.97	2100.16	2419.57	2187.08	2284.49	2114	1587.47	2067.19	2317.46	2463.43	2525.7
HSF1	2193.43	2127.71	2204.53	2117.12	2318.83	2220.47	2365.92	2584.31	2211.7	2255.47	1999.16	2068.32
S100A11	2390.42	2290.83	2168.32	2561.83	2206.84	2445.04	2118.38	859.605	2253.99	2205.72	2651.54	2333.57
GTSE1	2301.46	2216.97	2290.79	2053.27	2082.78	2126.03	2471.08	2115.53	2288.36	1973.06	2381.38	2318.79
SSR2	2001.73	2004.61	2023.48	2715.29	2670.17	2906.76	1831.4	1331.67	1920.04	2377.16	2474.44	2287.67
IARS2	2301.46	2185.16	2150.21	1983.82	1914.79	1952.88	2531.32	3045.4	2376.47	2096.28	2157.25	2002.2
KDELR1	2007.02	1932.79	1941.48	2416.21	2372.63	2396.77	2176.43	1373.39	2142.97	2472.83	2674.56	2454.13
MBD1	2056.8	2060	2226.89	2084.64	2300.17	2328.56	2283.77	2616.14	2208.17	2133.01	2137.24	2185
SART1	1913.82	2058.98	1998.99	1908.77	1918.09	2083.01	2225.72	4531.87	2105.96	2089.39	1976.15	1959.42
AP2S1	2244.27	2083.6	2122.52	1916.61	1876.36	2034.74	2226.82	3419.76	2186.14	2038.11	2303.34	2166.33
OGA	2032.44	2256.98	2023.48	2319.87	2322.12	2190.04	1873.02	2646.88	1831.92	2182.76	2482.44	2358.46
ARID1B	2050.45	2101.04	2143.82	2161.93	2404.47	2119.73	2419.59	1461.22	2451.37	2517.98	2214.29	2251.11
PSMB5	2437.03	2165.67	2282.27	2194.41	1951.02	2091.4	2331.97	2294.48	2370.31	2056.48	2214.29	2134.44
RFC1	2281.34	2200.55	2101.22	2058.87	1927.97	1993.81	2478.74	2365.84	2356.21	2351.14	2083.21	2194.33
PHIP	2170.13	2283.65	2085.25	2186.57	2108.03	1939.24	2143.57	2275.81	2317.44	2351.14	2200.28	2283.01
NAA15	2337.47	2318.53	2214.11	1903.17	1769.86	1859.49	2489.7	2705.07	2309.51	2082.5	2192.27	2262
CBL	2514.34	2700.16	2548.52	2350.12	2437.41	2188.99	2101.95	1684.08	2158.83	1960.05	1970.15	1992.87
TMX3	2550.35	2562.69	2543.2	2463.25	2265.03	2373.68	1699.96	2134.19	1801.96	1980.71	2118.23	2122.77
NOTCH3	2913.63	2740.17	3167.28	2410.6	2415.45	2263.5	1750.35	2734.71	1823.99	1519.21	1691.98	1593.05
SETX	2107.64	2307.25	2315.29	2301.95	2361.65	2220.47	2041.7	1879.49	2002.86	2313.64	2145.25	2358.46
ADH5	2343.82	2209.78	2168.32	2119.36	1975.18	2177.45	2258.58	2426.22	2305.98	2061.84	2206.28	2174.11
CCDC47	2033.5	2013.84	2029.87	2185.45	2103.64	2350.6	1959.55	2942.2	1863.64	2272.31	2275.32	2345.23
GCLM	1962.54	2005.63	1987.27	1862.84	1815.98	1860.54	2429.45	2480.01	2643.46	2265.42	2457.43	2386.46
METTL9	2233.68	2202.6	2124.65	2128.32	2031.17	2057.82	2187.38	3392.31	2287.48	2014.39	1956.14	1936.08
TNRC6A	2084.34	2172.85	2230.09	2146.24	2072.89	1979.12	2451.36	1624.8	2440.8	2204.96	2397.39	2394.24
NRP2	1816.38	1950.23	1920.18	3282.1	3180.71	3127.13	1534.56	1145.04	1629.25	2472.06	2141.25	2192.77
GPX4	2334.29	2021.02	2247.13	2489.02	2494.5	2608.74	2018.7	2048.56	2061.9	1981.48	2135.24	2070.65
PHF10	1941.36	2088.73	1927.63	1821.4	1647.99	1679	2361.54	2905.97	2439.92	2562.37	2318.35	2367.79
TNKS2	2190.25	2387.27	2258.84	2219.06	2181.59	2037.88	2238.86	2804.97	2299.81	1995.25	1837.07	2027.09
METAP2	2323.7	2183.11	2145.95	1924.45	1802.8	1777.64	2262.96	3578.94	2206.41	2022.04	2052.19	2138.32
NFKBIZ	2297.22	2413.94	2281.21	1862.84	1850.01	1779.74	2482.03	2938.91	2536.84	1908	2014.17	2031.76
TRAF7	1909.59	1923.56	2206.66	1982.7	1980.67	2010.6	2602.52	2767.64	2540.37	2215.67	2098.22	2046.54
UBFD1	2290.87	2148.23	2368.54	2275.06	2184.88	2161.71	2147.95	2366.93	2246.06	1991.43	2059.2	2141.44
TCF20	1918.06	1933.82	1754.04	1915.49	1990.55	1972.82	2604.71	1904.74	2658.44	2553.19	2281.33	2440.91
DAB2	2090.69	2018.97	2010.7	2092.48	1942.24	2023.19	2564.18	1315.21	2657.56	2438.39	2417.41	2374.01
TJP1	2107.64	2090.78	1967.04	2014.06	2031.17	1980.17	2482.03	2295.57	2342.11	2301.39	2326.35	2214.55
FOXD1	2924.22	2395.47	2932.98	2906.84	2848.03	2597.2	1782.11	2431.71	1643.35	1441.14	1535.89	1526.93
PCM1	1965.72	2137.97	1928.7	2024.15	2079.48	1959.18	2319.92	2618.34	2297.17	2299.86	2248.31	2250.34
SLFN5	1815.32	1910.22	1850.95	2275.06	2263.93	2187.94	1844.54	1530.38	1804.6	2858.56	2695.57	2743.5
GPS1	2308.87	1985.11	2262.04	2053.27	2137.67	2135.48	2484.22	2320.82	2390.57	2008.26	2087.21	2061.32
CASC3	2219.91	2278.52	2227.96	2148.49	2171.71	2043.13	2314.44	2656.76	2308.62	2087.09	1844.07	1967.97
SP100	1898.99	1779.93	1880.77	2305.31	2184.88	2269.8	1810.59	1455.73	1914.75	2865.45	2573.5	2740.38
COPZ1	2114	2084.63	2073.54	2270.58	2221.11	2205.78	2220.24	1715.92	2239.01	2276.13	2342.36	2272.12
C1R	2464.56	2428.3	2461.19	2867.63	3040.17	3001.21	1507.18	1464.51	1655.69	1937.85	1792.04	1855.96
ERP29	1967.84	1873.29	1897.81	2280.67	2362.75	2556.27	2103.04	1635.78	2127.99	2389.4	2422.41	2360.01
SGTA	2338.53	2184.14	2208.79	2160.81	2125.59	2147.02	2300.2	2294.48	2314.79	1983.77	2139.24	2040.31
WDR45B	2222.03	2239.54	2353.63	2278.42	2058.62	2196.34	2242.15	2027.7	2243.42	2018.21	2240.3	2081.54
ADIPOR1	2111.88	2119.51	2120.39	2292.99	2308.95	2372.63	2192.86	1347.04	2165	2272.31	2283.33	2382.57
LRPAP1	2340.65	2090.78	2336.59	2142.88	2260.64	2343.25	1917.93	3483.43	1914.75	1852.13	1951.13	1820.96
UBTF	2228.38	2250.82	2334.46	2160.81	2081.68	2180.6	1978.17	2900.48	1912.99	1939.38	2218.29	2091.65
PTDSS1	2156.36	2037.43	2150.21	2458.77	2259.54	2437.69	1943.12	1577.59	1904.17	2273.84	2478.44	2339.79
SARAF	1770.84	1862.01	1715.7	2331.07	2278.21	2556.27	1818.26	2257.15	1760.55	2501.91	2629.53	2431.58
ATXN7L3	2284.51	2270.31	2370.67	2351.24	2310.05	2245.66	1919.03	2665.55	1812.53	1965.4	2118.23	1989.75
AHCY	2125.65	1970.75	2116.13	1850.52	1785.24	1793.38	2761.34	2494.28	2670.78	2097.81	2237.3	2112.66
THOP1	2143.65	2032.3	2073.54	1906.53	1898.32	2032.64	2312.25	3772.16	2097.15	1928.67	2143.25	1943.86
ZNF664	2132	2122.58	2119.33	2222.42	2178.3	2169.06	2201.62	1630.29	2148.25	2299.09	2319.35	2364.68
PML	1914.88	1831.23	1964.91	2096.96	1991.65	2157.51	2111.81	2441.59	1935.9	2428.44	2521.47	2467.36
SLK	2186.02	2301.09	2217.31	1822.52	1923.58	1807.02	2293.63	3524.05	2316.56	1941.68	2046.19	1840.41
TTC37	2057.86	2109.25	2084.19	2051.03	2023.49	2007.45	2293.63	2509.65	2431.99	2270.01	2055.19	2062.09
BHLHE40	1680.82	1804.56	1799.83	3050.22	3120.32	2929.85	1383.41	1012.2	1494.44	2415.43	2568.49	2606.59
PPIB	2020.79	1793.27	1810.48	2540.54	2583.43	3006.46	1509.37	1797.16	1563.17	2477.42	2350.37	2435.47
DHX38	2105.52	2220.04	2188.55	2074.55	2147.55	2219.43	2151.24	2797.29	2105.96	2012.09	2065.2	2035.65
GUK1	2392.54	2127.71	2232.22	2220.18	2236.49	2235.17	1971.6	2116.63	2091.86	2023.57	2136.24	2213
MYCBP2	2166.95	2171.83	2129.98	1768.75	1952.12	1666.41	2446.98	3096.99	2504.24	2142.96	1816.06	2079.99
FXR2	2087.52	1878.42	2078.86	2104.8	2081.68	2369.49	2133.71	3315.46	2098.91	2078.67	1962.14	1926.75
VDAC2	2029.27	2070.26	2055.43	2108.16	2014.7	1982.27	2363.73	2112.24	2362.38	2313.64	2213.29	2194.33
MED1	2168.01	2275.44	2072.47	2074.55	2056.42	1924.55	2444.79	1351.44	2548.3	2276.13	2230.3	2246.45
MAST2	2251.68	2335.97	2337.65	2206.73	2290.28	2245.66	2258.58	2319.73	2299.81	1991.43	1788.04	1742.4
GTPBP1	2301.46	2205.68	2398.36	2290.75	2357.26	2208.93	2015.42	2046.37	2098.03	2092.45	1982.15	1950.86
RFWD3	1986.9	2053.85	2005.38	2085.76	2116.81	2109.24	2249.82	1832.29	2195.84	2257.77	2446.42	2306.34
CREB3L1	2095.99	2046.67	2133.17	2313.15	2335.3	2402.02	2155.62	1855.34	1971.14	2064.9	2281.33	2175.66
NUP155	2268.63	2122.58	2042.65	1939.01	1864.29	1919.3	2369.21	1740.07	2293.65	2345.78	2248.31	2374.79
PA2G4	2120.35	2066.16	2153.41	1824.76	1730.34	1843.75	2508.32	1727.99	2489.26	2142.96	2423.41	2482.14
GATA4	2525.99	2494.98	2633.72	1755.31	1604.08	1637.02	2583.89	2747.88	2651.39	1742.69	1830.06	1729.17
GLYR1	2312.05	2333.92	2233.28	2014.06	2054.23	1906.71	2391.12	2173.71	2345.63	2035.82	2019.17	1971.09
INCENP	2119.29	2090.78	2115.07	2055.51	1965.3	2023.19	2387.83	2310.94	2239.89	2067.19	2249.31	2117.32
PIM3	2201.9	2029.23	2178.97	2126.08	2330.91	2281.34	1804.02	4307.91	1950.88	1738.86	1604.93	1645.16
RBPJ	2491.04	2587.32	2381.32	2300.83	2171.71	2149.12	2155.62	1362.41	2038.99	2068.73	1975.15	2085.43
DPP9	2012.32	2021.02	2008.57	2509.18	2649.31	2518.5	1777.73	1861.93	1987	2146.02	2231.3	2058.98
POM121C	1982.66	2134.89	2029.87	2146.24	2334.2	2245.66	2110.71	1904.74	2108.6	2328.94	2171.26	2125.1
GRSF1	2195.55	2083.6	2131.04	2043.19	1942.24	2030.54	2087.71	2997.09	2105.96	1975.35	2136.24	2072.98
TSC2	2038.8	2055.9	2191.75	2197.77	2251.86	2220.47	2128.24	2965.25	2070.71	2149.85	1845.07	1764.18
UBA2	2117.17	2228.25	2034.13	1962.54	1779.75	1962.33	2279.39	1947.56	2309.51	2301.39	2271.32	2297.01
TARDBP	2076.93	2065.13	2132.11	1995.02	1907.11	1995.91	2330.87	2778.62	2060.14	2116.94	2110.23	2141.44
SF3A3	2161.66	2202.6	2017.09	2058.87	1775.35	1931.9	2207.1	2719.34	2143.85	2122.3	2214.29	2113.43
KDM3B	2001.73	2092.83	2223.7	2006.22	2069.6	2013.75	2218.05	2331.8	2277.78	2103.93	2188.27	2110.32
CIT	2101.29	2175.93	2219.44	2163.05	2276.01	1998.01	2219.15	1852.05	2260.16	2335.83	1937.13	2032.54
HK2	1982.66	2228.25	2147.02	1449.5	1567.85	1499.55	2523.65	3425.25	2469.88	2015.15	2089.21	2180.33
SUGP2	2256.98	2225.17	2348.3	2172.01	2153.04	1993.81	2331.97	2187.99	2287.48	1996.78	1869.09	1914.3
TLNRD1	1990.08	1937.92	2014.96	2185.45	2480.23	2282.39	1800.73	3596.51	1712.96	1868.21	2151.25	1897.19
AHCTF1	2164.83	2293.91	2188.55	2074.55	1892.83	1953.93	2166.57	2425.12	2208.17	2017.45	2111.23	2097.1
ZNF24	2101.29	2181.06	1925.5	2018.55	2131.08	2148.07	2020.89	1845.46	2083.93	2309.04	2214.29	2392.68
EFHD2	2439.14	2397.52	2515.51	2129.44	2114.62	2002.2	2067.99	2874.13	1975.55	1581.97	1984.15	1835.74
TMBIM1	1585.5	1689.65	1652.86	1971.5	1968.59	2026.34	2151.24	2226.41	2184.38	2471.3	2755.6	2532.7
TOMM40	2222.03	1944.08	2280.14	2136.16	2047.64	2159.61	2295.82	2303.26	2139.44	1996.78	2217.29	1915.86
MAPK8IP3	2112.94	2106.17	2257.78	2245.94	2459.37	2246.71	2039.51	2594.19	2026.66	2123.06	1686.98	1811.63
SSU72	2097.05	1954.34	2023.48	2058.87	1935.65	2057.82	2260.77	2628.22	2249.59	2011.32	2111.23	2141.44
SP1	2080.1	2134.89	2039.46	2113.76	2026.78	2029.49	2164.38	1504.03	2353.56	2348.84	2216.29	2237.89
E2F7	2001.73	2066.16	1924.44	2344.51	2433.02	2225.72	1967.22	1932.19	1882.15	2354.96	2179.27	2104.88
OASL	2107.64	1923.56	2069.28	775.157	619.233	710.426	4006.73	3660.18	4238.35	1800.85	1703.99	1696.5
NFAT5	2313.11	2432.4	2303.57	2043.19	2216.72	1910.91	2304.58	1470	2382.64	2175.87	1844.07	1992.09
ZC3H18	2034.56	2018.97	2204.53	2043.19	2055.33	2010.6	2204.91	2723.73	2095.39	2058.78	2075.21	1995.2
NDC1	1969.96	1975.88	1876.51	2030.87	1907.11	1950.79	2346.21	1779.59	2260.16	2292.21	2529.47	2304.01
PITPNB	2378.77	2395.47	2341.91	2221.3	1981.77	2034.74	2032.94	1930	1908.58	2044.23	2205.28	2024.76
SOD1	2281.34	1881.5	2194.94	1925.57	1585.41	1724.12	2329.78	3255.08	2188.79	1930.96	2192.27	2035.65
PACSIN2	2174.36	2184.14	2091.64	2204.49	2089.36	2073.56	2030.75	2339.49	2089.22	1937.85	2091.22	2141.44
ERH	2305.7	2088.73	2055.43	2144	1809.39	1964.43	2285.96	1440.36	2284.83	2077.91	2318.35	2419.13
MAML1	2319.46	2365.72	2411.14	2149.61	2162.92	2065.17	1979.27	1783.98	2052.21	2029.69	2067.2	2030.2
TCF19	2347	2228.25	2443.09	2123.84	2069.6	2110.29	1934.36	2481.11	1850.42	1924.08	2053.19	1967.97
FZD6	2068.45	2281.6	2055.43	2466.61	2513.16	2403.07	1848.93	1827.9	1960.57	2012.09	1957.14	2051.98
INTS11	2076.93	2052.82	2135.3	2061.11	1983.96	2143.87	2284.87	2228.61	2201.12	2159.04	2102.22	1927.53
PRPF4B	2229.44	2216.97	2023.48	1943.49	1711.67	1828.01	2296.92	2129.8	2278.67	2148.32	2060.2	2301.67
BACH1	2791.83	2998.7	2967.06	2579.75	2441.8	2450.29	1479.8	1664.32	1675.07	1688.35	1474.86	1551.04
NUP93	2137.3	1946.13	2172.58	1878.52	1858.8	1938.19	2380.16	2629.32	2328.01	2054.95	2079.21	1942.31
MGST1	1673.4	1469.09	1456.91	1455.1	1443.78	1496.41	2777.77	2200.06	2889.31	2563.9	2716.58	2593.37
CD151	1991.14	1927.66	2084.19	2502.46	2548.3	2512.2	1892.74	1567.71	1774.65	2093.98	2340.36	2079.99
PSMC5	2319.46	2039.49	2347.24	1945.73	1858.8	1959.18	2410.83	1958.54	2236.37	2012.09	2087.21	2064.43
EFCAB14	2000.67	2134.89	2008.57	2127.2	2136.57	2041.03	2119.47	1954.15	2020.49	2113.12	2344.36	2177.22
GAK	2044.09	2015.89	2078.86	2154.09	2396.78	2251.96	2043.89	2638.1	1928.85	2106.99	1815.06	1890.97
FEM1B	1844.98	1981.01	1842.43	1898.69	1979.57	1937.14	2137	2897.19	2144.73	2354.96	2068.2	2044.98
ENSA	2077.99	2133.87	2056.5	1939.01	1953.22	2050.48	2218.05	2717.14	2098.91	2045.76	1971.15	1985.87
RIC8A	2141.53	2112.32	2139.56	2285.15	2178.3	2207.88	1950.79	2419.63	1983.48	1925.61	2089.21	1905.75
FNDC3A	2445.5	2527.81	2316.35	2567.43	2543.91	2478.62	1540.04	1219.7	1675.96	2110.82	1883.09	1953.2
DHFR	2416.9	2269.29	2169.38	2075.67	1810.49	1901.47	2074.56	1530.38	2229.32	2066.43	2286.33	2195.89
AKAP11	2124.59	2260.05	2125.72	1975.98	1854.41	1782.89	2117.28	2078.2	2152.66	2214.14	2093.22	2221.56
CSNK1G2	2058.92	1954.34	2170.45	2128.32	2266.13	2226.77	2063.61	2466.84	2012.56	1954.69	2018.17	1950.08
CDK12	2180.72	2209.78	2316.35	2163.05	2176.1	2043.13	2201.62	1468.9	2087.45	2102.4	1974.15	2148.44
ATP6V0B	1783.55	1632.2	1915.92	2533.82	2613.08	2816.52	1664.91	1679.69	1768.48	2179.7	2400.4	2132.1
ANXA11	2197.67	2112.32	2199.2	2205.61	2190.37	2222.57	2083.33	1866.32	2038.11	1964.64	2072.2	2030.2
PLSCR1	1352.49	1244.41	1312.07	2000.62	1707.28	1909.86	1612.33	1832.29	1638.07	3167.76	3252.89	3218.77
TMOD3	2187.07	2267.24	2191.75	1810.19	1720.46	1717.82	2349.49	1915.72	2587.95	2026.63	2007.17	2157.77
SGSM2	2302.52	2447.79	2464.39	2201.13	2446.19	2265.6	1929.98	2476.72	1867.17	1673.04	1702.99	1677.83
POLDIP2	2153.18	1908.17	2171.51	1980.46	2063.01	1962.33	2316.63	2237.39	2283.95	1957.75	2126.24	1964.86
STRN4	2094.93	2050.77	2122.52	2150.73	2164.02	2261.4	2252.01	1647.85	2270.74	2187.35	1936.13	1913.52
GMPS	2092.81	2203.63	2152.34	1891.97	1831.35	1894.12	2236.67	2142.98	2169.4	2209.55	2069.2	2082.32
ASXL2	2041.98	2265.18	2093.77	2154.09	2155.24	1938.19	2099.76	1778.49	2256.64	2171.28	2052.19	1999.09
C6orf89	1941.36	2065.13	2001.12	2192.17	2317.73	2171.15	2038.42	1511.72	2076	2203.43	2209.28	2205.22
MEPCE	2360.77	2247.74	2268.43	2019.67	2195.86	2221.52	1979.27	2497.58	1879.5	1770.24	1979.15	1859.07
SRM	2208.26	2071.29	2007.51	2080.15	1987.26	2148.07	2347.3	1937.68	2229.32	1983.77	2062.2	1995.2
DSE	1738.01	1868.16	1780.66	2543.9	2341.89	2365.29	1783.21	1431.58	1735.87	2518.75	2326.35	2356.9
SPART	2166.95	2342.13	2144.89	2135.04	2087.17	2046.28	2038.42	2222.02	2025.77	1959.28	1960.14	1972.64
MARVELD1	2318.4	2242.61	2478.23	2464.37	2592.22	2406.21	1804.02	1935.48	1648.64	1804.68	1844.07	1769.62
ERLIN1	2153.18	2285.7	2253.52	1977.1	2000.43	1991.71	2061.42	1774.1	2202.89	2109.29	2022.18	2079.21
STK11	1840.74	1763.52	1942.54	1886.37	2058.62	2142.82	1758.01	4698.74	1866.29	1807.74	1823.06	1741.62
KIAA1191	2126.7	2019.99	2035.2	2158.57	2105.83	2154.36	2114	1452.44	2211.7	2117.71	2236.3	2132.88
PPFIA1	1919.12	1947.15	1828.59	2191.05	2284.79	2309.67	2106.33	2114.43	2097.15	2230.98	1972.15	1950.86
SHCBP1	2278.16	2287.75	2317.42	2487.9	2359.45	2445.04	1640.81	2662.25	1546.43	1739.63	1758.02	1795.29
RUSC2	1494.41	1507.04	1633.69	2186.57	2366.04	2454.48	1768.97	1765.32	1821.35	2751.41	2397.39	2428.46
DPYSL2	2832.08	2845.84	2985.17	1885.25	1963.1	1796.53	2127.14	2103.45	2087.45	1385.27	1726	1605.49
ZC3H12C	1783.55	2117.45	1857.34	2088	2368.24	2219.43	1847.83	1917.92	2056.61	2281.49	2101.22	2160.1
OTUD4	1908.53	1954.34	1858.41	1961.42	1833.54	1769.24	2020.89	2633.71	2072.48	2266.95	2195.28	2286.12
E2F1	2017.62	1936.9	2145.95	2183.21	2339.69	2322.26	1956.27	2220.92	1974.67	2061.07	2004.17	1852.85
PITPNA	2282.39	2392.39	2445.22	2398.28	2409.96	2254.05	1848.93	1608.33	1751.74	1699.83	1986.15	2033.31
NOMO2	2341.71	2076.42	2084.19	2603.27	2218.92	2590.9	1698.86	1699.45	1821.35	2087.09	1828.06	1943.86
PITPNM1	2001.73	1893.81	2168.32	2113.76	2359.45	2249.86	1989.13	2236.29	2005.51	2060.31	1977.15	1916.64
RTCB	1973.13	1867.13	1849.89	1939.01	1815.98	1816.47	2260.77	3428.54	2086.57	1956.22	2035.18	1965.64
KPNA4	2047.27	2119.51	1926.57	2014.06	1930.16	1934	2186.29	1992.57	2113.89	2181.23	2196.28	2126.66
PLBD2	2317.35	2293.91	2346.17	2699.61	2921.59	2753.56	1687.91	1194.45	1686.53	1792.44	1815.06	1691.84
SPIN1	2066.33	2058.98	1985.14	1987.18	1919.18	1919.3	2184.1	1971.71	2262.8	2126.89	2122.23	2139.1
CPNE1	2039.86	1946.13	2121.46	2029.75	1903.81	2039.98	2275.01	2364.74	2413.48	2139.14	1790.04	1799.18
ECM1	2559.88	2585.26	2714.66	2555.11	2442.9	2608.74	1681.34	679.56	1785.22	1850.6	1863.08	1726.06
OPTN	1843.92	1817.89	1839.24	2200.01	2295.77	2262.45	1989.13	1727.99	2111.25	2249.35	2201.28	2145.33
PRPF6	1943.48	1803.53	1954.26	1992.78	1811.59	1989.61	2176.43	3357.18	2093.62	1934.79	2088.21	1821.74
NEK7	2484.69	2530.89	2341.91	2697.37	2402.27	2667.51	1588.24	1857.54	1591.37	1672.28	1579.92	1743.95
ZFAND3	2000.67	1900.99	1844.56	1981.58	1833.54	2004.3	2314.44	1575.39	2337.7	2411.6	2175.26	2141.44
PDLIM1	2079.04	1984.09	2144.89	1953.58	1752.3	1877.33	2185.19	2066.13	2276.9	2043.47	2133.24	2176.44
RETREG2	1933.95	1878.42	1873.32	2316.51	2423.13	2520.6	1961.74	2044.17	1907.7	2024.34	2092.22	1904.97
RAB35	2343.82	2245.69	2421.79	2254.9	2192.57	2220.47	2053.75	1319.6	1949.99	1855.19	2066.2	1956.31
HMGXB3	1902.17	1880.47	1980.88	2235.86	2274.91	2300.23	1875.21	2017.82	1951.76	2191.95	2175.26	1976.53
SLC9A1	2115.05	2289.8	2352.56	2673.84	2994.06	2804.98	1648.48	1186.76	1453.02	1793.2	1948.13	1817.85
ERBIN	1859.81	2104.12	1886.1	2020.79	2087.17	2037.88	1951.89	2063.93	2063.66	2208.02	2111.23	2216.11
MTHFD1	2206.14	2105.14	2142.76	1869.56	1840.13	1783.94	2328.68	1652.24	2231.08	2224.86	2101.22	2106.43
UAP1	1508.18	1432.15	1445.19	1611.92	1316.42	1564.62	2617.85	2408.65	2484.86	2504.21	2596.51	2713.94
PBRM1	2137.3	2271.34	2221.57	1978.22	2003.72	1930.85	2140.28	1914.63	2227.56	2052.65	1873.09	1965.64
FMNL2	2850.08	3203.88	2903.16	2089.12	2184.88	1988.56	2005.56	2296.67	2112.13	1317.92	1217.71	1169.12
CPSF6	2120.35	2180.03	1968.1	1894.21	1878.56	1823.81	2101.95	1955.25	2108.6	2209.55	2121.23	2202.11
MAPKAP1	2052.57	2047.69	2278.01	2239.22	2154.14	2206.83	1988.03	2057.34	1941.18	1832.23	2054.19	1995.98
DICER1	2190.25	2469.34	2253.52	2198.89	2182.69	1990.66	1783.21	2186.89	1883.91	1999.08	1765.03	1912.75
WDFY3	1957.25	2071.29	2061.82	2031.99	2172.81	1918.26	2004.46	2004.65	2274.26	2126.13	1942.13	2045.76
SMARCC2	2188.13	2195.42	2023.48	2121.6	1996.04	1967.58	2260.77	1624.8	2223.15	2152.91	1947.13	1932.19
PIK3CD	2091.75	1946.13	2023.48	2151.85	2151.94	2088.25	1916.84	2537.1	1972.9	2009.79	1949.13	1890.19
SLC25A36	2008.08	2190.29	2070.34	2222.42	2262.84	2246.71	1797.44	2011.24	1888.31	2006.73	1948.13	2015.42
ATAD3B	1974.19	1745.05	1924.44	1844.92	1881.85	1897.27	2155.62	3313.27	2049.57	1964.64	2076.21	1891.74
LTBP4	1850.28	1966.65	2041.59	2168.65	2344.08	2218.38	1742.68	2946.59	1808.13	1989.89	1906.11	1810.85
SEC13	2036.68	1929.71	2114	2163.05	2041.05	2224.67	2101.95	1900.35	1964.97	1952.39	2118.23	2079.21
ARHGEF1	2073.75	1990.24	2006.44	1969.26	2080.58	2067.27	1935.46	2700.68	1920.04	2080.21	1972.15	1862.96
DAD1	1994.32	1751.21	1907.4	2588.71	2411.06	2595.1	1906.98	683.952	1793.15	2100.1	2440.42	2286.9
CCAR2	2172.25	1996.4	2188.55	2062.23	1927.97	1930.85	2143.57	2374.62	2105.08	1913.36	1932.12	1908.08
ADGRL2	3372.22	3401.88	3465.48	1899.81	1680.93	1684.24	1947.51	1325.09	2083.93	1379.15	1324.77	1412.59
ROCK2	2251.68	2392.39	2316.35	1940.13	1926.87	1816.47	1928.88	2581.01	2057.5	1849.07	1768.03	1839.63
RAC2	2841.61	2944.33	2904.23	2221.3	2169.51	2251.96	1975.98	1015.5	1902.41	1487.83	1624.94	1549.49
ADORA2B	2803.48	2571.93	2813.7	2029.75	2031.17	2174.3	2145.76	1978.3	2015.2	1310.27	1572.91	1504.37
TWF1	1751.78	1826.1	1733.8	1701.54	1545.89	1697.89	2507.22	1655.54	2492.79	2380.99	2298.34	2449.47
RB1	2199.78	2274.42	2104.42	2130.56	1979.57	1985.41	2117.28	1710.43	1987.88	2064.13	1978.15	1932.97
GPAA1	1736.95	1570.65	1803.03	1951.34	2204.65	2163.81	2081.14	2366.93	1986.12	2120	2268.32	2106.43
TMEM263	2085.4	1984.09	2106.55	2139.52	2156.34	2191.09	1822.64	1883.89	1826.63	1952.39	2128.24	2142.99
ADAMTS1	1984.78	2041.54	2077.8	1645.53	1741.32	1608.69	2133.71	2797.29	2066.31	2178.17	1977.15	2048.87
EXOSC10	2128.82	2231.33	2222.63	1989.42	1953.22	2022.14	2177.53	1382.18	2184.38	2163.63	1875.09	1949.31
NFIX	2281.34	2240.56	2322.74	2137.28	2254.05	2148.07	1951.89	1636.87	1854.83	1797.79	1944.13	1929.86
GIPC1	2145.77	2060	2242.87	2158.57	2196.96	2090.35	1939.84	2874.13	1856.59	1605.69	1781.04	1729.17
SMARCB1	2188.13	1962.54	2017.09	1770.99	1780.84	1736.71	2407.55	2270.32	2433.75	2025.1	1892.1	1830.29
SEC11A	1922.3	1839.44	1895.68	2201.13	2093.75	2254.05	1784.3	2360.35	1807.25	1961.58	2167.26	2081.54
OXA1L	2071.63	2101.04	2052.24	2095.84	1916.99	2153.31	2215.86	1304.23	2211.7	2130.72	2020.17	1958.64
ABCC1	1688.23	1691.71	1745.52	1747.46	1847.82	1798.63	2331.97	2465.74	2443.44	2165.16	2075.21	2137.55
ARHGEF17	1538.9	1592.19	1652.86	2413.97	2530.73	2410.41	1501.7	1899.26	1538.5	2388.64	2365.38	2323.45
DTL	1885.23	1916.38	1891.42	2110.4	1966.39	1957.08	1988.03	1415.11	2042.52	2276.9	2259.31	2342.9
NCSTN	2368.18	2410.86	2448.41	2573.03	2720.67	2561.52	1480.89	1069.29	1726.18	1797.79	1738.01	1676.28
PHRF1	2003.85	1954.34	2157.67	1996.14	2012.51	2014.8	1910.26	2843.39	1783.46	1862.85	2053.19	1881.63
TCF25	2098.11	2163.62	2149.15	1987.18	2237.58	2166.96	1944.22	2696.28	1932.37	1793.97	1637.95	1730.73
GSTO1	1926.53	1753.26	1854.15	2543.9	2473.64	2596.15	1395.46	2310.94	1534.97	1991.43	2063.2	1968.75
EXOC5	2059.98	2175.93	1946.8	1936.77	1978.47	1939.24	1950.79	2495.38	2008.15	1986.83	1869.09	1946.19
RAB8B	2264.39	2230.3	2095.9	2028.63	1942.24	1878.38	1975.98	1893.77	2044.28	1843.71	2103.22	1986.64
NFKB1	1941.36	1881.5	1908.46	2129.44	2081.68	2094.55	2019.8	2029.9	2037.23	2072.55	2043.19	1984.31
OSBPL8	1609.86	1714.28	1630.5	1746.34	1582.12	1587.7	2174.24	2323.02	2457.54	2349.61	2360.37	2330.46
LSM4	1744.36	1632.2	1681.62	1707.14	1647.99	1747.21	2094.28	3663.48	2120.06	1971.53	2093.22	2108.77
EGLN1	2184.96	2227.23	2391.97	2059.99	2009.21	1877.33	1939.84	2414.14	1831.04	1675.34	1954.14	1875.41
MAD2L1	1828.03	1785.06	1768.95	1800.11	1608.47	1681.1	2173.14	2407.55	2247.83	2136.84	2262.32	2300.12
TUBG1	2155.3	1931.77	2153.41	1878.52	1923.58	2046.28	2419.59	849.725	2300.69	2142.2	2082.21	2130.55
SS18	2095.99	2088.73	2018.16	2290.75	2251.86	2212.08	1833.59	1293.25	1862.76	2084.8	2037.18	2090.88
DCTN2	2156.36	2024.1	2053.3	1931.17	1931.26	2187.94	2127.14	1687.37	2222.27	1859.02	1947.13	2052.76
BPTF	2119.29	2261.08	2231.15	1965.9	1981.77	1838.5	1922.31	1861.93	2050.45	1952.39	1943.13	2032.54
RALBP1	1861.93	1853.8	1840.3	1755.31	1693.01	1751.4	2303.49	2842.3	2338.58	2024.34	1937.13	1939.97
ARPC3	2147.89	2015.89	1885.03	1922.21	1664.46	1963.38	1986.94	2312.04	2143.85	1877.39	2040.19	2158.55
RNF24	2213.55	2315.45	2247.13	2145.12	2134.38	1920.35	2180.81	1954.15	2289.24	1634.78	1666.97	1660.72
RAF1	1886.29	1880.47	1931.89	1793.39	1722.65	1896.22	2172.05	2068.32	2188.79	2182.76	2058.2	2145.33
HINT1	1944.54	1792.24	1898.88	1785.55	1652.39	1830.11	2276.11	1636.87	2473.4	2133.78	2198.28	2206.78
SIGMAR1	1797.32	1633.23	1809.42	1846.04	1866.48	2051.53	1942.03	2455.86	1949.99	2100.1	2210.29	2267.45
ADNP	2206.14	2196.45	2147.02	2051.03	2012.51	1863.69	2015.42	1485.37	1979.07	2006.73	2001.16	2037.2
GRK6	1885.23	1744.03	1899.94	1853.88	2011.41	2023.19	2050.47	2933.42	2028.42	1930.96	1894.1	1867.63
PFKFB3	3025.89	2952.54	3165.15	2197.77	2038.86	2036.83	1574	2065.03	1473.29	1150.31	1575.92	1405.58
SUMO1	2260.15	2043.59	2152.34	2099.2	1869.78	1978.07	2009.94	1389.86	2030.18	1980.71	2074.21	2062.87
CLMP	2124.59	2113.35	1887.16	1953.58	1957.61	1928.75	2081.14	2074.91	1972.9	1889.63	2066.2	1988.98
CYCS	1960.42	1891.76	1742.32	1824.76	1796.22	1922.45	2119.47	1663.22	2035.47	2087.86	2382.39	2342.9
MGLL	1579.14	1539.87	1777.47	2631.28	2391.29	2664.36	1514.85	1388.76	1614.28	2318.99	2167.26	2236.33
CBFB	2124.59	2159.52	2101.22	1961.42	2060.82	2079.86	1829.21	2257.15	1751.74	1879.69	1950.13	1913.52
GOLGA2	1880.99	1947.15	1895.68	2088	2328.71	2138.62	1933.27	2052.95	1786.98	2123.83	1964.14	1854.41
CLCN6	1878.87	1774.8	1812.61	2058.87	2278.21	2227.82	2163.29	1669.81	2372.07	2185.82	1738.01	1726.84
MFGE8	1639.51	1685.55	1724.22	2605.51	2722.87	2765.1	1501.7	1434.87	1527.92	2195.01	2102.22	2017.76
RPRD1A	2090.69	2082.57	2070.34	1851.64	1751.2	1842.7	2038.42	2139.68	2236.37	1865.14	1893.1	2019.31
EIF2AK1	1790.96	1854.82	1780.66	1928.93	1949.93	1873.13	2163.29	1530.38	2276.9	2147.56	2113.23	2251.89
KANK2	2209.32	2248.77	2355.76	2331.07	2295.77	2243.56	1646.29	1552.34	1674.19	1684.52	2025.18	1839.63
MEF2D	1436.16	1484.47	1609.2	2446.45	2341.89	2442.94	1405.31	1163.71	1520.87	2583.04	2510.46	2560.7
HIVEP2	1839.68	2085.65	2018.16	1881.88	1942.24	1821.71	2096.47	1418.4	2164.12	2085.56	2116.23	2215.33
[truncated: 16,724 more rows]

## Sheet: CERS56_normalized_counts
	N1	N2	N3	N4	N5	N6	C561	C562	C563	C564	C565	C566
EEF1A1	145931	133955	135731	147452	145626	143550	153064	137951	137295	141901	147756	147838
MT-CO1	101982	113224	116717	100308	91012.7	97540.6	124857	115304	106768	81174.7	78262.1	79053
COL1A1	149125	157559	152658	106312	109944	115322	55489.8	74949.3	79107.7	40649.2	37770	39102.2
FN1	95021.1	103594	106951	135486	129032	133163	47704.4	57127.3	58025.2	79362.2	74509.6	76279.2
SERPINE1	51778.7	51096.5	51363	97804.5	94481.3	93338.4	45771.7	44608.6	42217.1	99813.7	97320.3	100191
ACTG1	70277	70550.8	69172.8	67152.9	69815.4	70360.9	68506.9	64362.1	63474.4	60513.9	61887.5	62970.7
MT-ND4	55251.1	64977.1	66446.5	66089.7	62701.6	65668.8	67571	65752.2	60414.7	63384.7	61471.2	59289.7
ACTB	68694.2	69958.4	67428.7	60671.1	64358.4	63082.6	66697	62810.3	63326.1	55221.5	54843.5	54182.2
MT-ND2	51513.9	63467.7	64277.4	70356	67865.4	70954.6	68245.8	60605.5	54720.9	58575	57818	55735
FLNA	56745.2	62092.3	59350.6	63219.6	66416.5	66761.9	48842.5	54454.7	53122.6	52164.8	50934	51496.9
MYH9	49455.9	51940.2	50003.8	57042.5	61371.5	61107.8	45852.2	52348.1	51987	57497.1	55911.3	53703.8
EEF2	39178.2	40268.3	39358.2	40668.3	44994.5	44015.7	54924.4	53548.8	51645.3	50485.3	51157.9	51284.7
ENO1	47470.7	47219.5	45525.6	40957.2	42216.7	41939.4	49562.8	43923.8	42150	39046.9	38726.3	40369.9
MT-CO3	42978.5	51138.4	53773.8	42848.8	40477	43557.7	50211.8	46860.6	44853.8	35562.3	35373	33493.5
PKM	46276.4	44689.6	42206.5	37494.5	40135.8	40142.8	44667.6	39819.2	38955.2	34215.8	35115.7	37294.9
MT-ATP6	33980.1	43360.3	43353.1	40809.3	37422.9	40500.5	45810.9	43193	39141.5	34316.2	33055	32868
MT-CO2	32096.7	41590.3	40408.7	35912.2	35328.8	38249.5	47995.4	43046.6	40822.8	36027.3	35656.7	34722.2
MT-ND1	34114.3	40918.3	40566.4	39649.1	40967.2	43432.6	41297.5	40748.6	36760.8	34747.7	34156.3	33561.1
MMP1	10770.5	9900.9	9790.89	39258.6	39699.7	38122	13330.7	13065.3	11113.9	77540.4	79437.3	78217.3
COL6A3	54250.6	56013	56929.7	47225.6	45154.3	46847.5	20505.3	24110	27220.5	18678.1	17160.7	18372.5
MT-CYB	30025.5	35839.6	37342.3	35123.2	33543.4	35846.2	41850.6	37834.4	33799.1	32212.6	30944.8	30992.4
COL6A2	39916.5	42794	41565.4	34687.6	37529.9	36888.5	28245.4	28726.4	29113.7	29325.1	29113.1	27953.1
MT-RNR2	36972	37495.5	37758.5	37347.8	35779.3	36221.5	32596.8	30855.5	29623.2	29880.3	27851.8	28209.5
GAPDH	34045	32208.5	32776.9	29823.2	31330.4	31666.4	36382.7	32148.3	31132.3	29800.3	30918.4	31821.5
HSPA5	24427.6	22961.8	22550.8	48718.8	52713.9	49102	21365.9	19313.3	19237.8	32418.2	32540.4	31882
RPL4	31548.6	30389.3	30571.9	28817.5	29024.8	28736.7	33478	29483.9	28714.6	27657.7	28801.1	28457.5
HSP90AB1	33434.7	32401.1	31553	26865	26820.1	26473.9	33646.2	30370.3	31064.3	27075.6	27007.9	27114.2
SPARC	35901.4	36212.2	34900.2	29652.7	30340.4	30326.7	33201.4	29527.9	29760.1	22065.9	22188.7	22873.5
COL6A1	43496.7	45859.8	42491.7	30237.4	32308.3	32172.8	23317.2	24633	24968.7	20221.8	19987.2	19873.2
THBS1	19582.1	20955.3	20436.5	51361	50010.6	49896.4	11882	14641.6	12958.6	35182.9	34184.6	34555.6
HSP90B1	23641.9	21711	21661.5	48488.6	47606.5	45976.3	18482.9	17320.4	17385.2	31251.1	32132.1	30092.3
COL1A2	39838.5	38486.7	37107.4	37386.2	38862.3	38007.5	18975.1	20419.9	21034.8	21914.3	21150.2	21711.8
MT-ND5	26221.7	30766.2	30990.3	29853.6	28581.4	30894.4	26821.4	31542.3	28949.5	29265.6	26688.8	27203.3
HSPA8	30210.5	28423.6	28609.7	26054.6	25242.6	24495.5	35940	29876.9	29919	27208.6	27775.8	28842.7
RPS2	29466.1	27459.6	26572.6	22649.5	24349.9	22632.9	38581.6	33175	30668.7	27855.8	28697.8	28824.5
ITGB1	36527.4	34225.6	35101.6	36248.5	33798.1	34244.4	23135.6	21687.1	22293.1	23076.8	23090.3	23477.4
RPLP0	26783.7	26220.3	26053.5	23443	24769.2	24297.2	34654.3	29437.8	27828	25424	25958.4	27295.8
COL4A2	25334.3	27227.2	26462.9	29492.5	30764.5	30725.6	21763.2	24085.4	23995.6	28265.9	26714.1	26343
TMSB4X	27547.5	25163.1	26543.5	32835.5	35399.7	33676.6	21517.6	18439.2	17525.6	26563.2	27331.1	28147.7
B2M	22516.9	20479	20735.2	25508.4	25202.9	25103.4	28597.2	24039.3	22658.7	30960	32951.7	33404.3
TFPI2	15734.4	14809	14778.1	19273.8	18439.9	18181.6	24098.3	20968.5	18951.7	42688.6	45039.9	45549.8
HSP90AA1	32469.3	27657.4	28648.9	24413.6	23267.4	23945.5	28194.8	25169.4	25258.4	21872.5	22594.9	21880.3
PSAP	23855	23103.1	22350.6	27526.4	29051.2	28377.8	23188.2	21998.3	21781	27960.9	27742.4	27485.8
RPL13A	25406.2	23418.2	23383.1	21312.1	23051.1	21734.6	29717.9	25442.7	23417.2	24435.4	25398.1	25534
RPS3	25432.5	23899.7	23181.8	21206	22371.1	21432.4	29826.2	25742.6	23951.5	23894.2	24474.2	25042
SCD	30948	32218	31093.2	33739.5	34445.7	34247.9	18656.2	18277.5	18413.1	15793.4	16192.2	17076.7
TGFBI	31440.8	32171.9	32001.6	27137	27239.4	27716.8	20521.8	18648	19079.8	19049.2	18894.1	19417.7
CXCL8	19995.1	15964.5	17545.7	23594.2	22055.1	21970.7	22023.2	18740.1	18356.6	30505.3	31468.5	33519.5
CANX	19735.5	18184.6	18007.8	33277.9	32782.9	32725.2	18057.7	16841.3	16682.3	25278.9	25261.4	25355.7
CALR	18545.6	18491.3	17863.5	31369.4	34785.7	32437.2	19270.2	17076.8	16374.1	24163.9	24707.2	23449.5
C3	26470.7	28430.9	27181.1	24840.2	25555	26007.6	20928.4	22500.8	21558.5	18479.1	18470.6	17766.6
RPL13	22615.1	21793.7	21400.8	19272.6	21518.1	20677	27071.1	22768	21592.9	22387.7	23233.2	23806.1
FTL	24900.2	25419.5	24784.9	26884.2	29356.4	27653.1	21621.8	18061.5	17629.8	18331.2	19145.3	19519.8
COL3A1	31933.6	31342.9	30183.7	18490.5	18275.3	19148.3	23208.8	23409.8	24642.9	13270.4	12557.2	13410
RPL7A	21938.2	20502.1	20387.3	18471.3	18831.6	18933.5	25672.9	22465	21824.2	20360.4	20390.4	21182
HNRNPA1	22807.2	20411	20332.4	19087.5	18902.5	19428.1	22783.7	21630.8	21162.9	20562.2	20905.1	20091.9
AHNAK	21996.1	22002	22283.5	19709.4	18328.2	18289	18279.6	25514.3	25427.9	18629.7	18292.3	17808.9
RPL8	20137.1	21176.1	20013.6	16103.4	18763.1	17918.4	25911.3	22424.1	20592.4	19747.6	19513.1	19791.2
DYNC1H1	20857	20888.3	21585.4	18765.9	18358.2	18899.3	16971.2	23446.7	23502.9	19065.9	18426	18732.4
MSN	20185.4	20379.6	20014.7	19163.2	19037.1	19221.5	18847.1	19047.2	18054.6	20126	20507.9	20578.7
RPL3	20079.3	19028.3	18842.3	17475.8	19107.9	18762.4	22964.3	20660.4	19277.6	19726.2	19677.2	19640.2
TUBB	21754.1	22407.1	22215.2	19908.1	20630.2	20430.2	21655.9	18925.4	18617.9	16288.1	16453.6	17011.6
HDLBP	18131.7	18337.4	18376.9	21141.7	22234.1	21808.9	17562.4	18311.2	18277.1	18612.1	18506.1	18580.7
PABPC1	16283.3	16410.4	16017.6	15806.6	16139.2	16693.1	22011.8	22148.7	21303.3	20138.1	20130.1	20271.5
MT2A	14625.2	13954.8	15525.4	18479.2	20786.4	17846.4	19378.5	15011.1	16496	21140.6	24148	24201.8
CXCL1	22675.6	21171.9	21361.6	16870.9	17757.5	17658.7	19359.9	17468.8	16949	16891.7	17695.6	18118
RPSA	19775	18406.5	18764	14630.5	15489.2	14720.7	24574	21198.8	20474.1	16822.9	17052.3	17791.3
RPS4X	17621.4	17367.1	17814.2	15451.1	16218.4	15589.5	22687.7	19867.1	19414.4	18145.2	18663.1	18733
HMGA1	16627.1	18164.7	17221.3	15115.9	15785.9	15967.2	20932.5	19417.8	19038.3	18743.2	19284.1	19159.9
MMP2	16528.8	17897.8	17505.5	26059.1	27502.5	28315.3	9543.76	8928.89	9244.51	19895.4	19387.5	19448.9
NCL	20666.8	19774.6	19686.9	16334.8	17057.1	16811.2	20469.2	18503.7	18394.5	15892	16478.9	16276.8
YBX1	17282.1	19066	18453	15393.5	16313.4	16066.3	22049	19546.7	18707.1	16272.3	16299.6	16728.5
GREM1	5729.42	5435.6	5919.06	25835.7	25565.8	26087.9	7121.97	9014.87	6628.95	29676.7	30259.9	30065
TMSB10	18616.7	18711.1	18165.5	14570.7	15560	14664	21757	18310.2	17468.2	15848.3	16607.6	17044.1
ANXA2	19526	18015.1	17901.5	14541.4	14470.3	14639.2	22608.3	19607.1	18671.8	15418.6	16068.6	15907.8
P4HB	15670.4	15551.1	14677.4	20720.7	22679.9	22004.9	15193.3	13986.5	13767.4	18434.5	18226.5	18271.6
RACK1	16621.8	16211.6	16523.3	15365.3	16276.1	16128.9	21100.7	18238.6	17511.5	16994	17352.2	17887
FASN	19497	20790.9	20253	16561.7	17146	18119	14804.2	19275.5	19732.3	13975.3	13566.3	13495.9
COL4A1	21719.9	22032.4	21554.1	22789.5	22037.1	22235.1	11125.6	12867.7	12658.3	12964.5	12131.7	12939.5
TMBIM6	15061.9	14415.4	14299.3	17176.8	18025.4	17783.8	16875.2	15237.4	15201.5	18452.1	18612.5	19301.2
APP	14866.3	14775.5	14435.8	17580.8	17964.2	17874.7	15600.8	15748.1	15367.5	19086.4	18923.5	18484.4
FSTL1	22478.4	20935.4	21224	15928.5	15411.1	15927	15953.7	16365.4	16878.4	12721.8	13073.9	13421.7
MMP14	18443.9	19308.8	18964.3	20226.3	21384.7	21610.6	11165.9	10996.6	10760.7	16026.8	16190.2	15777
RPL6	17402.2	16683.6	16821.9	15240	15148	14966.2	19008.1	17048.1	16300.9	15246.6	15646.1	15854.5
GNAS	16880.5	18128.1	17191.1	16958.9	17626.6	17479.3	17253.9	15965.1	15643.9	14285	14309.9	14980.4
TLN1	16379.8	17496.9	16629.5	18372	18767.9	18907.5	13716.6	15573.1	15578.5	15037.3	14828.6	14850.9
PLEC	17018.1	18914.2	18558.2	15049.3	15776.3	16117.1	12673.4	17836.3	18230.3	15240.1	14487.2	13905.3
LGALS1	15589.7	15625.4	15874.4	12992.9	14290.1	13770.5	21445.4	17633.6	16441.3	15175	15976.4	15956
RPLP1	15991.3	15272.7	15114.8	13799.9	15331.8	14359.5	19749	16134	15140.5	15062.4	16695.7	17383.2
TPM4	16091.3	15974	15503	17273.8	17037.8	17623.3	14480.2	13749	13963.5	15563.7	16051.4	16361.4
NPM1	16770	15434.9	16079.1	13668.9	13180	12928.8	19557	16498.4	16939.3	15460.5	15369.6	15844
PXDN	18124.7	19989.2	19431.9	19610.1	19159.6	20033.6	10543.6	12128.7	12657.4	13970.7	13055.7	13443.8
APLP2	12773.2	12717.6	12353.8	14442.1	15264.5	14880	14335.8	13724.5	13220.8	20296.2	20436	20344.4
CYR61	11178.2	11427	11332.5	17860.7	18585.3	17580.8	12854	14515.7	12575.3	19525.3	19419.9	19304.4
TPT1	16047.4	14981.7	15018.6	17732	16405.9	16682.5	16823.6	13934.3	12490.6	14745.3	15963.2	16183.1
VIM	14982.1	13541.4	13217.5	14815.6	14069	14305.2	16846.3	15622.2	15141.4	16730.8	17693.6	17447.7
PTMA	15295.1	15341.7	15415.7	14609.1	14275.7	14525.9	19893.4	16216.9	15813.4	14226.4	14869.1	14897.8
EIF4G1	16447.3	16817.6	16728	15460.1	15700.6	16144.2	14521.5	15274.2	15650.1	14234.8	13808.4	13560.3
PRKDC	16969.9	16345.5	16149.6	15435.3	15222.4	15467.9	12345.3	15747.1	16623.2	14215.3	13546	14129.2
GANAB	17360.1	18020.3	17263.8	17670	18300.6	18273.7	13185.2	13462.4	13039.8	12616.7	12632.2	12690.9
RPS6	16609.5	14945	15405.7	14136.2	14405.5	13117.7	17394.2	15749.2	15247.4	13890.7	14838.7	15007.8
RPL10	14010.5	14372.5	14534.2	14826.9	15220	14147	17665.6	15100.2	14644.3	15029	15466.8	15536.9
HNRNPA2B1	17991.5	16033.6	15940.4	14950	13997	14254.4	15223.2	14624.2	14395.3	13093.7	13315	12926.5
FTH1	13685.2	17627.8	17128.5	17150.8	19860.1	19231	12737.4	11757.1	11882.1	12456.7	12748.7	13070.9
RPS18	13558	13837.6	14058.7	12229.9	13223.2	12237.1	18974	15693.9	14648.7	14644	15203.4	15838.8
PPIA	15096.1	15109.4	15880	12637.4	13301.3	12871	17726.5	15469.7	14945.4	13038.9	13155	13643
CAVIN1	14710.2	14626.8	13948	13657.7	14475.1	14762	15320.2	14946.7	14226.6	13682.4	13989.7	14120
RPL15	14144.7	14211.3	14474.9	14141.8	14113.5	13360.9	17294.1	14364.2	13293.2	13699.1	14263.3	14804.7
SERPINH1	14164.8	14563	13897.7	18802	20959.4	19997	12473.2	10928	10534.6	12788.7	13132.7	12875.7
MAP4K4	15582.7	15703.9	15165.1	12748	12938.5	13167.3	14187.2	15715.4	14922.4	12382.3	12622.1	13096.3
ACTN1	12555.8	13149.9	12652.5	13459	14067.8	14239.1	14886.8	14831	14369.7	14207.8	13681.8	14019.8
EIF4G2	16665.6	15857.8	15887.8	15340.5	14550.8	14750.2	12552.7	12588.3	12672.5	11672.8	11303	12188.4
SOD2	13055.6	11707.5	12234.1	15951.1	15146.7	15349.8	11468.2	11944.4	11725	14961.1	15504.3	15232.3
TXNRD1	13878.1	13029.5	12765.5	17864.1	17858.4	17524.1	11777.8	11516.6	10609.7	11899.7	12224.9	12495
LAMC1	16723.5	17282.3	16843.2	13060.6	13202.8	12991.4	12178.1	13570.9	13673.8	10982.7	10604	10776.2
PDIA3	12098.1	10757.1	10648.9	18407	19423.9	18492	10366.2	9782.58	9434.36	13822.8	14503.4	14262.6
PSMD2	14905.8	14594.4	14397.7	12611.4	12889.2	13038.6	14167.6	12614.9	13033.6	12354.4	12391.1	12901.7
FAM129B	15516.1	16335.1	15507.5	13065.1	14156.7	13855.5	12758	12281.2	12391.7	11933.2	11509.7	11674.3
WDR1	13315.1	13693.2	13126.9	11790.9	12522.8	11965.6	15738.1	14739.9	13936.1	12681.8	12944.2	12824.3
UBC	12729.4	12406.7	12535.1	12512.1	14023.4	13353.8	14243.9	12515.6	12693.6	13495.5	13376.8	13937.8
CLIC4	13686.1	12385.8	12369.5	16657.6	16141.6	16534.9	10635.5	10147	9767.27	13065.8	13199.5	13976.2
RPS8	13466.8	13483.8	13289.1	11976	12257.2	11446.3	16156	14051	13162.5	12014.1	12358.7	12778.7
PFN1	12163.8	12983.5	12105.5	11755.9	12062.6	11589.1	17196.1	14638.6	13725.9	12491.1	12231	12740.3
IL6ST	14025.4	13369.7	13671.7	16706.1	15256.1	15613.1	10476.6	10438.7	10857.8	12238.2	11727.5	12562
HNRNPK	13879.8	13239.9	13395.4	13295.4	12701.8	12599.5	14238.8	12790.9	12507.3	12155.4	12220.9	12355
DPYSL3	15397.7	15764.6	15278.1	11171.3	10890	11373.1	13806.4	13703	14462.4	10706.5	10850.2	11427.6
TPI1	14812.8	13933.9	14025.2	11249.1	11907.6	12054.2	15667.9	13048.9	13186.4	11005.1	11841	11909.2
SRRM2	13632.6	15160.7	15390	13545.9	13304.9	14207.2	8918.45	13044.8	13662.3	12015.9	11398.3	11220
SQSTM1	10995	10392.9	10211.5	14994	16278.5	16623.5	11603.4	10443.8	10111.7	14021.8	14549	14266.5
VCP	14313	13583.2	13209.7	12704	12940.9	12893.4	13765.1	12597.5	12446.4	11177.1	11291.9	11727.7
HLA-B	9363.13	9732.38	8628.56	11069.7	12504.7	11909	13341	11900.4	11566.9	16364.4	16683.5	16203.3
CFL1	12893.4	13020.1	12549.6	10409.4	11079.8	10989.5	15810.3	13722.4	13564.3	11739.7	12197.6	12445.5
LAMP1	9403.47	9899.85	9648.82	11344	12460.3	12348.1	13205.9	12573.9	12821.7	15441.9	15044.4	14693.4
CTSB	12742.6	13309	12879.6	15665.5	15667	15796	10364.1	9855.25	9416.7	11764.8	12245.2	12162.4
LRP1	13936	15128.2	15217.7	17103.4	17519.6	17953.8	5974.53	9982.18	10122.2	10821.9	9803.66	9790.83
RPL5	12555.8	12065.5	12465.7	11822.5	11767.1	11631.6	14853.8	12769.5	12551.5	11715.5	12256.3	12189.7
MKI67	11813.1	13003.4	12664.8	12456.8	12029	12269	10193.8	13692.7	13758.6	12173.1	11975.7	12197.5
MT-ND3	10076.9	11628	11729.6	12909.4	12840	12884	14360.5	12006.9	11188.1	12702.2	12656.5	12679.1
RPS14	12965.3	11824.8	11967.9	9836.09	11246.8	10553.9	14634	12854.4	12339.6	12386	12564.3	12836.6
PRPF8	13145	14083.6	13979.3	12450	12298.1	12906.4	11126.7	12628.2	12535.6	10932.5	10641.5	10902.4
EIF5A	12920.6	13043.1	12424.3	10815.7	11269.7	11166.5	16037.3	13580.1	12410.2	10836.7	10842.1	11376.9
YWHAZ	14347.2	12821.2	13156	12767.2	12412.2	12644.4	12285.4	11087.7	11264	10933.5	11237.2	11801.2
HNRNPU	12877.6	12812.9	12438.9	11729.9	11848.8	11672.9	12444.4	12790.9	12911.8	11664.4	11442.8	11384
RPL19	12492.7	13403.2	13443.5	12426.3	13083.9	12335.1	12705.4	10982.2	10836.6	11245.9	11430.7	11692.5
RTN4	12210.3	12064.5	11716.2	12323.6	12996.1	12853.3	11753	11537	10924.9	12259.6	12359.7	12239.2
IGF2R	11288.7	11732.7	11669.2	14061.7	15000.2	14622.7	8622.3	10939.2	10935.5	12848.2	12067.9	11757.6
COL5A1	16191.3	17232.1	17089.3	12031.3	12393	12238.3	10021.5	11686.5	12515.3	8520.23	8143.2	8233.44
RPS9	11629.8	11278.4	11013.6	9383.51	10606.4	10025.1	16305.6	13041.7	11471.5	12226.1	12059.8	12415.6
RPL7	12823.2	12148.2	12192.8	10876.7	11100.2	10743.9	13966.4	11957.7	11634	11305.4	11620.1	11572.1
RPL29	9879.6	10894.2	11343.7	9919.61	10363.8	9701.65	15491.5	12506.4	12081.7	12975.6	12801.4	12593.2
RPL37A	11962.1	11169.5	11161.3	10175.8	10654.5	10426.4	14229.5	11987.4	11199.6	12159.1	12000	12668.1
CALU	11080.9	10356.2	11103.1	12858.6	12317.3	12898.2	11497.1	10833.8	10908.1	11835.5	11704.2	11783
NUCKS1	14843.5	14205	14195.2	12748	12479.5	12692.8	10773.8	10399.8	10395.1	9046.58	8945.57	9442
TNC	15924.7	16810.3	17187.8	8970.42	8747.8	9218.87	12485.6	13131.8	14994	7598.65	6785.67	7575.47
CLTC	13166.1	12642.3	12342.7	14192.6	13446.7	13997.1	8658.42	9333.22	9441.43	10393.2	10224.1	10869.9
ACTN4	9830.5	10990.5	9972.12	11290.9	12317.3	11763.8	11559	11730.5	10676.8	12348.8	12115.5	12057
TIMP2	13091.5	13785.3	12896.4	13455.6	13628.1	14167.1	9145.46	9526.68	9990.67	9572.01	9658.78	9673.04
MCL1	13355.5	12928	12523.9	10093.4	10182.3	10152.6	12082.2	11846.2	11302.9	10409	10134.9	10301.7
ATP2A2	10259.3	10284	9870.32	13665.6	13817.9	14000.6	8921.55	10169.5	9574.76	11921.1	11676.9	11550
ATP13A3	9791.04	8966.18	9381.45	12638.5	12258.5	11926.7	8675.96	9118.26	9229.5	13999.5	13336.3	14042.6
TUBB4B	11930.6	12273.8	11003.6	10309	11075	10909.2	13314.2	11669.1	11217.2	9841.69	10005.3	10629.7
SPTBN1	11132.6	11801.7	11376.1	11903.8	11905.2	12330.4	8529.44	9903.36	10055.1	11945.2	11425.6	11707.5
DDX5	12517.2	12077	11890.7	11985	11281.7	11599.7	10883.1	10223.8	10132.8	10329	10649.6	10768.4
NOTCH2	10266.3	10481.8	10567.3	12820.2	13607.7	13926.3	7929.92	9979.11	9836.14	12135.9	11325.3	11641.7
COL5A2	12329.6	11605	11583.1	8011.08	7807.06	7669.02	16027	15547.5	16131.3	8676.46	8496.77	8744.98
TUBA1B	12511.1	13759.1	13020.6	11055	11118.3	11179.5	12424.7	11383.5	10995.6	8797.36	8852.37	9283.85
H3F3B	11855.2	11193.6	11311.2	9685.98	10268.8	10308.4	12912.8	11285.2	10951.4	10769.8	10818.8	11024.8
YWHAE	12478.6	12114.7	11843.7	9490.73	9827.91	9897.6	13637.2	11644.5	11398.2	9545.04	10095.4	10363.5
RPL18A	9472.74	10660.8	10642.2	9161.16	10322.9	9927.11	14343	12043.7	10789.8	11499.8	11274.7	11713.3
TPM3	11657.9	10809.4	10737.3	9900.42	9856.74	9825.59	13340	11644.5	11439.7	10782.8	10696.2	10931.7
TAGLN2	11554.4	11616.5	11588.7	9333.85	9418.21	9338.09	14299.7	12369.2	11970.4	10025.8	9994.12	10337.5
DDX17	11199.3	11539	11449.9	12579.8	11799.5	11759.1	9608.77	10701.8	10600.9	10355	10645.5	10462.5
DDX3X	11572.8	10830.4	11062.9	11527.9	10760.2	11153.5	10924.4	10820.5	10892.3	10608	10682	10966.9
UBA1	11144.9	10871.2	10486.7	9216.47	9920.42	9845.66	12734.3	12241.3	12110.8	10554	10809.7	10921.9
COL12A1	10916.1	11209.3	11278.8	11173.5	10522.3	10522	9730.53	12303.7	12336.9	10643.3	9992.09	10202.1
SEC61A1	9433.28	9395.33	9155.47	13854	14838	14458.6	8885.43	8749.76	8517.77	11431	11443.8	11356.7
PTPRF	8473.99	9032.12	8969.77	9790.94	9377.36	9626.11	11830.4	14013.1	13069.8	11893.2	11248.3	11254.5
TOP2A	12668.9	11283.6	11480.1	11511	10429.8	10666	10397.1	10648.5	10898.4	10170.9	9897.87	9811.66
DHCR24	10341.7	10406.5	10054.9	11971.5	12294.5	12146.2	11237.1	10662.9	10556.7	9910.51	10202.8	10287.4
SLC38A2	9715.63	8973.51	9376.97	13126.1	12552.8	12885.2	8985.52	8989.28	8924.85	11562.1	12035.5	12153.9
FBN1	12418.1	12948.9	12742	11856.4	11522	11962.1	8900.91	11198.2	11185.4	8513.72	8102.68	8517.19
CSDE1	12063.9	11131.8	11479	10996.3	10625.7	11022.5	10657.2	10463.3	10341.2	9911.44	9697.28	9770.01
LDHA	18046.7	16655.4	17439.5	14551.5	13563.2	13699.6	6536.9	5575.57	6027.61	6190.7	6437.16	6844.6
ARF1	10189.1	10624.2	9976.6	11032.4	11597.6	11318.8	11198.9	10093.8	9666.6	10448	10649.6	10834.1
FADS2	11485.1	12958.4	12286.7	13376.6	14162.8	14469.3	9581.94	9403.84	8995.49	7820.91	7821.04	8096.77
HDGF	11166.8	10840.9	10329	9888.01	10529.6	10487.8	12082.2	10397.8	10306.8	10050.9	10350.7	10529.5
RPL28	8751.96	8659.49	9033.53	8386.92	9706.56	9635.55	13226.5	11387.6	10423.4	11856.9	11896.7	12144.8
ANXA5	9823.48	8844.76	9091.7	10667.9	10612.5	10484.3	11421.8	10279	9640.11	11298	11409.4	11838.9
SLC39A14	11067.8	10630.5	10582.9	11666.7	11837.9	11944.4	8849.32	9371.09	9537.68	10458.3	10152.2	10492.4
PLOD2	12912.7	11523.3	11928.7	11490.7	10249.6	10703.8	9173.32	8627.95	8932.8	10232.3	10212.9	10196.3
RPL35	10327.7	10421.1	10355.8	7835.01	9067.38	8236.78	14962.1	11995.6	9937.69	10278.8	10370	11061.2
XRCC6	12212.9	11424.9	11765.4	9702.91	9707.76	9755.95	12008.9	10903.4	10991.2	8829.9	9448.06	9287.76
ADAR	7647.99	7937.26	7683.26	8965.91	9432.63	9500.99	10950.2	11748.9	11828.3	12589.7	12067.9	12407.8
ATP5F1B	11621	11192.5	11002.5	9573.12	9394.18	9355.8	12332.9	10919.8	10554.9	8878.26	9537.21	9746.58
GRN	7646.24	7907.95	7505.38	10236.8	10712.2	10596.4	10038	9997.53	9849.39	12825	13027.3	12275.6
XRCC5	11636.8	10437.9	10551.6	9680.34	8958.05	9460.85	11869.6	10751.9	10940.8	9445.53	9422.73	9903.42
H2AFZ	10902	10315.4	10345.8	10046	9409.8	9650.9	11689	9977.06	9709.87	9718.01	10333.5	10619.3
CD44	11743.8	11864.5	12018.2	10272.9	9853.14	10334.3	9279.61	8813.22	9092.63	9708.71	9878.62	9837.04
LASP1	10147.9	10571.8	9986.67	10500.9	11000.5	10786.4	10558.1	10144.9	9749.61	9774.74	9713.49	9720.55
RPL41	9762.98	9143.08	9516.81	8717.61	8520.72	8307.61	12611.5	10391.6	10370.4	10660.1	11053.8	11456.9
IPO5	10382.9	9636.08	9761.81	9200.67	9219.97	9470.3	10813	10464.3	10793.4	10104.9	9944.47	10457.3
CD63	8738.81	8841.62	8525.64	10531.3	11536.4	10804.1	10841.9	9196.05	8283.77	10768.9	10817.8	11108.1
RPS11	8817.72	9457.09	9449.69	8628.45	9289.65	9085.49	12233.8	10235	9995.09	10149.5	10720.5	10946.7
NAP1L1	9789.29	8073.33	8311.97	8952.37	8776.63	9181.1	11901.6	10653.7	10594.7	10191.4	11021.4	10823
UBR4	8972.93	9211.11	9769.64	10374.5	10297.7	10610.6	6918.69	10311.8	10449.9	10764.2	10357.8	10816.5
ATP1A1	8540.63	8728.58	8251.56	9254.84	9498.71	9678.04	11126.7	10554.4	9988.91	10920.4	10968.7	10785.9
SLC25A6	8724.78	8905.47	8637.51	8701.81	10216	9735.88	11575.5	10524.7	9755.79	10308.5	10550.3	10817.8
QSOX1	9146.55	9331.48	8878.03	8461.41	9218.77	8947.38	12332.9	12160.4	11667.6	9592.47	9615.22	9367.15
MACF1	11873.6	11870.8	12284.5	12051.6	11726.2	12029.4	5093.31	8272.76	8544.26	9135.86	8618.34	8854.31
HMGN2	9082.53	8945.25	8663.24	8612.65	8314.07	8701.86	13251.3	11518.6	11303.8	9670.58	10096.4	9880.65
ACLY	10318.9	10655.6	10247.3	10029.1	10009.3	10112.4	10307.3	10200.2	10342.1	8951.73	8862.5	9114.64
EIF3A	9571.82	9740.75	9629.8	10101.3	10050.2	9982.59	9015.45	9762.11	9703.69	10500.1	10489.5	10019.9
LMNA	8747.57	8712.87	8039	8311.3	8863.14	8930.86	12322.6	11662.9	10926.7	10138.3	10491.5	10163.8
PTBP1	9665.65	10375.1	10155.6	9302.24	9386.97	9156.31	10948.1	11068.2	10401.3	9152.6	9121.85	9197.29
SFPQ	10383.8	11273.1	11075.2	9324.82	9517.93	9439.61	9953.42	10119.3	10365.1	8843.85	8683.18	8744.33
HNRNPC	11043.2	10648.3	10850.3	9151.01	9236.79	9059.52	11743.7	9939.19	9702.8	8361.21	8564.65	8915.49
KPNB1	9931.34	10131.2	9852.42	9340.62	9455.45	9283.79	10216.5	10128.6	10148.7	8963.82	9224.17	9531.16
RPL12	9157.07	8996.53	8969.77	8401.59	8729.78	8428.01	11944.9	10266.7	9066.14	10006.3	10414.5	10604.4
RPS16	9563.93	9052.01	9178.96	8008.82	8714.16	8791.57	12333.9	10509.3	9770.8	9673.37	9635.48	9884.55
SERBP1	11250.1	10485	10431.9	9176.96	8924.41	8960.37	10436.3	9737.54	9734.59	8364.93	9043.84	8998.14
SURF4	8791.42	8959.9	8398.11	11277.4	12546.8	12108.5	8632.62	7907.34	7699.2	9934.69	10101.5	10044
MT-ND4L	8865.07	9864.26	9866.97	10969.2	9696.95	9858.65	9958.58	9758.01	8995.49	9191.66	9306.23	9370.41
CDCP1	8331.94	8574.71	8523.4	10939.9	10527.2	10643.6	6700.96	7752.77	7633.85	11711.8	11547.2	11404.9
ILF3	9659.51	10198.2	9746.15	8866.59	9251.21	9109.1	10400.2	10270.8	10290.9	9184.22	9027.63	8856.27
RPS3A	10688.1	9231	9423.96	8806.77	8810.27	8659.37	11717.9	10021.1	9353.12	8978.7	9259.63	9391.23
BSG	8223.21	8779.86	8320.92	8679.23	9224.78	9259.01	11225.7	10117.3	9624.21	10093.7	10165.3	10180
SEPTIN2	10756.5	10018.1	10331.2	10195	9746.21	9897.6	9305.4	8901.25	8999.91	8344.47	8853.38	9048.91
TMEM132A	9188.64	9584.79	9070.45	10201.8	10965.7	11307	7823.64	8340.32	8138.95	10131.8	9758.07	9694.51
AGRN	9660.39	10464	10106.4	8888.03	9221.17	9647.35	8654.29	10600.4	10252.9	9292.09	8502.85	8583.58
RPS19	9242.12	8896.05	8886.98	7453.53	8012.51	7595.83	12123.4	10475.6	9992.44	9837.97	10001.2	9924.25
HMGB1	9648.99	9587.93	9751.74	8897.06	8603.62	8782.13	11342.3	9704.78	9713.4	8812.24	9072.21	9012.46
PLOD1	9643.73	10186.7	9849.07	10265	10607.7	10514.9	8409.74	8059.85	7707.14	9483.66	9328.52	9360.65
TFRC	9953.26	9316.83	9561.56	9207.44	8861.94	8682.97	9650.05	9405.89	9721.35	9338.59	9149.2	9302.07
SLC3A2	4633.34	4515.54	4489.36	12377.8	15029	13597	5456.53	4776.13	4522.91	14597.5	14491.2	13612.4
RPS5	8913.3	8615.53	8714.7	7660.07	8168.7	7827.19	12476.3	10452	10007.5	9315.34	9415.64	9918.39
TM4SF1	5108.6	4506.12	4784.7	7689.42	7340.89	7309	7889.68	8183.71	6872.67	15320	16130.4	15982.7
CRIM1	6623.81	6647.7	6571.27	10069.7	10348.1	10485.4	7365.49	8377.17	7577.34	12609.2	11889.6	11982.1
RHOA	10049.7	8665.77	8558.08	8547.18	8386.16	8708.94	10986.3	10091.7	9701.04	8934.99	9057.01	9287.1
H1F0	8896.64	9418.36	9088.35	8477.21	9617.65	9334.55	9467.41	8851.1	8763.25	9598.98	9643.59	9941.82
IQGAP1	8747.57	8314.08	8723.65	9581.02	9432.63	9377.04	8980.36	9174.56	9510.3	9758	9723.62	9669.13
IL1B	6102.08	5658.55	5980.59	9630.68	10236.4	9499.81	5868.24	5701.47	4995.34	14271.1	15009.9	15202.3
RPN1	8405.6	7963.42	7975.24	11514.4	12188.8	11708.3	8483	7327.98	7263.86	9430.65	9805.68	9842.9
NONO	9036.06	9467.56	9184.56	8474.95	8757.41	8515.36	10529.2	9801	9531.5	9038.21	9102.6	9216.82
GNB1	11166	11510.7	11106.5	11061.8	11147.1	11078	7749.34	7447.74	7284.17	7478.68	7602.21	7632.74
SNRNP200	9788.41	10012.9	9756.21	8836.12	8785.04	9110.28	8946.31	9522.58	9599.49	8573.24	8711.55	8627.18
RPS24	9845.4	9149.36	9479.89	8269.54	8496.69	7813.02	10543.6	9318.88	9159.74	8945.22	9360.94	9140.67
HUWE1	9358.75	9943.81	10011.3	9384.63	9329.3	9811.43	6527.61	9189.91	9766.38	8791.78	8446.12	8959.09
AP2M1	9986.58	10261	9936.33	8568.63	9040.95	9204.71	10505.5	9321.96	8878.93	7793.01	7742.02	8182.67
PGK1	10756.5	9998.24	10301	9960.24	9992.51	9692.21	8388.07	7518.37	7383.95	8223.58	8583.9	8495.06
RPS12	9598.13	8814.41	9186.79	7798.9	8013.71	8071.53	10754.1	9354.71	8862.15	8696.92	9130.96	9223.98
FUS	10448.7	10455.7	10245.1	8951.24	9338.91	9203.53	8590.32	8680.16	8704.97	8070.13	8160.43	7919.1
SPTAN1	9527.98	9809.83	9541.42	8502.04	8255.2	8673.53	8543.88	10029.3	10125.8	8496.05	8270.85	8231.49
MYL6	8500.3	8303.61	8110.6	7438.86	8338.1	7809.48	12721.9	9307.63	9614.5	8751.79	8927.33	9307.93
YWHAQ	9797.18	9256.12	9034.65	8720.99	8572.38	8828.16	9987.47	8999.52	8996.38	8109.19	8368.11	8579.67
PRRC2A	9256.15	10349.9	10171.3	8965.91	9075.79	9025.29	7947.46	9519.51	9488.23	8186.38	7928.43	7820.82
ATF4	8999.23	8773.58	8757.21	9787.56	10980.1	10455.9	8255.99	7032.15	7050.16	8656	9098.55	9362.6
TRIM28	9285.97	9888.34	9186.79	7582.2	8052.15	8426.83	11086.4	10030.3	10015.4	7736.28	7551.56	7940.57
MT-RNR1	7910.17	9214.25	10274.2	11206.3	10115.1	9100.83	8422.12	7952.37	8231.67	9746.84	7346.92	8165.1
AKAP12	6526.48	6406.96	6419.12	8393.69	8640.87	8288.72	6486.33	7716.95	7175.55	13045.4	12349.5	12616.7
ASPH	9018.52	8497.25	8685.62	9031.37	8445.03	8731.37	8831.77	8470.32	8612.25	9330.22	9036.75	9208.36
RPL27A	8867.7	8713.92	8995.5	7788.74	8149.47	7755.18	10959.5	9281.01	8850.67	8390.04	8786.51	8981.22
RPL11	10424.1	10948.7	10893.9	9389.15	9807.48	9783.1	8165.19	7609.47	7154.36	7276.88	7255.74	7347.68
LMNB2	9832.25	10498.6	9720.42	8408.36	8940.03	8790.39	9139.27	8827.56	8794.16	7354.07	7277.01	7239.65
COL7A1	10551.3	10994.7	11096.4	9626.16	9117.85	9531.68	5325.48	6637.04	7179.97	8868.03	8001.37	7649.66
SET	9279.83	9302.18	8851.18	8329.36	8065.37	7985.36	9899.76	8990.31	8923.97	7612.6	8187.78	8174.86
PGAM1	10192.6	9534.55	9429.55	8929.79	8598.82	8575.56	9176.42	7783.48	8025.04	7607.95	7764.31	8116.94
HNRNPA3	9453.45	8855.23	8732.6	8613.77	8401.78	8530.7	8785.34	8684.25	8451.54	8258.91	8391.41	8297.87
MT-ND6	7892.63	8385.25	8200.1	8998.64	8703.34	9175.2	8943.22	9156.13	8681.13	9105.17	8293.14	8042.1
SLC16A3	8672.16	9513.61	8987.67	8766.14	10038.2	9806.71	8433.47	7383.25	7212.64	8370.51	8349.87	8357.09
ECE1	9713	10163.6	9903.88	7263.92	7276.01	7349.13	9387.95	10325.1	9814.07	7275.95	7037.92	7020.97
LOXL2	8837.01	8637.51	8311.97	8727.77	8919.61	9054.8	8650.17	8537.88	8334.1	8239.38	8092.55	7997.84
ADAM9	9460.46	8468.99	8709.11	8726.64	8219.16	8195.47	9270.32	8418.11	8406.51	8046.88	8104.71	7982.87
RPN2	8010.13	7969.71	7852.18	10104.7	9902.4	10015.6	8013.5	7405.77	7140.23	8749	8548.44	8685.75
RPL23	7641.85	8023.09	8228.07	7588.97	7457.43	7105.97	10796.5	8916.61	8274.93	8782.48	9021.55	9151.08
RAN	9957.64	9034.22	9136.45	7427.57	7330.08	7542.71	10065.9	8643.31	8611.37	7742.79	7739.99	8107.83
EPAS1	7945.25	8462.71	8487.6	8722.12	9319.69	8850.59	8190.98	9348.57	9141.19	8124.07	7926.4	7738.17
PDIA4	6739.56	6678.06	6401.22	12100.1	13194.4	12380	6824.79	6193.82	5926.94	8949.87	8929.36	8914.19
HNRNPD	9180.74	8792.42	8582.69	7346.31	7840.7	7575.76	9496.3	9136.68	9053.77	8142.67	8288.08	7907.38
ZBTB38	7641.85	7661.97	7852.18	9873.33	9487.89	9464.39	6060.17	6650.35	6608.65	9962.59	9614.21	10143.6
ITGA5	9188.64	9642.36	9381.45	9579.89	9413.4	9709.92	7577.02	7512.22	7504.93	7616.32	7477.6	7757.04
TUBB6	8554.66	8716.01	8456.28	8053.97	8633.66	8488.21	9415.81	8598.27	8007.37	8123.14	8001.37	8313.49
VCL	9000.99	9360.79	9067.09	8728.89	9042.15	8757.34	7641	7943.16	7736.28	7881.35	7880.81	7886.55
RPS20	8488.9	8103.68	8235.9	6978.38	7379.34	7057.57	10633.4	9009.76	8457.72	8169.64	8020.62	8856.92
ACTR2	9826.99	8858.37	9157.71	8720.99	7853.91	8400.86	8477.84	8134.58	7871.39	7517.74	7481.66	7913.24
ITGA3	8577.46	8866.74	8772.87	8765.01	9459.06	9754.77	7698.78	8548.11	8293.48	7643.28	7438.09	7166.76
HYOU1	6216.95	6506.39	6241.25	11851.8	13367.4	12542.9	6373.86	6301.3	6239.54	8907.09	8734.85	8299.82
FADS1	7753.21	8106.83	7823.09	9849.63	10372.2	10053.4	7766.88	7527.58	7666.52	7768.83	7727.84	7917.14
RPL31	7626.94	7413.9	8039	7182.66	7464.64	6537.02	10718	8886.92	8097.44	8653.21	8740.93	8968.86
FLNB	8280.21	9015.38	8552.49	6752.65	6758.19	6893.5	9254.84	10149	10464	7805.1	7277.01	7521.45
CALM2	8815.97	7783.39	7876.79	9169.06	8747.8	8850.59	8650.17	7204.12	7189.68	8032	8480.56	8461.22
RPL10A	8582.72	8080.66	8904.88	7825.98	7767.41	7873.22	9089.74	8100.8	8004.73	7957.61	8345.82	8120.85
LGALS3BP	5884.62	6100.27	5922.42	6625.11	7319.27	7549.8	8298.3	8144.81	8221.95	10779.1	10896.8	10662.9
LAMB1	11060.7	10635.7	10702.6	9829.32	9473.48	9674.5	5928.09	6586.89	6656.33	6559.89	6232.52	6354.54
THBS2	9857.68	9830.77	9994.5	9562.96	9513.12	9600.14	6200.51	6696.41	6808.21	7209.93	6938.64	7048.96
CKAP4	9009.76	9324.16	8920.54	8768.4	9012.12	8983.97	8197.17	7733.32	7413.97	6900.25	7039.95	7423.18
RPL18	7712.88	7288.29	7373.38	6663.49	6913.17	6788.44	10431.2	9092.67	8287.3	8034.79	8474.48	8538.67
HSPD1	9506.06	8501.44	8788.54	7553.98	7320.47	7186.23	8802.88	8228.75	8446.24	7112.28	7464.43	7167.41
TRIO	7414.74	8013.67	7932.73	8175.86	7906.78	7823.65	6061.2	7956.47	7851.96	9011.25	8549.45	8631.74
EIF4H	7761.1	8254.41	7683.26	7348.57	7485.07	7670.2	9497.33	8587.01	8126.58	7624.69	7602.21	7766.15
RPS27A	8880.86	8146.6	8289.59	7399.36	7256.79	7030.42	9457.09	7955.45	7829	7321.52	7572.84	7718.64
CSF3	7117.49	6931.36	6622.73	6902.76	7343.3	7122.49	6532.77	6590.98	6241.3	10319.7	10475.3	10685.1
POLR2A	7452.45	8310.93	8159.82	7831.63	8159.08	8377.25	6742.24	8243.08	8680.25	7946.45	7590.06	7450.51
HIF1A	9593.75	8967.23	9261.75	8765.01	8272.02	8930.86	7053.86	6836.65	7068.71	6597.09	6942.69	7088.01
RPS15	7196.41	7315.51	7496.43	5997.59	6762.99	6697.55	9910.08	9035.35	8350.88	8087.8	7916.27	8599.85
STC2	7009.63	7067.43	6946.03	9322.56	10321.7	9881.07	5579.32	5649.27	5238.17	9504.12	9040.8	9058.02
DEK	8945.74	7435.88	7805.2	8158.93	7558.36	7504.94	8393.23	7533.72	7707.14	7657.23	7710.62	7700.42
EFEMP1	8599.38	8756.84	8542.42	9473.8	8840.31	9185.82	7945.4	7235.85	7428.1	6399.01	6394.61	6596.64
FKBP1A	7380.55	6963.81	7377.85	9037.01	9262.02	9417.18	7540.91	6805.94	6477.96	7893.44	8086.47	8259.47
SLC25A3	8496.79	7672.44	7677.66	6840.68	7089.79	7318.44	9299.21	8240.01	8380.02	7230.39	7538.39	7717.34
SSR3	7001.74	6289.72	7084.75	10786.4	10474.3	10582.2	5710.37	5437.38	5495.14	8559.29	8564.65	8603.75
SREBF2	7636.59	7828.4	8024.46	8828.22	9358.14	9130.34	6884.64	7125.3	7032.5	7505.65	7363.13	7503.88
TKT	7569.07	8291.05	7757.09	6414.06	6463.83	6500.43	10312.5	9433.53	9398.16	6805.4	6928.51	7070.43
G3BP1	7883.86	7636.85	7590.4	7809.05	7309.66	7179.15	8308.62	8161.19	8025.04	7538.2	7482.67	7898.27
CXCL6	11029.2	9343	9632.04	6040.48	5863.1	5871.28	8971.08	8045.52	8455.07	6133.04	6333.83	6856.32
MCM7	7320.92	7834.68	7238.01	7003.21	7845.5	7648.95	9107.28	8300.4	7927.02	7500.07	7362.11	7587.18
CCT7	8317.03	7430.65	7458.4	6245.89	6521.5	6499.25	10158.8	8797.87	8499.23	7283.39	7300.31	7470.68
DCBLD2	8295.99	8026.23	7976.36	8365.47	8173.5	8102.22	6384.18	6625.78	6799.38	8164.06	7844.34	7836.44
TGOLN2	8193.4	8231.38	8089.35	7741.34	7547.54	7698.53	7329.37	7961.59	8011.79	7158.78	7167.6	7278.04
MAP4	7960.15	8255.46	8282.88	8691.65	8377.75	8445.71	6840.27	7755.84	7616.19	6889.09	7042.99	6885.6
RPL27	6785.16	7654.64	7704.51	6633.01	6794.23	6352.88	10296	8486.7	7763.66	7444.27	7942.61	7801.95
GNAI2	7961.91	8429.21	7987.54	7047.22	7483.87	7395.16	8701.76	7970.8	7791.91	7061.13	7057.17	7179.12
SPOCK1	6386.18	6103.41	6288.23	5690.6	5213.12	5639.92	9089.74	8859.29	9044.06	9020.54	8654.81	9574.11
IFI6	996.992	789.225	852.452	2826.11	3645.22	3122.14	9896.66	8230.79	7990.6	14777.9	15710	15865.5
COPA	7112.23	7252.7	7166.42	8696.16	8964.06	8729.01	6671.04	6584.84	6572.44	7803.24	7918.3	7963.35
PLXNB2	6643.11	7046.5	6978.47	8126.2	8549.56	8391.42	7177.69	8086.47	7581.75	7648.86	7493.81	7432.94
EIF4B	7954.89	7884.92	7826.45	8363.22	8595.21	8684.15	6861.93	6283.9	6643.97	7196.91	7244.59	7360.05
IFI27	1459.97	1416.21	1486.76	3411.88	4825.05	4205.74	11218.5	9196.05	8656.41	12896.6	12672.7	13599.4
CTNNA1	8260.04	7677.67	7853.3	7441.12	7276.01	7705.61	7544	7336.17	7444	6946.75	7290.18	7153.09
FLNC	6741.31	6952.3	6927.01	5956.96	6119.01	6547.64	8159	10293.4	9660.42	7474.96	7066.29	7164.8
HNRNPH1	8717.76	8623.9	8303.02	8057.35	7531.92	7624.16	6774.23	7381.2	7425.45	7049.97	6473.63	6248.46
NFE2L1	7119.24	7689.18	7278.29	9731.13	10304.9	9770.12	5969.37	5892.88	5850.12	7098.33	7138.22	6901.87
DST	8766.86	8407.23	9050.31	7489.65	7225.55	7299.55	4607.3	7628.92	8365	6982.09	6587.1	6830.94
SON	8261.79	8229.29	8145.28	8436.58	7595.6	8089.24	5839.35	7250.18	7527.89	6818.42	6330.79	6853.71
MRFAP1	8511.7	7831.54	7578.1	6475	7036.92	6709.36	8344.73	7665.77	7591.46	6642.65	6615.47	6935.72
CAPN2	8546.77	8120.43	8719.18	6251.53	6527.51	6551.18	8775.02	8031.19	8395.03	5964.72	6217.32	6161.9
SMC1A	7968.92	8061.82	7890.22	7744.72	7382.94	7707.97	6732.95	7539.86	7741.58	6757.04	6543.54	6274.49
TPM1	8577.46	8897.1	8939.56	9744.67	9401.39	9323.93	5233.64	4840.62	5018.3	6395.29	6305.46	6498.37
TNIP1	8636.21	8729.62	8428.31	7240.22	7829.89	8004.25	6717.47	7067.98	6598.93	6239.06	6413.86	6294.01
DDB1	7526.11	7562.53	7380.09	6792.15	7271.21	7212.2	7542.97	7387.35	7283.28	6807.26	6703.61	7140.72
GSTP1	7177.99	7535.32	7395.75	6005.49	6449.41	6220.67	9415.81	7814.19	7568.51	6632.43	6870.76	7167.41
OAZ1	7754.09	7447.39	7568.03	7477.23	7589.59	7804.76	7758.63	6696.41	6584.8	6397.15	6585.07	6832.24
HNRNPM	8200.41	7568.81	7308.49	6445.66	6720.94	6515.77	8016.6	7476.4	7579.1	6679.85	6810.99	6589.48
NCAPD2	7512.08	7859.8	7536.71	7138.64	7649.67	7541.53	6902.18	6934.91	7124.34	6862.12	6506.05	6642.2
TM9SF3	7396.33	7009.87	6684.25	8111.53	7599.21	7759.91	6510.07	6328.94	6422.32	7368.02	7333.75	7306.03
RPS7	7482.26	7042.31	7073.56	5915.2	6435	6439.05	8748.19	7475.38	7057.23	6975.58	7041.98	7039.85
RPL32	6456.33	6685.38	6932.61	5963.73	6272.8	6128.6	9040.21	7496.87	7182.62	7248.98	7300.31	7434.89
NID1	6027.55	6791.1	6590.28	6766.19	6310.04	6665.68	6486.33	7981.04	7746.88	7946.45	7515.09	7339.22
CLDN11	7432.28	7016.15	7092.58	7754.88	8167.49	7889.75	7165.3	7021.92	6712.84	6248.35	6378.4	6433.94
KHSRP	6708.87	7322.83	6914.71	6302.32	6432.59	6514.59	8006.28	7973.87	7851.96	6746.81	6835.31	6758.7
FDFT1	7299	7341.67	7353.24	6813.59	6866.32	6891.14	8384.97	7256.32	7195.86	6377.62	6287.23	6595.34
SDC4	6508.07	6214.36	6057.78	5842.96	6104.6	5802.81	8879.24	9619.82	7859.02	6840.73	7070.34	6832.24
EMP1	8254.78	8231.38	8260.51	7854.2	7962.05	7856.7	6691.68	6194.85	6286.34	5762.92	5881.99	5932.81
RRBP1	6864.07	7313.41	7072.44	7822.6	8232.37	8258.03	5733.07	6413.9	6448.82	6912.34	6803.9	6477.54
LDLR	7919.82	8131.95	7945.03	6277.49	6410.97	6335.17	7854.59	8421.18	8185.75	5524.85	5285.28	5429.08
SCARB2	6042.45	5879.41	5879.91	8651.02	8312.87	8510.64	5280.08	5438.4	5407.72	7807.89	7866.63	8074.64
HNRNPF	6300.25	6299.14	5975	6221.06	6463.83	6193.52	8238.45	7499.94	7156.13	7244.33	7241.56	7463.53
HSPA9	6732.55	6405.91	6588.05	6585.61	6568.36	6823.85	7435.65	6959.48	6931.84	7102.05	7340.84	7143.98
ETS1	5545.27	5288.02	5423.48	6640.91	6507.08	6559.45	6648.34	6922.63	6665.16	8522.09	8441.05	8500.92
JUN	8979.94	9357.65	8711.35	5950.19	6437.4	5919.67	6951.71	6563.34	6475.31	6027.96	5910.36	5843.65
NSD2	6819.35	6903.1	6854.3	6743.62	6687.3	6670.4	6460.54	7306.48	7195.86	7090.89	6778.57	6918.14
TNPO1	6794.8	6113.88	6473.94	6710.89	6210.32	6809.69	6966.15	7035.23	7255.91	7333.61	6986.26	7311.24
MTCH1	6871.09	6734.58	6360.95	6189.46	6510.69	6273.79	8050.65	7367.9	7283.28	6717.98	6727.92	6857.62
KPNA2	6909.67	6791.1	6671.95	6061.92	6258.38	6322.19	8122.88	7396.56	7448.41	6633.36	6610.4	6612.26
KIF5B	7425.27	6881.12	6565.67	7512.22	7155.87	7038.69	6288.22	6386.26	6665.16	6707.75	6560.76	6733.96
LARP1	5733.8	6103.41	5932.49	6035.96	6174.28	5975.15	6834.07	7561.36	7994.13	7506.58	7562.7	7437.49
ATP5F1A	7727.78	7340.63	7239.13	6165.76	6078.16	5734.35	8245.67	7130.42	7374.24	5826.16	6235.56	6238.04
GNS	6052.98	5827.07	5912.35	7512.22	7374.53	7594.65	5983.81	6376.03	6286.34	7419.17	7454.3	7384.78
PTTG1IP	6274.82	6347.29	6185.31	7719.89	7986.07	8128.19	6325.36	5826.35	5756.51	6717.98	6834.29	7067.83
CNOT1	6935.98	6902.05	7086.99	7060.77	6996.08	7141.38	5778.47	6487.6	6658.1	6823.07	6296.34	6623.33
HEG1	7987.33	8410.37	8479.77	6921.94	6471.04	6689.29	6001.36	7203.1	7904.06	5226.34	4767.59	5101.72
BTF3	6902.66	6731.44	6885.62	6417.44	6161.06	6329.27	8102.24	6850.98	6962.74	6104.21	6390.56	6459.97
MCM4	6831.63	6968	6868.84	6285.39	6463.83	6395.37	7320.08	7125.3	7281.52	6026.1	6279.12	6387.73
NCOR2	7005.25	8450.15	8165.42	6999.82	7431	7297.19	4526.81	6088.39	6289.87	6536.64	6038.01	6021.97
CSRP1	6179.25	6297.05	5992.9	6373.43	6753.38	6394.19	7801.97	7130.42	6792.32	6617.55	6600.27	6884.3
SERPINE2	5376.04	5425.14	5633.79	6749.26	7349.3	7100.07	5449.3	5455.81	5214.33	8122.21	8512.98	8678.59
CLIC1	6914.93	6488.6	6365.42	5859.89	6088.98	5828.78	8853.44	7181.6	6957.44	6286.48	6242.65	6443.7
SF3B1	7107.84	6888.45	6966.17	6920.82	6552.74	6688.11	6254.16	6233.74	6360.51	6417.61	6527.33	6711.84
DDOST	5775.01	6042.7	5581.21	7517.87	7612.42	7473.07	6747.4	6049.5	5835.11	7035.1	7062.24	7035.29
MCFD2	6375.66	6472.9	6456.04	7795.51	7640.06	7785.87	6135.5	5678.95	5924.29	6358.09	6528.34	6810.11
EWSR1	6504.56	7094.65	6569.03	6541.59	6592.39	6748.31	6823.76	6605.31	6742.87	6270.67	6754.26	6370.81
BZW1	7166.59	6279.26	6392.27	5993.07	5381.32	5782.75	7574.96	7245.06	7174.67	6561.75	6641.81	6599.9
CD164	5387.44	4704.99	4894.33	6187.2	6064.95	6139.23	7246.82	6722	6403.78	8137.09	8041.89	8169.01
XPO1	7294.61	6809.94	6694.32	6841.81	6301.63	6302.12	6983.7	6816.17	6677.52	6012.15	6251.77	6173.61
PDIA6	5528.61	5315.23	5290.35	7216.52	7369.73	7484.87	6479.11	5996.27	6013.48	7377.32	7317.54	7449.86
CLSTN1	7555.92	8346.52	8108.36	7030.29	7400.97	7528.55	5332.7	5704.54	5800.67	5852.19	5821.21	5532.56
BCAT1	8004.87	7244.33	7506.5	8512.2	7883.95	8039.66	5033.46	4925.58	5407.72	5638.31	5753.33	5987.48
PEA15	5701.36	5948.49	5683.01	6262.82	6483.05	6526.39	7442.88	6797.75	6432.92	6983.02	7156.46	7106.88
PRSS23	7484.02	8011.57	7786.18	5328.31	5005.26	5201.99	8371.56	7487.66	7037.8	5598.32	5527.41	5744.08
CBX5	7036.82	7153.27	7205.57	7424.19	7000.88	7121.31	5752.67	6214.3	6455	5906.13	5775.62	6069.48
DDX21	6681.69	6297.05	6422.48	5928.74	5669.67	5719.01	7292.22	7196.96	7217.06	6438.07	6547.59	6637.64
RAD21	6843.91	6585.94	6674.19	6328.28	6531.11	6537.02	6644.21	6180.52	6315.48	6523.62	6570.89	6672.14
EIF1	6713.25	6617.35	6284.88	6386.97	7124.63	6895.86	6774.23	6324.85	6116.79	6336.7	6425.01	6616.82
RANGAP1	6969.3	6836.11	6601.47	5688.34	6099.79	5953.9	7600.75	6991.21	7021.02	6196.28	5990.39	6345.43
PTGES3	7212.19	6282.4	6218.87	5927.61	5662.46	5985.77	8028.98	6831.53	6950.38	5963.79	6322.68	6455.42
IGFBP7	7028.05	7167.92	6652.93	6183.81	6461.43	6446.13	7092.04	5883.67	5941.95	6294.85	6426.02	6510.08
YWHAB	6718.52	6241.57	6149.51	6134.15	6181.49	6092.01	7538.84	6752.71	6847.95	6187.91	6490.86	6472.34
PTPN11	6700.1	6302.28	6386.68	6252.66	6224.74	6125.06	7010.52	7019.87	7232.07	6239.06	6082.58	6295.97
MPRIP	6514.21	6767.03	6825.21	6690.57	6473.44	6627.91	5882.69	6373.98	6501.8	6531.06	6388.53	6407.91
PIEZO1	5755.72	6312.75	6226.7	6998.69	7206.33	7264.14	5260.47	6519.33	6141.52	7060.2	6745.14	6535.47
MAP1B	6984.2	7026.61	7177.6	8049.45	7701.33	8084.51	4169.79	5433.29	5558.71	6160.94	5875.91	6247.16
RPL37	5945.12	6215.41	6071.2	5383.61	6161.06	5838.23	7792.68	6609.41	6099.13	6613.83	7132.14	7073.04
NCKAP1	6586.11	6390.21	6324.03	6754.91	6278.81	6568.89	6413.07	6124.22	6226.29	6699.38	6326.74	6624.63
MME	4679.81	4182.68	4374.13	5924.23	5507.47	5530.14	6487.37	6638.07	6394.95	8669.02	9062.07	8353.19
RPL24	6329.19	6473.95	6375.49	5566.45	5632.42	5416.83	8270.44	6829.48	6781.72	6214.88	6396.64	6578.42
PLS3	5342.72	4797.11	4970.4	5362.16	4933.18	5036.74	7839.12	7528.6	6855.9	7632.12	7599.18	7850.76
PFKP	6373.91	6677.01	6356.47	5865.54	6498.67	6260.81	6912.5	6556.18	6223.64	6511.53	6359.16	6545.88
RNF213	4431.66	4575.2	4809.31	5794.43	5681.68	5919.67	4944.72	7466.16	7798.1	8239.38	7949.7	8115.64
PARP1	6684.32	6616.3	6452.68	5967.12	5907.56	6022.37	7471.77	7256.32	7064.29	5800.12	5802.97	6005.05
XIST	6061.75	6632	7129.5	8523.48	7482.66	7252.34	3315.4	6204.06	6368.46	6754.25	5732.05	6216.57
HLA-A	5120.87	5613.54	5020.74	5655.61	6515.49	5959.81	7563.61	6142.64	5776.82	7373.6	7332.73	7969.21
PTX3	7010.51	6558.73	6419.12	3161.32	3316.02	3177.62	12082.2	10489.9	10609.7	4314.98	4770.63	4445.05
CTDSP2	6525.61	6671.78	6345.29	6805.69	7124.63	7168.53	5786.73	5917.45	5862.48	6304.15	6248.73	6437.19
UBE2D3	6374.79	6093.99	6132.73	6871.15	6354.5	6330.45	6750.49	6295.16	5821.86	6551.52	6511.12	6709.88
AKR1B1	4897.27	4925.85	5022.98	4833.96	5865.51	5887.8	7948.49	6901.13	7041.33	7260.14	7290.18	7819.52
USP22	7001.74	7496.59	7252.56	7162.34	7042.93	7193.32	5816.65	6180.52	6198.92	5421.63	5432.18	5564.45
CCL2	5251.53	5325.7	5477.17	7042.71	6480.65	6946.61	5973.49	5707.61	5481.01	6928.15	7649.83	7934.71
MARCKS	7799.69	7809.56	7580.34	6107.07	6543.13	6735.32	6673.1	5669.74	5990.52	5560.19	5261.98	5529.31
RPL9P9	6586.11	5992.46	6047.71	5991.95	5459.41	5312.95	8811.14	6560.27	6145.05	6172.1	6227.45	6721.6
PRRC2C	5828.5	6422.66	6605.95	6929.84	6627.23	6794.34	5150.06	6521.38	6617.48	6561.75	6293.3	6273.84
ISG15	2319.3	2256.72	2159.1	1755.03	2058.09	1852.04	12538.3	11426.5	9773.45	8430.02	8983.05	8938.92
CDKN1A	3596.89	3707.47	3616.77	4103.73	4869.5	4459.53	8772.96	7888.91	7255.03	8493.26	8807.79	8472.94
TUBA1C	6276.58	6898.91	6514.21	6339.57	6532.31	6005.84	7175.62	6141.62	6264.26	5881.02	6022.81	6175.57
CALD1	6346.73	6210.17	6410.17	7028.04	6862.71	6941.89	5620.6	5772.1	5654.08	6331.12	6453.37	6528.31
ARPC2	6687.83	6706.32	6562.32	6148.83	6444.61	6409.54	7060.05	6274.69	5903.98	5785.24	6010.65	6118.95
SLC7A1	5911.8	6347.29	6258.03	7342.93	7400.97	7486.05	5299.68	5737.3	5976.39	6359.02	6166.67	6167.76
LSS	6650.12	6841.34	6553.37	6342.95	6934.8	6918.29	6583.33	6584.84	6665.16	5548.1	5422.05	5445.35
RPL35A	5832.88	6173.54	6168.53	5380.22	5541.11	5406.2	8471.65	6807.99	6337.55	6093.98	6205.17	6795.14
TRAM1	4938.49	4431.8	4653.81	8015.59	8375.35	7647.77	5673.22	4891.8	4722.48	7368.95	7303.35	7676.34
SUPT16H	6427.4	6113.88	6128.26	5713.17	5718.93	5572.64	6968.22	6552.08	6953.03	6475.26	6214.28	6327.21
AARS	6501.93	6464.53	6425.83	8517.84	9225.98	8985.15	4831.21	4687.08	4644.77	5746.18	5642.9	5554.04
UBA52	5725.03	5891.97	6082.39	5144.34	5332.06	5080.41	7714.26	7027.04	6604.23	6424.12	6744.13	6789.93
CTNNB1	6755.34	6668.64	6218.87	6604.8	6449.41	6698.73	6148.91	5806.9	5716.78	5982.39	6090.69	6187.93
HNRNPUL1	6025.79	6364.04	6110.36	5748.16	5943.6	6136.86	6932.1	6945.15	6918.59	6080.03	6009.64	5915.24
RPL14	6165.22	5721.36	6066.73	5319.28	5590.37	5630.48	7877.29	7035.23	6514.16	6160.94	6306.47	6292.06
SRSF3	7391.07	6629.91	6673.07	5953.57	5972.44	5857.11	7300.48	6093.51	6315.48	5494.16	5689.5	5714.79
SF3B3	6992.97	7027.66	6912.47	6063.05	6259.58	6312.74	6336.71	6231.7	6389.65	5623.43	5504.11	5633.44
SEPTIN9	6635.21	7032.89	6574.62	5670.28	6490.26	6622.01	6338.78	6363.74	6105.31	5799.19	5781.69	5811.11
ANKRD11	5835.52	6499.07	6146.16	7101.4	7094.59	6999.73	4827.09	5703.52	5884.56	6607.32	6357.13	6150.18
TRAM2	5747.83	5970.48	5862.01	7800.02	7738.57	7801.22	5070.61	5407.7	5458.05	6358.09	6158.56	6156.69
BASP1	6421.26	6483.37	6283.76	5175.94	5520.69	5375.51	7346.91	6506.02	6381.7	6281.83	6195.03	6350.64
MICAL2	6508.07	6723.06	6796.12	7625.09	7585.99	7703.25	4512.37	4867.23	4829.33	6143.27	5872.87	6244.55
ARCN1	6258.16	5671.11	5794.89	6802.31	6486.66	6577.15	5979.69	5682.02	5450.98	6257.65	6425.01	6665.63
TMEM123	5269.06	4960.39	5102.41	5675.93	5036.5	5161.86	7262.3	6662.63	6714.61	6974.65	7025.77	7104.93
HSPG2	6093.31	7134.42	7151.87	6989.66	7077.77	7127.21	3568.21	6278.78	6484.14	5888.46	5560.84	5418.02
EIF3B	6381.8	6510.58	6227.82	5244.79	5589.17	5609.23	7225.15	6914.44	6709.31	5721.07	5652.02	5853.41
SHMT2	5926.71	5933.84	5544.3	7254.89	7746.98	7546.25	6166.45	5549.98	5360.03	5509.97	5914.41	6055.82
UBE2S	5504.06	5643.9	5455.92	4751.57	5660.06	5441.61	7798.87	6627.83	6344.62	6499.44	6633.7	6730.71
MAP7D1	6595.75	7106.16	6882.27	5612.72	6179.09	6148.67	6214.95	6240.91	6288.1	5748.97	5494.99	5549.48
TRIP12	6480.01	6510.58	6441.5	6634.14	6218.73	6403.63	5429.7	5934.85	5993.17	5921.01	5574.01	5923.05
SND1	5907.42	5876.27	5745.66	6586.74	6955.23	7043.41	6114.86	5505.96	5280.56	5977.74	6128.17	6207.46
CORO1C	5580.35	5139.38	5167.29	5362.16	5175.87	5593.88	6946.55	6583.82	6633.37	6607.32	6577.98	6740.47
IGFBP4	6888.63	7240.14	6530.99	4446.84	5080.96	5186.65	7358.26	6702.55	6672.22	5304.45	5597.31	5645.8
CCT3	7042.95	6635.14	6619.37	5468.26	5374.11	5250.39	7238.57	6264.45	6535.35	5293.29	5344.04	5623.03
ANPEP	5356.75	6310.66	5798.24	5925.36	6073.36	6041.25	5190.31	5275.65	5263.78	7308.5	7112.89	6695.57
COTL1	6289.73	6148.42	6008.56	4440.07	4964.41	4735.74	8387.04	7749.7	7452.83	5326.77	5253.88	5445.35
TNFRSF10B	7002.62	6796.34	6822.97	5679.31	5672.07	5473.48	6189.16	6085.32	6209.51	5668.06	5468.65	5489.61
UBB	6865.83	6365.09	6240.13	6010	6359.3	5938.56	6712.31	5834.54	5307.93	5649.46	5603.39	5783.13
IRAK1	5292.74	5331.98	4932.36	4453.61	5044.91	5165.4	7890.71	7401.68	6860.31	6327.4	6368.27	6510.08
TMED10	6168.72	6130.62	6205.45	8759.37	8511.11	8443.35	4635.16	4366.69	4267.72	5369.55	5442.31	5608.71
PTP4A2	6149.43	6156.79	6011.91	5537.1	6209.12	6070.76	6742.24	6222.48	5947.25	5700.61	5845.52	5828.03
YBX3	5607.53	5498.41	5330.62	5048.4	5370.51	5235.04	7388.19	7070.03	6520.34	6201.86	6298.37	6163.85
ABL1	7125.38	7137.56	7278.29	5947.93	6445.81	6427.24	5108.79	5532.58	5496.9	5439.3	5363.29	5362.05
PRKCSH	5560.18	6001.88	5793.77	6239.12	6314.85	6431.96	5670.13	5698.4	5414.78	6518.97	6442.23	6043.45
TGFBR2	7204.3	6977.42	6560.08	6269.59	5852.29	5872.46	5921.9	5606.28	5644.37	5390.94	5301.49	5508.48
VAT1	5788.16	5793.58	5680.78	6302.32	7209.93	7051.67	6104.54	5561.24	5315.88	5738.74	5866.79	5862.53
IARS	6598.39	6168.3	6406.82	7323.74	7289.23	6928.91	5353.34	5194.79	5302.63	5286.78	5292.37	5421.27
SF1	5798.69	6411.14	6254.67	5648.84	5900.35	6129.78	5853.8	6387.28	6473.54	5671.78	5530.45	5667.93
ITGA2	6608.91	6394.4	6620.49	6780.86	6209.12	6391.83	3763.23	4350.31	4320.7	6585.93	6142.35	7012.51
GLG1	6953.51	7075.81	6954.98	6884.7	7060.95	7212.2	4556.74	5168.17	5209.03	5268.18	5191.06	4969.61
TRIM8	6278.33	7022.43	6605.95	5820.39	5967.63	6339.89	5722.75	6085.32	5723.84	5382.57	5271.1	5227.33
TFDP1	5833.76	5549.69	5573.38	5145.47	5180.68	5376.69	7095.14	6422.09	6551.25	5788.96	5753.33	6098.77
FKBP10	6502.81	6778.54	6543.3	5759.45	5608.39	5687.14	6648.34	6465.08	6190.09	5144.5	4942.86	4976.77
CNBP	5888.13	5458.63	5638.27	5327.18	5348.88	5377.87	6861.93	6037.21	5964.91	6037.26	6139.32	6219.17
CTTN	5830.25	6334.73	5917.94	5660.13	6258.38	5937.38	5186.18	5707.61	5677.92	6156.29	6152.49	5885.95
GNG12	5830.25	5392.69	5592.4	5708.66	5412.56	5252.75	6911.46	6406.73	6181.26	5562.98	5897.19	5930.86
EIF5	6069.64	5699.38	5621.49	6116.1	5996.46	5798.09	6435.77	5768	5568.43	5621.57	5796.89	5852.11
RPS25	5683.82	5715.08	5798.24	5190.61	5312.84	4708.59	7086.88	5928.71	6046.15	5818.72	6149.45	6150.18
HMGCS1	5898.65	5659.6	5686.37	6484.03	6125.02	5936.2	6392.43	5911.31	6060.28	5348.16	5428.13	5399.15
DNMT1	5497.92	5532.95	5599.11	5180.45	5024.49	5250.39	6409.98	6822.32	6636.9	5926.59	5877.94	5842.35
CTGF	5091.94	5017.96	5377.61	8104.76	8228.77	8325.31	3892.21	3982.84	3753.79	6380.41	6199.09	6458.67
PODXL	3662.65	3851.92	4075.44	7513.35	7297.64	7304.27	2438.31	3222.3	2793.04	9415.77	8489.68	8888.81
IER3	5148.06	5617.73	5326.15	6537.08	7035.72	7048.13	4531.97	4224.41	4165.28	6684.5	6499.97	7003.4
B4GALT1	5793.43	5911.86	5505.14	7617.19	8055.76	8070.35	3973.73	4597	4012.52	5693.17	5717.87	5846.91
RPLP2	5787.29	5380.13	5383.2	4852.02	5133.82	5206.71	7271.59	6161.07	6051.45	5785.24	6031.93	6128.06
NPLOC4	6309.9	6521.05	6281.52	5940.03	6227.14	6306.84	5765.06	5535.65	5554.3	5107.3	5322.77	5243.6
HP1BP3	5824.12	5815.56	5963.81	6338.44	5968.83	6160.47	5275.95	5515.17	5458.93	5762.92	5893.13	5741.47
NDST1	6154.69	6224.83	6241.25	6818.11	6853.1	7159.09	4468	4951.17	5049.2	5490.44	5254.89	5484.4
ANXA6	5707.49	5617.73	5619.25	5793.3	6158.66	6214.77	6334.65	5653.36	5634.66	5412.33	5630.74	5716.74
RAB7A	5307.64	5188.58	5262.38	5820.39	5962.82	5990.5	6083.9	5497.77	5068.63	6171.17	6112.97	6441.75
EMILIN1	5814.47	6212.27	5799.36	7700.7	8448.63	8424.47	4516.49	4546.85	4386.04	5037.56	4606.51	4892.81
RPL21	6643.98	5876.27	5878.79	4256.1	5616.8	5333.02	6725.73	5292.03	5649.67	5686.66	5569.96	5706.98
MORF4L2	6001.24	5641.81	5762.44	6407.28	6319.66	5913.77	5849.67	5070.93	5148.99	5638.31	5575.02	5546.88
OSMR	5556.67	5880.46	5717.69	6315.86	6246.37	6232.48	4904.48	5370.85	5112.78	5845.69	5814.11	5779.22
TMEM30A	6095.07	5443.98	5629.32	7003.21	6481.85	6446.13	4952.98	4888.73	5016.53	5640.17	5583.13	5676.39
AMOTL2	4324.68	4512.4	4341.69	4698.52	4584.75	4596.45	6285.12	6674.92	6087.65	7096.47	7098.71	6930.51
DNAJA1	6064.38	5676.35	5553.25	5251.56	5271.99	5059.17	6814.47	6039.26	5818.33	5393.73	5454.47	5761.65
PRRC2B	5793.43	6170.4	6178.6	5777.5	5780.2	5808.72	4613.49	5965.56	6081.47	5705.26	5313.65	5317.79
CSE1L	6976.31	6113.88	6363.19	5777.5	5320.04	5471.12	6000.32	5688.16	5660.26	4932.47	5027.96	5053.56
CCT2	6461.59	5545.51	5749.02	4955.85	4778.19	4818.37	7123	5994.22	5974.62	5204.95	5412.93	5672.49
STT3A	4833.26	5141.48	5080.03	7453.53	7870.73	7499.04	4581.5	4255.12	4154.69	5889.39	5857.68	6204.2
AXL	5294.49	5276.5	5307.13	5338.46	5481.04	5222.06	6284.09	6467.13	6445.28	5635.52	5552.74	5607.41
WNK1	5197.16	5639.71	5730	5569.83	5549.52	5655.26	4925.11	6472.24	6389.65	5709.91	5547.67	5622.38
MYO1C	5540.01	5942.21	5599.11	5912.94	6505.88	6416.62	5426.6	5665.64	5312.35	5272.83	5384.56	5483.1
CALM3	5054.23	5497.36	5226.58	4529.23	4734.94	4702.69	7599.72	6758.85	6442.63	5668.06	5725.98	5637.99
SYNCRIP	6161.71	5783.11	5790.41	5911.81	5509.87	5590.34	5662.9	5413.84	5647.9	5405.82	5371.39	5631.49
RAC1	6195.91	5698.33	5784.82	5326.05	5503.87	5442.79	6159.23	5556.12	5704.42	5397.45	5556.79	5505.88
AP2B1	5874.97	5777.88	5979.47	5327.18	5308.03	5244.49	6145.82	6248.07	6302.23	5263.53	5065.44	5219.52
DHX9	5903.91	5848.01	5831.8	5487.44	5586.77	5434.53	5946.67	5509.03	5654.97	5199.37	5575.02	5626.28
LRRC59	5477.76	5580.05	5248.96	5821.52	6049.33	6025.91	5865.15	5585.8	5461.58	5537.87	5376.46	5685.5
ITGAV	5490.91	5516.2	5312.72	7216.52	6383.33	6758.93	4453.55	4861.09	4774.58	5669.92	5401.79	5990.74
AFAP1	5992.47	6014.44	5894.45	6495.32	6471.04	6669.22	4671.27	5408.72	5089.82	5085.91	5027.96	5231.89
STC1	3674.93	3580.82	3523.92	6910.66	6418.18	6437.87	3321.59	3848.75	3311.39	8423.51	8658.87	8237.99
SLC38A1	4501.81	4441.22	4585.57	7627.34	7744.58	7602.91	3677.58	4158.9	4049.61	6526.41	6472.62	6455.42
CDKN2A	6562.43	6249.95	5994.01	4449.1	4942.79	4672	7324.21	6284.92	5721.19	4874.81	4982.37	5099.12
CENPF	5948.63	5510.97	5869.84	6003.23	5794.62	5759.14	4202.81	5113.92	5224.04	5817.79	5735.09	5625.63
TPX2	6021.41	5761.13	5684.13	4967.14	5251.56	5216.16	6014.77	5608.32	5632.01	5184.49	5528.42	5488.96
FOSL2	5316.41	5677.39	5399.98	5095.81	5457.01	5485.29	5476.13	6192.8	5613.46	5686.66	5524.37	5467.48
KIRREL1	5427.77	5682.63	5510.73	6389.23	6529.91	6542.92	4625.87	5114.95	5046.55	5500.67	5122.17	5340.57
SPCS3	4911.3	4502.98	4437.9	6733.46	6443.41	6395.37	4875.59	4754.64	4680.98	6153.5	6093.73	6266.03
CAPRIN1	5837.27	5849.06	5886.62	5515.66	5222.73	5369.61	5736.16	5616.51	5587.85	5145.43	5162.7	5317.79
SMC4	6474.75	6060.49	6176.36	6052.89	5630.02	5622.21	4772.4	4989.04	5395.35	5037.56	5100.9	5081.55
TMED9	5912.68	5796.72	5547.65	5818.13	6728.15	5936.2	5960.08	5230.61	4991.81	4824.6	4698.7	5169.41
SSRP1	5769.75	5981.99	5582.33	5005.51	5249.16	5164.22	6398.63	5928.71	6130.04	4929.68	4943.87	4958.55
USP9X	5800.44	5697.28	5655.05	6139.8	5864.3	5874.82	4329.73	5198.88	5335.31	5540.66	5186	5451.21
PAICS	6525.61	6339.97	6628.32	5621.75	5250.36	5212.62	5733.07	5366.75	5284.09	4594.9	4697.69	4707.98
KDELR2	5523.35	5087.05	5161.7	6996.43	6783.42	6744.77	4772.4	4439.37	4546.75	5285.85	5383.55	5354.89
PRNP	5950.38	5649.13	5549.89	6111.58	6186.29	6116.8	5238.8	4779.2	4902.62	4946.42	5266.03	5177.87
EPHA2	4815.73	4919.57	4719.81	4688.37	5123.01	4967.1	5914.68	5884.7	5582.56	6126.53	6089.67	5956.24
TCP1	6400.21	5612.5	5803.83	5163.52	4760.17	5121.73	5868.24	5471.16	5589.62	5114.74	5149.53	5103.68
CDV3	5233.11	5038.9	4988.3	4871.21	4972.82	5000.15	6091.13	5948.16	5993.17	5471.84	5519.31	5587.23
NRP1	6212.57	6010.25	6299.42	6251.53	6234.35	6304.48	4137.8	4315.51	4419.6	5304.45	5096.85	5094.57
HNRNPA0	5730.29	5706.7	5688.61	4729	5098.98	5106.38	6031.28	5530.53	5526.04	5352.81	5137.37	5181.77
NACA	5555.8	5248.24	5620.37	4864.43	5102.58	5153.6	6015.8	5537.69	5726.49	5175.19	5530.45	5227.98
HK1	5095.44	5062.97	4970.4	5110.48	5312.84	5498.27	5345.09	5624.7	5616.11	5513.69	5667.22	5729.76
PAPOLA	6429.15	6261.46	6199.86	6301.19	5714.12	5789.83	5040.68	4739.28	4785.17	4450.76	4808.12	4812.11
ITPRID2	6183.63	5730.78	5882.14	8043.81	7816.67	7693.8	3265.87	3504.82	3190.41	4910.15	4948.94	4982.63
KRT18	6211.69	6010.25	5695.32	4785.43	5238.35	5468.76	6491.49	6203.04	5657.61	4228.5	4396.8	4643.55
RBBP7	5890.76	5669.02	5393.27	5022.44	5308.03	5140.61	6117.96	5369.82	5209.03	5096.14	5216.39	5206.51
HNRNPR	5895.14	5689.95	5846.35	5283.16	5299.62	5419.19	5649.49	5205.02	5282.32	5063.59	5193.09	4957.9
IL11	4678.06	4481	4703.03	5326.05	5330.86	5537.23	4017.07	4011.5	4023.11	7003.48	6995.37	7277.39
HLA-E	3688.96	3587.1	3297.94	4894.91	5670.87	5403.84	5428.67	5393.37	4767.51	7024.87	7096.68	7076.29
ACSL3	5543.52	5339.3	5571.14	6310.22	5960.42	5984.59	4591.82	4641.02	4718.06	5276.55	5391.66	5352.94
SF3B2	5607.53	5532.95	5363.07	5149.98	5336.87	5351.9	5521.54	5321.71	5239.94	5320.26	5287.31	5276.79
CCT5	6040.7	5594.7	5812.78	4766.24	4590.76	4872.66	6354.25	5589.9	5747.68	4723.23	4927.66	5050.31
OAS3	1478.39	1370.15	1408.45	3086.83	3520.26	3545.9	6638.02	7191.84	7428.99	8310.99	8544.39	8593.99
ACTR3	6653.63	5906.63	6048.83	6321.51	6042.12	5985.77	4555.71	4137.4	4329.53	4631.17	4743.28	5086.76
BAG6	5244.51	5540.27	5403.34	5339.59	5566.34	5647	5477.17	5571.47	5441.27	4862.72	5131.29	5011.26
STAT1	2522.73	2163.56	2284.39	4379.12	4694.09	4294.27	6132.4	5784.38	6030.26	7541.92	7589.04	7900.87
HNRNPAB	6347.6	6388.12	6289.35	5458.1	5842.68	5602.15	5369.85	4938.89	4523.8	4518.64	4403.89	4425.53
CDH2	4849.92	5110.07	5219.87	5307.99	5235.94	5338.92	4477.28	4440.39	4540.57	6138.62	5857.68	6054.52
ITM2B	5283.97	4797.11	5003.96	5433.27	5279.2	5366.07	5651.55	4880.54	4811.67	5183.56	5474.73	5616.52
GCN1	5492.66	5632.39	5473.82	5214.31	5428.18	5325.93	4751.76	5379.04	5480.12	5113.81	4878.02	4920.8
COLGALT1	6862.32	7040.22	6664.12	6210.9	6296.83	6462.65	4342.11	4229.53	4069.92	4003.45	3967.25	4042.2
TMED2	4768.37	4694.53	4729.88	6714.27	6487.86	6546.46	4894.16	4291.97	4384.28	5240.29	5409.89	5296.97
ANLN	5321.67	4950.97	5113.59	5215.44	4708.5	4819.55	5787.76	5746.51	5637.3	5033.84	5020.87	5074.39
EIF2S3	5182.25	4985.51	5037.52	5350.88	5036.5	4895.09	5386.36	5248.01	5353.85	5249.59	5311.62	5260.52
PSMA7	5727.66	5312.09	5408.93	4476.18	4667.65	4303.71	6617.38	5567.38	5491.6	4720.44	4650.08	5137.52
CD99	5417.25	5137.29	4818.26	5101.45	5252.76	5289.34	5697.99	4902.04	4775.46	5279.34	5224.5	5350.99
RPS2P5	5256.79	5016.92	4978.23	3794.48	4450.19	4078.26	7141.57	5944.06	5552.53	5059.87	5311.62	5242.95
MOB1A	4874.47	4578.34	4606.82	5002.13	4915.15	4810.1	5806.33	5364.71	5293.8	5400.24	5466.62	5693.96
RAD23B	5916.19	5920.23	5630.44	5252.69	5609.6	5623.39	5163.48	4850.86	4926.46	4498.18	4551.81	4631.19
ARL6IP1	5736.43	5148.8	4901.04	5745.9	5393.33	5394.4	5036.56	4533.54	4494.66	5211.46	5317.7	5157.69
FSCN1	5025.3	5462.82	5223.23	3941.21	4135.41	4064.09	6589.52	5976.82	5909.28	4963.16	4994.53	5142.08
CCNI	5071.77	5139.38	5276.93	5186.1	5006.46	5122.91	5590.67	5396.44	5277.03	4731.6	5001.62	5062.68
NT5E	4475.5	4154.42	4247.72	4567.6	4283.19	4371	5121.17	5124.16	4822.26	6334.84	6299.38	6722.9
IPO7	5460.22	5054.6	5282.52	5215.44	4643.63	4675.54	5238.8	5254.16	5297.34	4928.75	5178.91	5225.38
ARF4	5235.74	4821.18	4962.57	5714.3	5984.45	5848.85	4702.23	4367.72	4275.66	5152.87	5374.43	5398.5
FNDC3B	5632.96	5473.28	5602.47	6560.78	6326.86	6233.66	3617.74	3812.92	3965.72	4923.17	4841.55	5105.63
PRKAR1A	5280.46	4918.52	5120.31	5514.53	5054.52	5098.12	5430.73	4864.16	4964.43	5021.75	5028.97	5138.82
IFITM3	3177.75	3309.72	3267.73	3389.3	3717.3	3550.62	7635.84	6620.67	6194.5	6189.77	6367.26	6420.92
ACO1	6686.95	6492.79	6317.32	5697.37	5803.03	5924.39	4658.89	4697.32	4573.25	3745.85	3904.44	3875.59
RAI14	5006	4775.12	4974.88	6077.72	5559.13	5772.12	4171.85	4148.66	4175	5667.13	5329.86	5630.19
U2AF2	5271.69	5815.56	5347.4	4525.84	5022.08	4694.42	5825.94	5554.07	5144.57	4628.38	4599.42	4882.4
BRD2	5017.4	5266.03	5094.58	5214.31	5375.31	5251.57	5163.48	4880.54	5057.15	4939.91	4976.29	5034.69
HMGB2	5389.19	5191.72	5151.63	5350.88	5177.07	4905.71	5403.9	4653.3	4591.79	5024.54	5260.97	5043.15
STT3B	4728.04	4617.07	4600.11	6339.57	6448.21	6148.67	4189.39	4166.07	4148.51	5368.62	5292.37	5358.15
SLC25A5	5219.08	4702.9	4691.84	4067.62	4256.76	4290.73	7010.52	6134.45	5738.85	4646.98	4904.36	4957.9
KTN1	5570.7	5102.75	5316.08	5441.17	4990.85	4989.52	4792	4801.72	4718.06	4963.16	5259.95	5034.69
ITM2C	5362.89	5714.03	5357.47	4776.4	5231.14	5174.84	5905.39	5311.48	5022.71	4307.54	4356.28	4538.77
CEP170	5111.23	4897.59	5130.38	4554.06	4083.75	4301.35	4933.37	5029.99	5241.7	5494.16	5409.89	5714.14
ST13	4910.43	4452.74	4403.22	4686.11	4779.39	4570.48	5585.51	5116.99	5054.5	5365.83	5502.08	5567.06
DAG1	3982.71	4448.55	4200.73	4856.53	5034.1	4964.73	5657.74	5995.24	5785.66	5228.2	5176.88	5075.69
VDAC1	5229.6	4919.57	4887.62	4466.02	4480.23	4464.25	5917.77	5525.41	5231.11	4937.12	4855.73	5195.44
AFF4	4778.02	4703.95	4717.57	5549.52	5484.64	5349.54	3996.43	4583.7	4869.95	5518.34	5245.77	5510.44
HMGN1	5284.85	4769.89	4967.04	4624.03	4289.2	4343.85	6169.55	5424.07	5249.65	4842.27	4921.58	5168.76
MTDH	4906.92	4867.24	4867.48	6713.15	6948.02	6770.74	3904.6	3736.15	3847.39	5024.54	4757.46	4975.47
RCC2	5440.93	5632.39	5204.21	5224.47	4893.53	4826.63	4978.77	5089.36	5215.21	4636.75	4753.41	4614.27
FLII	4507.07	4674.64	4574.38	4643.22	5067.74	5065.07	5353.34	5310.45	5301.75	5237.5	5284.27	5140.12
CNN3	4819.23	4420.29	4607.94	5050.66	5117	5180.75	5615.44	5025.89	4966.2	4834.83	5074.56	5315.19
MYBL2	4775.39	4925.85	4756.73	4025.86	4415.35	4245.87	6682.39	6199.97	6051.45	4569.79	4628.8	4564.8
LAMA4	5013.9	5051.46	5018.5	5765.09	5622.81	5665.89	3584.72	3897.88	3760.85	5672.71	5482.83	5501.97
PSMD3	5077.91	5570.63	5600.23	4594.69	5018.48	4973	5740.29	5269.51	4962.67	4387.52	4492.03	4539.42
SHC1	5011.27	5161.36	4987.18	5240.27	5779	5298.79	5222.29	5111.88	4810.78	4597.69	4508.24	4593.44
STIP1	5324.31	5643.9	5335.1	4740.28	4797.41	4756.99	5937.38	5258.25	5007.7	4370.78	4353.24	4521.85
CCND1	4347.48	4169.07	4215.28	7047.22	6801.44	6848.64	2862.41	3268.37	2831.01	5835.46	5962.02	5963.4
MYH10	5555.8	5496.31	5483.89	5250.43	5223.93	5295.24	4101.68	5079.12	5120.73	4527.94	4410.99	4510.14
ACSL4	5054.23	4518.68	4626.96	5436.65	5156.65	5307.05	4275.04	4458.82	4516.73	5429.07	5384.56	5349.03
PTK7	4773.64	5137.29	4783.58	4619.52	5074.95	4921.06	5612.34	5360.61	5397.12	4746.48	4633.87	4684.55
SMG1	4585.11	4463.2	4624.72	5082.26	4870.7	4810.1	3523.84	5139.51	5480.12	5705.26	5320.74	5483.75
FGF2	4403.6	4071.73	4268.97	4136.46	4169.05	4118.39	5570.03	5923.59	5404.18	5443.95	5363.29	5610.66
MORF4L1	6295.87	5675.3	5867.6	5563.06	5563.94	5275.18	4974.64	4011.5	4146.74	3957.88	4247.88	4226.38
UGGT1	5451.45	5617.73	5693.08	7363.24	7585.99	7347.95	3070.84	3468.99	3459.74	4022.05	3896.34	3934.82
SNRPB	4957.78	4755.24	4600.11	4401.69	4213.5	4185.67	6137.56	5421	5332.66	4758.57	4826.35	4945.53
RBFOX2	5023.54	5255.57	5084.51	4855.41	5098.98	5154.78	4351.4	4924.56	4869.06	4937.12	4624.75	4813.41
ACIN1	5053.35	5695.19	5414.53	4889.26	4779.39	4908.08	4879.71	5192.74	5216.1	4546.54	4468.73	4220.52
GDI2	4835.02	4611.84	4762.32	4554.06	4328.84	4474.87	5679.41	5052.51	5109.25	4826.46	5032.01	5138.82
KDM5C	5233.99	5316.28	5391.03	4924.25	5187.88	5151.24	4510.3	4742.35	4842.57	4491.67	4596.38	4549.18
TK1	5432.16	5278.6	5071.08	4625.16	5225.13	5128.81	5363.66	4928.65	4517.61	4365.2	4315.76	4575.22
MCM3	5070.89	5093.33	4839.51	4494.24	4768.58	4735.74	5384.3	5131.32	5126.91	4525.15	4596.38	4724.25
C6orf62	4829.76	4801.29	4651.57	4937.8	4750.55	4667.28	5113.95	4817.08	5038.61	4948.28	5051.26	4816.67
CCT4	5347.1	5019.01	4838.39	4312.53	4338.46	4209.28	5945.63	5242.9	5073.93	4502.83	4545.73	4791.94
FAM168B	5214.7	5300.58	5163.94	5267.36	5256.37	5275.18	4498.95	4541.73	4606.8	4554.91	4476.84	4568.71
RNPS1	4710.5	5263.94	4896.57	4556.32	4752.96	4866.76	5150.06	5026.92	5097.77	4699.05	4725.04	4640.95
H2AFX	4676.3	5114.26	4781.34	4200.79	4479.03	4484.31	6084.94	5363.68	5404.18	4688.82	4493.05	4505.58
SQLE	4337.84	4474.72	4380.84	5736.87	5785.01	5832.32	4652.7	4252.05	4323.35	4894.34	4730.11	5046.41
TARS	5145.43	4585.67	4680.66	4887.01	4850.28	4635.4	4983.93	4668.65	4631.53	4938.98	4947.92	4944.23
RPL7L1	5333.07	5170.78	5242.25	4563.09	4468.21	4531.53	5260.47	5088.33	4967.96	4428.44	4570.04	4435.94
NAA50	5226.97	4821.18	4747.78	4719.97	4588.36	4524.45	5168.64	4916.37	5010.35	4596.76	4653.11	4790.64
GPR176	3119.87	3083.63	2924.29	6719.92	7063.36	6998.55	2975.91	3298.05	2779.8	6002.85	6268.99	6600.55
RBM3	5118.24	4595.09	4746.66	5196.25	4825.05	4719.21	5330.64	4558.11	4696.87	4405.19	4610.56	4870.69
ZC3H7B	5037.57	5462.82	5217.63	4301.24	4718.12	4411.13	5195.46	5241.87	5420.08	4479.58	4132.39	4179.52
HCFC1	4949.89	5593.66	5264.62	4866.69	4952.4	5036.74	4113.03	4925.58	5328.24	4454.48	4262.06	4173.67
MALAT1	3032.19	3948.22	4744.42	6522.41	5792.22	5920.85	2545.62	4452.67	4590.02	6510.6	5614.54	4539.42
MAT2A	5094.57	5042.04	4737.71	5218.83	4847.87	4838.43	5299.68	4876.45	4842.57	4144.8	4333.99	4437.24
B4GALT5	3745.08	3796.44	3611.18	3462.66	3336.44	3517.57	5969.37	6551.06	5842.17	5487.65	5541.59	5476.59
LY6E	2869.97	2695.3	2730.76	3356.57	4139.01	4179.77	6077.71	5344.23	5167.53	6175.82	6592.17	6598.6
SLC7A5	4446.57	4756.28	4946.91	6213.16	6909.57	6895.86	3620.83	3678.83	3682.26	4498.18	4372.49	4425.53
CPD	6054.73	5913.95	5912.35	5656.74	5663.66	5585.62	3733.31	3934.73	4008.1	3938.35	3812.25	3922.45
EIF3E	4895.52	4204.66	4494.95	4409.59	3985.23	4090.06	5500.9	4942.98	5030.66	4998.5	5066.45	5001.5
TSPAN14	4454.46	4797.11	4711.98	5074.36	4874.3	4944.67	4244.08	4508.97	4441.67	5022.68	5051.26	4911.04
HNRNPDL	5265.56	4780.36	4704.15	4671.44	4289.2	4274.2	5335.8	4755.66	4832.86	4471.21	4692.62	4658.52
TPR	5317.29	5048.32	5071.08	5402.8	5104.98	4956.47	3550.66	4288.9	4466.4	4798.56	4636.91	4493.87
S100A16	4935.86	5298.48	4989.42	4240.3	4287.99	4452.44	5595.83	4878.49	4495.54	4429.37	4538.64	4672.19
DIAPH1	4490.41	4878.75	4412.17	4183.87	4411.74	4394.6	4603.17	5206.05	5110.13	4893.41	5020.87	4914.94
CCDC80	4516.72	4791.87	4473.7	6189.46	6266.79	6437.87	4185.26	4042.21	4216.5	4180.14	4037.16	4370.21
LMAN1	7248.14	6720.97	7015.39	8020.11	7426.2	7490.78	2188.6	2266.26	2363.01	2892.15	2780.93	2828.43
MSMO1	3975.69	3447.89	3770.03	5247.04	4916.36	4971.82	5044.81	4437.32	4615.63	5200.3	5254.89	5460.32
RPS27	3945.88	4517.63	4477.05	4179.35	4394.92	3973.2	6023.02	5035.1	4499.07	4711.14	5131.29	5334.07
SLC39A7	4458.84	4376.32	4123.54	5624.01	5855.89	5654.08	4272.97	3952.13	3923.33	4898.06	4835.47	4952.04
TPM2	5723.28	5193.81	5135.97	4400.56	4728.93	4425.29	5465.81	4801.72	4525.56	4057.39	4176.96	4085.15
ANXA1	4743.82	4513.44	4812.66	3473.95	3300.4	3207.13	6467.76	5689.19	5643.49	4673.01	4754.42	4542.68
NASP	5129.64	4981.33	4955.86	4270.77	4340.86	4121.93	5200.62	4881.56	4922.05	4381.01	4464.68	4588.23
UGCG	5226.97	4898.64	4772.39	6140.93	6332.87	6153.39	3589.88	3661.43	3593.96	4353.11	4244.84	4310.99
ACADVL	4200.17	4314.57	4102.29	4909.58	5174.67	5170.12	4492.76	4068.82	4129.08	5275.62	5195.12	5135.57
CKAP5	5205.05	4785.59	5007.32	4566.47	4503.06	4530.35	4462.84	4668.65	4744.56	4487.95	4494.06	4635.09
UBAP2L	4308.02	4824.32	4585.57	4619.52	4733.73	4722.75	4889	4730.07	4723.36	4647.91	4624.75	4676.74
TMPO	5127.89	4890.26	4640.38	4774.14	4480.23	4478.41	5176.89	4841.64	4718.95	4267.55	4291.44	4370.86
EZR	4643.86	4758.38	4597.87	4424.27	4591.96	4395.78	5196.5	4911.25	4748.97	4589.32	4585.24	4489.96
CREB3L2	4302.76	4675.69	4726.52	5252.69	5351.28	5421.55	3605.35	4221.34	4455.8	4867.37	4628.8	4664.38
NORAD	5388.32	5410.48	5212.04	5938.9	5822.25	5716.64	3458.83	3527.34	3593.08	4274.06	4242.81	4128.76
ODC1	4378.17	3973.34	3852.82	3030.4	3372.49	3365.3	6284.09	5250.06	5198.44	5308.17	5255.9	5426.48
RPL9	4522.85	4732.21	4874.19	4066.49	4160.64	3692.27	6302.66	4816.05	4497.3	4341.02	4864.85	4754.19
IMPAD1	4758.73	4642.19	4366.3	4940.05	4797.41	4745.18	4396.8	4386.14	4400.17	4654.42	4662.23	4868.08
PDS5A	4688.58	4387.84	4531.87	4504.4	4272.38	4196.3	4667.15	4914.32	4791.36	4910.15	4590.3	4771.76
SSR1	4499.18	3878.09	4181.71	6101.42	6174.28	6180.54	3580.59	3360.49	3623.1	4743.69	4968.19	4795.84
CEMIP	1531	1576.36	1523.67	7711.99	7640.06	8465.78	1220.7	1793.35	1429.64	7503.79	7361.1	7583.28
DBN1	5241	5547.6	5404.46	4224.5	4533.09	4729.84	4917.89	4728.02	4746.32	3913.24	3902.42	3930.26
CCNB1	5489.16	4940.51	5067.73	4341.87	4497.05	4386.34	5347.15	4742.35	4665.96	3969.97	4099.97	4062.38
SRSF11	5004.25	4859.91	4826.09	5087.91	4694.09	4840.79	4077.95	4231.58	4458.45	4492.6	4618.67	4404.05
CYB5R3	4858.69	5129.96	4977.11	4736.9	4996.85	4838.43	4737.31	4595.98	4417.83	4078.77	4060.46	4279.1
PGD	4825.37	4763.61	4640.38	4051.81	4488.64	4389.88	5593.77	5100.62	4762.22	4147.59	4081.73	4392.99
DHX15	5164.72	5056.69	4958.09	4709.81	4416.55	4517.37	4636.19	4525.35	4580.31	4057.39	4353.24	4294.07
JAK1	4337.84	4295.73	4406.57	5251.56	5031.7	5009.59	3667.27	3919.38	3797.94	5060.8	5097.86	5145.98
HMGCR	4443.06	4121.97	4079.91	5280.9	4937.98	4967.1	4492.76	4050.4	4099.06	4835.76	4728.08	4932.51
KHDRBS1	5041.96	4725.93	4480.41	4331.72	4465.81	4426.48	4849.79	4434.25	4703.05	4383.8	4550.79	4426.83
CRTAP	4301.01	4435.99	4198.49	4368.96	4465.81	4656.65	4863.2	4561.18	4406.35	4673.94	4724.03	4953.99
SEC31A	4706.12	4555.31	4905.52	5901.65	5424.57	5727.27	3649.72	3703.4	3800.59	4318.7	4298.53	4426.83
MBTPS1	4739.44	4761.52	4434.54	4836.22	4937.98	4756.99	4558.8	4338.03	4439.02	4391.24	4310.69	4454.17
MYL12A	4061.62	3860.29	3880.78	5034.86	4594.37	4627.14	4496.89	4239.77	4072.56	5030.12	5225.51	5277.44
NAMPT	4325.56	3728.41	4006.08	3777.56	3366.48	3436.12	5394.62	4971.64	5123.38	5159.38	5179.92	5265.73
XPOT	4953.39	4905.96	4776.86	6113.84	6079.36	5991.68	3691	3556	3530.38	3983.92	3954.08	4083.2
DSTN	5075.28	4339.69	4379.72	4431.04	4424.96	4349.75	5318.26	4473.15	4766.63	4115.04	4380.59	4407.96
ETS2	4518.47	4478.9	4367.42	4486.34	4346.87	4188.04	4392.67	4657.4	4349.84	4736.25	4961.09	4734.02
MGAT4B	4422.89	4464.25	4321.55	4568.73	4941.59	4863.22	4535.07	4499.76	4208.55	4657.21	4574.09	4487.36
SLC20A1	5581.23	5300.58	5121.43	5273	5375.31	5138.25	3644.56	3732.06	3918.03	3939.28	4092.88	3871.69
ETF1	4856.06	4529.15	4550.89	4488.6	4410.54	4486.68	4808.51	4533.54	4523.8	4391.24	4389.71	4355.89
RALA	5350.61	4871.42	4827.21	4817.03	4458.6	4530.35	4131.61	3681.9	3709.64	4441.46	4527.49	4807.56
LRP10	3914.31	3999.51	3812.54	5532.59	5823.45	5839.41	3438.19	3838.51	3477.4	5019.89	5033.02	4885
NEAT1	3866.96	4188.96	5036.4	6189.46	5750.17	6109.72	2015.24	3595.92	3813.83	5248.66	5050.25	4196.44
ARPP19	4135.28	3884.37	3973.64	4253.84	4035.69	4171.51	5019.02	4775.11	4982.09	4742.76	4826.35	4903.23
GPX1	4502.69	4510.3	4198.49	3740.31	4021.27	3871.69	6402.75	5429.19	4906.15	3919.75	4142.52	4310.99
EIF4A2	4493.92	4341.78	4356.23	4174.84	3755.75	3810.31	5191.34	4864.16	4794.89	4694.4	4807.1	4493.87
MYL12B	3788.04	3756.67	4128.02	4313.66	4095.76	4086.52	5218.17	4661.49	4475.23	4879.46	5003.64	5175.92
CCT8	4399.22	3628.97	3912.11	3511.2	3586.34	3663.94	5659.81	4994.16	4963.55	4834.83	5050.25	4965.05
KIF1C	4385.19	4589.86	4415.52	4197.41	4492.24	4479.59	4878.68	5027.94	4677.44	4427.51	4170.88	4277.8
ANP32B	5013.02	4512.4	4330.5	4139.85	4349.27	4178.59	5280.08	4575.51	4477.88	4222.92	4382.62	4349.38
SLC4A2	3899.4	4136.63	3831.56	5092.42	5089.37	5225.6	4419.5	4193.7	4244.76	4690.68	4431.25	4668.28
EIF2AK2	2663.91	2586.44	2624.48	4286.57	3949.18	4101.87	4631.03	5115.97	5180.78	5793.61	5678.36	5966.66
PRMT1	4100.21	4506.12	4351.76	3488.62	4082.55	3972.02	5927.06	5025.89	4799.3	4274.06	4426.18	4509.48
RPL23A	4116.87	4021.49	4292.47	4138.72	4088.55	4326.14	5392.55	4597	4428.43	4553.98	4795.96	4611.66
KMT2D	4272.95	4804.43	5189.67	4837.35	4567.93	4840.79	2535.3	4693.22	5137.51	4521.43	4117.19	4212.71
PDLIM7	4232.61	5042.04	4567.67	4171.45	4436.98	4647.21	4749.7	4551.96	4258	4458.2	4363.37	4223.78
CAPZB	4628.08	4818.04	4275.69	4194.02	4584.75	4611.8	4915.83	4478.26	4257.12	4130.85	4393.76	4316.84
PLXNA1	5042.83	5276.5	5008.44	4036.01	4221.91	3946.05	4099.62	4809.91	4763.1	4220.13	4027.03	3975.17
PLAU	5878.48	5580.05	5353	5605.95	5172.27	5337.74	3488.75	3268.37	3294.61	3692.84	3707.9	3764.95
LAPTM4A	3952.89	3923.1	3983.7	4531.49	4638.82	4731.02	4725.96	3985.91	3937.46	4854.36	4930.7	4934.47
TNRC18	4295.75	4610.79	4458.03	4276.41	4525.88	4545.69	4021.2	4868.26	4683.63	4481.44	4235.72	4266.73
PPP1CC	5063	4476.81	4499.43	4254.97	3890.31	4084.16	5261.5	4564.25	4491.12	3989.5	4184.05	4268.68
FRMD6	5241.88	4832.69	4899.92	5231.24	5253.96	5165.4	3818.95	3496.63	3458.85	4057.39	3969.28	4135.27
PICALM	3823.12	3803.77	3990.42	5125.15	4504.26	4585.83	4100.65	3971.58	3795.29	4807.86	5190.05	5088.71
DLC1	4265.06	4269.56	4008.32	4854.28	5089.37	5144.15	3559.95	4005.36	4010.75	4752.99	4477.85	4639.65
GALNT2	5566.32	5919.19	5433.54	4251.58	4442.98	4277.75	4451.49	4525.35	4581.19	3353.41	3326.98	3354.94
SNRNP70	4663.15	5214.75	4679.54	3796.74	4006.85	4151.44	5078.86	4888.73	4768.4	3989.5	4045.26	3775.37
ATAD2	4482.52	4050.8	4173.88	4722.23	4297.61	4182.13	4512.37	4321.65	4369.26	4448.9	4455.56	4624.03
NOLC1	4699.1	4485.18	4392.03	4073.26	3967.21	3803.23	4705.33	4759.76	4941.47	4132.71	4387.69	4221.17
EID1	4797.31	4277.93	4417.76	3994.25	4101.77	4152.62	5003.54	4460.86	4327.76	4192.23	4212.42	4353.29
DHCR7	3968.68	4611.84	4309.25	5098.06	5436.59	5336.56	4540.23	4058.59	4170.58	3868.6	3895.32	3882.1
MGAT1	4081.79	4085.34	3864	3908.48	4521.08	4368.64	4973.61	4530.47	4262.42	4453.55	4426.18	4656.57
MAPRE1	4293.12	4008.93	4117.95	4061.97	3985.23	3902.38	5188.24	4474.17	4596.2	4321.49	4379.58	4581.07
SRGN	3781.03	3212.38	3084.27	3980.71	3909.54	4038.13	4698.1	3964.42	3875.65	5381.64	5720.91	5628.23
NPC1	2802.45	2901.5	2878.42	4295.6	4251.95	4204.56	3881.89	4036.07	4070.8	6044.7	6031.93	5856.02
SMAD3	4669.29	4807.57	4558.72	4572.12	4746.95	4948.21	3779.74	4173.23	4106.12	4155.03	4103.01	3958.25
HLA-C	3582.86	3421.72	3264.38	3571.01	4077.74	3863.43	5005.6	4470.08	4276.55	5115.67	5630.74	5153.79
THRAP3	4351.87	4534.38	4480.41	4337.36	4302.41	4238.79	4418.47	4415.82	4627.99	4333.58	4174.94	3984.28
ARHGDIA	4053.73	4258.05	4143.68	3349.8	3939.57	3933.07	5279.05	5068.88	4801.95	4407.05	4263.08	4277.8
ARPC5	4773.64	4487.28	4445.73	4618.39	4793.81	4605.89	4262.65	3863.08	3752.91	4023.91	4224.58	4329.86
SEPTIN11	4598.26	4507.16	4697.44	4444.58	4183.47	4221.09	4193.52	4288.9	4476.11	4050.88	4090.85	4159.35
UHMK1	3993.23	3789.12	3813.66	4434.42	4229.12	4203.38	4179.07	4217.25	4323.35	4924.1	4534.58	4793.24
MLF2	4196.66	4492.51	4189.55	3466.05	3992.44	3797.33	5464.78	4922.51	4684.51	4022.05	4164.81	4224.43
RPA1	5023.54	4847.35	4607.94	3953.62	4212.3	4315.52	4825.02	4431.18	4442.56	3624.96	3760.58	3833.94
PPP1CB	5211.19	4599.28	4651.57	4739.16	4444.18	4413.49	4392.67	3927.57	4031.06	3636.12	3859.87	3936.12
MYOF	3512.71	3636.3	3341.57	4406.21	4145.02	4189.22	4161.53	4477.24	4440.79	5144.5	4906.39	4797.8
RBM39	4663.15	4640.1	4602.35	4331.72	4391.32	4221.09	4357.59	4050.4	4195.31	4201.53	4113.14	3931.56
PRDX1	4888.5	4706.04	4539.7	3670.33	3799	3802.05	5347.15	4388.19	4488.47	3624.03	3930.78	4107.93
GJA1	3701.23	3670.84	3782.34	3660.18	3394.11	3477.44	3655.91	3396.32	3331.7	6044.7	5879.96	6071.44
CTNND1	4281.72	4419.24	4166.05	4179.35	4271.17	4100.69	4251.3	4406.61	4401.94	4353.11	4121.24	4305.13
UPF1	4237.87	4417.15	4318.2	3867.85	4169.05	3956.68	4382.35	4619.52	4627.11	4381.94	4038.17	4180.17
LMNB1	4224.72	4287.35	4006.08	3480.72	3607.97	3621.45	5004.57	5039.2	5103.07	4203.39	4141.5	4169.11
BUB3	4120.37	4005.79	4064.25	4021.34	4023.67	4224.63	4639.29	4342.13	4391.34	4229.43	4545.73	4383.23
INSIG1	5613.67	5301.62	5275.81	5767.35	5791.02	5783.93	3629.09	3215.14	3327.28	2759.17	2968.35	3101.12
DNAJC10	4017.78	3586.05	3527.27	5670.28	5326.05	5340.1	3500.1	3446.47	3521.55	4487.02	4564.98	4454.17
ANKRD52	4607.03	5013.78	4896.57	4305.76	4346.87	4346.21	3608.45	4243.86	4715.41	3916.03	3676.5	3697.92
EIF3D	3688.08	3848.78	3941.19	3846.4	3994.84	3515.21	4983.93	4330.87	4501.72	4673.01	4618.67	4673.49
ADD1	4383.43	4533.33	4330.5	3730.15	4027.28	4057.01	4362.75	4502.83	4487.59	4250.82	4140.49	4150.89
ZYX	4130.9	4486.23	4394.27	4111.63	4358.88	4446.54	4281.23	4473.15	4549.4	4042.51	4042.22	3948.48
ENG	5020.91	5297.44	5066.61	4312.53	4344.46	4765.25	3752.91	3748.44	3919.8	3876.97	3681.56	3682.95
CCT6A	4647.37	4392.03	4510.61	3883.65	3815.82	3884.67	4973.61	4459.84	4509.67	3915.1	3929.77	4004.45
EEF1B2	4784.16	4303.05	4592.28	3872.36	3966	3784.34	5320.32	4286.85	4017.82	3732.83	3971.31	4242
TRA2B	4776.27	4543.8	4569.9	4367.83	4164.24	4080.62	4700.17	4178.35	4063.73	3892.78	3793	3912.69
YWHAG	5033.19	4972.95	4780.22	4915.22	4844.27	4778.23	3836.49	3703.4	3636.34	3629.61	3516.43	3783.83
UBQLN1	4600.89	4426.57	4494.95	4848.63	4578.75	4481.95	3946.9	3948.04	4025.76	3823.04	3773.75	4117.7
ILF2	4333.45	4112.55	3996.01	3800.13	3616.38	3667.48	5389.46	4446.53	4672.15	3872.32	4140.49	4325.3
COX4I1	4272.07	4133.49	4206.33	3708.71	4107.78	3936.61	5176.89	4287.87	4029.3	4169.91	4192.16	4314.24
HSPH1	4581.6	4083.24	4097.81	4163.55	4137.81	4144.36	4265.75	4004.34	4010.75	4261.97	4290.43	4413.82
BAZ1B	4191.4	4069.64	4284.64	3844.14	3902.33	4064.09	4334.89	4408.66	4605.92	4300.1	4171.9	4219.22
TCOF1	4213.32	4184.78	4182.83	3787.71	3809.82	3911.82	4300.83	4614.4	4561.77	4295.45	4220.53	4214.02
S100A6	4191.4	4044.52	4136.97	2655.69	2882.29	2721.99	6617.38	5302.27	5029.78	3877.9	4069.58	4271.94
CAND1	4778.02	4433.89	4445.73	4118.4	4030.88	4244.69	4121.29	4083.15	4275.66	3862.1	3844.67	4145.03
CDC25B	4276.46	4327.13	4128.02	3785.46	4157.04	4110.13	4545.39	4684.01	4630.64	3910.45	4013.86	3887.96
H2AFY	3937.11	3840.41	3773.39	3617.29	3726.91	3573.05	4796.13	4800.7	4584.73	4524.22	4469.75	4348.73
MTPN	4644.74	4273.75	4273.45	4377.99	4426.16	4471.33	4115.1	3886.62	3889.78	3877.9	4085.79	4146.33
RANBP2	4526.36	4160.7	4471.46	4543.9	4106.57	4222.27	3429.94	4036.07	4158.22	4228.5	4207.36	4174.97
MRC2	4605.28	5214.75	4955.86	5054.05	5267.18	5602.15	3004.81	3264.27	3141.84	3770.96	3570.12	3729.16
PCNA	4079.16	4019.39	3839.39	3685.01	3646.42	3730.04	5039.65	4626.69	4613.87	4075.05	4263.08	4301.22
TTYH3	3809.09	4282.12	4029.57	4155.65	4488.64	4348.57	4149.15	4375.9	4146.74	4170.84	4097.94	4242.65
NEK7	3730.17	3161.09	3283.4	3871.23	3439.77	3624.99	4916.86	4623.62	4517.61	4680.45	4709.85	4870.69
COPB2	4855.18	4156.51	4462.51	4541.64	4394.92	4620.06	3984.05	3654.26	3704.34	3901.15	3932.81	4095.57
ABI3BP	2433.29	2599	2707.26	2109.43	1933.14	2014.93	5845.54	7505.06	7048.4	4960.37	4878.02	4616.87
ARHGEF12	3853.81	3946.12	3855.05	3908.48	3899.92	4003.89	3691	4533.54	4621.81	4469.35	4442.39	4480.2
PSMD1	4739.44	4618.12	4411.05	3824.96	3843.46	3937.79	4455.61	4181.42	4265.95	3894.64	3732.22	4020.72
TPBG	4295.75	4217.22	4207.44	4429.91	4518.67	4607.08	3397.95	3325.69	3292.84	4553.05	4469.75	4576.52
MAGED1	4564.07	4579.39	4552.01	4531.49	4644.83	4729.84	3925.23	3617.41	3752.91	3758.87	3750.45	3910.74
GPI	4518.47	4734.3	4315.96	3847.53	3808.61	3996.81	4753.82	4615.43	4387.81	3677.03	3710.94	3685.56
HSPA4	4757.85	4326.08	4449.08	4238.04	3907.13	3908.28	4456.65	3993.08	4128.2	3825.83	3759.57	4083.85
SDF4	4314.16	4321.9	4087.74	3826.09	4498.25	4522.09	4464.9	4194.73	4077.86	3935.56	3892.29	3912.69
COPG1	4485.15	4426.57	4275.69	4901.68	5245.55	5107.56	3424.78	3433.17	3451.79	3823.97	3840.62	3972.56
NUDT21	4187.89	3765.04	3842.75	4092.45	3723.31	3877.59	4615.55	4297.09	4479.64	4096.44	4199.25	4314.89
BIRC5	4742.95	4231.88	4190.66	3646.63	3945.58	4099.51	5073.7	4277.64	4372.8	3754.22	3604.57	3818.97
SBF1	4208.06	4252.81	4426.71	4111.63	4414.15	4387.52	3842.68	4352.36	4145.86	3981.13	3965.23	3849.56
CD59	4353.62	4124.07	4152.63	3996.51	3722.11	3920.09	4449.42	4053.47	4070.8	4233.15	4236.74	4160.65
ALCAM	2438.55	2226.37	2149.03	4671.44	4277.18	4432.38	3368.02	3805.76	3266.35	5959.14	5839.44	6121.55
PHLDA1	3456.59	3273.08	3269.97	3510.07	3580.34	3496.33	4126.45	4051.42	3986.91	5236.57	5472.7	5165.5
GHITM	4388.69	4023.58	4135.85	4049.56	4165.45	3931.89	4734.22	3948.04	3829.73	3969.04	3972.32	4247.21
LTBP2	5962.66	6156.79	6119.31	6371.17	6404.96	6653.88	1752.12	1863.98	1876.45	2883.78	2689.75	2768.56
ITPR3	3489.03	3893.79	3710.74	4431.04	4408.14	4568.12	3338.1	4165.04	3877.41	4625.59	4580.17	4368.26
CALM1	4589.49	4243.39	4364.06	4210.95	4178.66	4094.78	4195.58	4089.3	3845.62	3831.41	3925.72	3960.85
SUPT6H	4023.04	4438.08	4230.94	4420.88	4105.37	4426.48	3642.5	3985.91	4025.76	4075.05	4108.07	4010.31
RNF145	3876.61	3709.57	3691.72	3829.47	3610.37	3698.17	4196.61	4306.3	4306.57	4516.78	4449.48	4551.14
EIF2S2	4473.75	4088.48	4243.24	4394.92	4118.59	4008.62	4397.83	3686	3846.51	3836.99	4070.59	4048.06
UCHL1	5005.13	5164.5	4884.26	4814.77	4912.75	4880.93	3709.57	3130.18	2990.84	3405.49	3577.21	3457.12
FAT1	3753.85	4053.94	4063.13	4496.5	4379.31	4222.27	3086.32	4631.81	4465.52	4195.02	3827.45	4002.5
PKN1	3718.77	3650.95	3481.41	3813.67	4509.06	4334.4	4381.32	3991.03	3793.52	4481.44	4462.65	4331.81
PPP1CA	3985.34	3945.08	3859.53	3273.05	3646.42	3460.91	5443.11	4777.16	4476.11	3878.83	3973.33	4036.99
MCMBP	4310.65	4123.02	3914.34	3808.03	3976.82	3747.75	4660.96	4324.72	4211.2	3820.25	3926.73	4045.45
RALY	3432.91	3699.1	3528.39	3446.86	3520.26	3560.07	5357.47	4854.95	4431.96	4281.5	4255.98	4245.91
EEF1A1P5	4140.54	3797.49	3832.68	4148.88	4101.77	4234.07	4424.66	3746.39	3594.84	4440.53	4257	4168.46
DCTN1	4600.02	4433.89	4243.24	3758.37	3964.8	4160.89	4110.97	4235.67	4227.98	3651	3567.08	3796.84
GOLM1	3797.69	3832.03	3766.68	3345.29	3448.18	3408.98	4526.81	4530.47	4501.72	4332.65	4375.53	4188.63
EPB41L3	2698.98	2426.29	2527.15	2413.03	2389.69	2454.04	4754.86	4991.09	5157.82	5504.39	5647.97	5666.63
SEC23A	4963.91	4791.87	4927.89	5198.51	4891.13	5226.78	3301.98	2964.36	3125.07	3167.42	3348.26	3405.71
QKI	4194.91	3909.49	3902.04	4528.1	4253.15	4303.71	3983.02	3970.56	3929.51	3827.69	3783.88	3867.13
CAP1	3806.46	3747.25	3554.12	3981.84	4062.12	4032.22	4142.96	3815.99	3657.54	4335.44	4200.26	4596.04
YAP1	4088.81	4088.48	3969.16	4152.26	4040.49	4132.56	3850.94	3829.3	4269.48	3936.49	3979.41	3921.8
TNFRSF12A	3685.45	4124.07	3888.61	3957.01	4343.26	4380.44	4196.61	3503.79	3217.78	4263.83	4462.65	4281.05
ARGLU1	3911.68	3991.13	3922.18	4426.52	3917.95	3948.42	3901.5	3951.11	3971.02	4116.9	4081.73	4019.42
KIAA0100	3822.24	3697.01	3621.24	3634.22	3616.38	3687.55	4265.75	4539.68	4524.68	4055.53	4171.9	4176.92
OASL	3321.55	3349.5	3248.72	959.343	1034.45	1088.32	9514.87	8897.16	7659.46	2697.79	2581.35	2888.96
TGM2	3354.87	3379.85	3290.11	6013.39	6189.9	6383.57	2508.48	2700.27	2461.91	4086.21	4324.87	4287.56
WAC	4356.25	4325.04	4315.96	4371.22	4292.8	4431.2	3554.79	3688.04	3578.95	3809.09	3742.35	3796.84
GSPT1	4317.67	3974.39	4315.96	3670.33	3675.25	3702.89	4331.79	4255.12	4248.29	3759.8	3724.11	3878.2
ADAM10	4166.85	4068.59	4220.87	4744.8	4629.21	4837.25	3313.33	3398.36	3379.38	3967.18	3738.3	3884.05
XPO6	3738.06	3805.86	3593.28	3330.61	3468.6	3459.73	4642.38	4719.83	4648.3	4194.09	4153.66	3873.64
MLEC	4266.81	4447.5	4365.18	5988.56	5971.23	5733.17	2800.49	2866.09	2785.1	3233.45	3272.28	3420.02
YME1L1	4167.72	3923.1	4105.64	4250.45	4211.1	4103.05	3863.32	3739.22	3844.74	3827.69	3900.39	3974.52
ANKLE2	4078.28	4071.73	4107.88	4359.93	4289.2	4245.87	3406.2	3704.42	3834.14	4044.37	3963.2	3889.26
PPM1G	4155.45	4042.42	3861.77	3199.69	3392.91	3532.92	5029.33	4679.91	4492.89	3594.27	3830.49	3778.62
TNS1	3678.44	4094.76	3970.28	5247.04	5120.6	5343.64	2545.62	2756.56	2985.55	4380.08	3951.04	4193.84
GLO1	3617.06	3528.48	3529.51	3292.24	3231.92	3164.63	5312.07	4485.43	4588.26	4072.26	4185.07	4226.38
RND3	2372.79	1860.02	2081.91	3446.86	3246.33	3429.04	4308.06	3716.7	3882.71	5976.81	5949.87	5956.24
PTGFRN	5253.28	5461.77	5340.69	4295.6	4374.5	4362.73	3530.03	3775.05	3703.46	3044.67	2785.99	2734.72
TM9SF2	3838.02	3544.18	3511.61	4412.98	4553.52	4296.63	3607.42	3303.17	3495.06	4262.9	4289.42	4493.87
RPS21	3822.24	3628.97	3706.27	3230.17	3374.89	3145.75	5183.08	4144.57	3872.11	4056.46	4222.55	4616.87
SCRN1	4080.91	4124.07	4083.27	4467.15	4423.76	4440.64	3635.28	3563.16	3548.04	3794.21	3737.28	3909.43
ATN1	3936.23	4746.86	4593.4	4086.8	4209.9	4425.29	3181.25	3975.68	4187.36	3779.33	3593.42	3296.37
CLUH	3687.2	3773.42	3610.06	3384.79	3471	3581.31	4526.81	4827.31	4749.85	3913.24	3967.25	3775.37
GNB2	3732.8	3854.01	3650.33	3600.36	3764.16	3709.98	4624.84	4459.84	4164.4	3943.93	3959.15	3897.07
PSMB4	4335.2	4291.54	4334.98	3741.44	3887.91	3541.18	4631.03	4033	3835.91	3528.24	3465.78	3805.3
PDLIM5	3261.93	2965.35	3105.52	4485.21	4321.64	4281.29	3332.94	3670.64	3542.74	4567	4515.33	4926.66
BCAR1	3930.97	4124.07	3802.47	3463.79	3863.88	3902.38	4449.42	4341.1	4374.56	3718.88	3661.3	3736.32
NOP53	3210.19	3113.98	3039.52	3126.33	3674.05	3530.56	4571.18	4288.9	4063.73	4670.22	4675.4	4685.2
FURIN	3816.98	4322.94	4093.34	3690.65	3890.31	3848.08	3988.18	3926.54	3904.79	3908.59	3893.3	3934.17
ABL2	2737.56	2730.89	2750.89	4099.22	3831.44	3771.36	3052.27	3806.78	3840.33	5130.55	5063.42	5361.4
RPS13	3974.81	3953.45	3965.8	3549.57	3418.14	3429.04	4842.57	4036.07	4038.13	3611.01	4025	4004.45
FBN2	3636.35	3687.58	3905.39	3503.3	3350.86	3366.48	4589.76	5819.18	6086.77	3183.23	3055.47	2980.07
STAU1	4085.3	3932.52	3908.75	3565.37	3641.61	3722.96	4375.13	4330.87	4140.56	3678.89	3724.11	3822.23
CHCHD2	3779.27	3733.64	3856.17	3497.65	3527.47	3260.25	5065.45	4199.84	3906.55	3732.83	3925.72	4168.46
PXN	4612.29	4718.6	4424.47	3719.99	3973.21	4080.62	3470.18	3832.37	3760.85	3551.49	3566.07	3455.82
NUP188	4047.59	4304.1	3998.25	3839.63	3982.82	4000.35	4035.64	4134.33	4156.45	3541.26	3457.67	3550.19
LRPPRC	4019.53	3590.24	3608.94	3590.2	3656.03	3612	4051.12	4021.74	4001.04	4068.54	4110.1	4152.84
MFN2	4397.46	4267.47	4185.07	3655.66	3630.8	3863.43	4226.54	3979.77	4037.24	3508.71	3514.4	3577.52
TUFM	4078.28	3862.39	3946.79	3408.49	3509.45	3438.49	4996.31	4297.09	4276.55	3720.74	3556.95	3608.11
CDC37	3667.04	3709.57	3693.96	3255	3555.11	3517.57	4738.35	4282.76	4175	3922.54	4051.34	3959.55
SZRD1	3784.54	3889.6	3613.41	3538.28	3867.49	3811.49	4300.83	4006.38	3842.97	3880.69	4095.92	3982.33
AP3D1	3900.28	3932.52	3890.85	4370.09	4596.77	4422.93	3363.9	3588.75	3604.55	3934.63	3812.25	3671.89
ECPAS	4139.66	4096.85	3983.7	4338.49	4110.18	4127.84	3621.86	3709.54	3746.72	3674.24	3658.26	3700.52
PAFAH1B1	4487.78	4277.93	4229.82	4111.63	4135.41	4062.91	3641.47	3616.39	3689.33	3629.61	3559.99	3505.28
DAZAP1	3980.95	4251.77	4188.43	3707.58	4123.4	3942.51	4086.2	3737.18	3767.92	3619.38	3790.98	3671.24
SRSF6	4058.99	4162.79	4095.57	4317.04	4009.26	3894.12	3862.29	3605.13	3749.37	3700.28	3754.51	3586.63
PTPN14	4387.82	4621.26	4562.07	4423.14	4173.86	4321.42	2673.57	3564.19	3701.69	3573.81	3367.51	3530.66
ARHGAP23	3475.88	3623.74	3529.51	3699.68	4124.6	4086.52	3900.47	4384.09	4179.41	3921.61	3904.44	3761.7
SRSF5	4261.55	4199.43	4101.17	4090.19	3896.32	3784.34	3733.31	3731.03	3609.85	3702.14	3856.83	3640
IPO9	3714.39	3888.55	3848.34	3811.41	3704.09	3923.63	3892.21	3986.94	4158.22	3889.99	3742.35	3846.31
IDI1	4153.69	3720.03	3767.79	4598.08	4177.46	4066.46	3904.6	3483.32	3578.06	3689.12	3771.73	3735.02
CENPB	4008.14	4070.68	3762.2	3378.02	3682.46	3591.94	4571.18	4150.71	4119.37	3681.68	3690.68	3665.38
UQCRC1	4009.01	3683.4	3759.96	3073.28	3347.25	3455.01	5132.52	4303.23	4251.82	3606.36	3590.38	3841.75
RRM1	4300.13	3840.41	3918.82	3522.48	3444.57	3540	4433.94	3951.11	3986.03	3763.52	3672.45	3749.33
PSMB2	4381.68	4372.14	4357.35	4100.35	3899.92	4085.34	4113.03	3610.25	3569.23	3146.96	3444.5	3515.04
AKT1	3822.24	4394.12	3804.71	3646.63	3659.63	3578.95	4307.02	4214.17	4074.33	3711.44	3552.9	3565.81
RPS26	3809.09	3529.53	3645.86	3326.1	3265.56	3183.52	4979.8	4208.03	4099.94	3694.7	3984.48	4042.85
CDC20	3591.63	3713.75	3469.1	3288.85	3340.05	3335.79	5225.39	4595.98	4333.06	3508.71	3738.3	3766.91
PRDX3	4518.47	3946.12	4195.14	3830.6	3568.32	3336.97	4312.18	3928.59	3826.2	3443.62	3521.49	3623.08
SRP9	4058.99	3434.28	3720.81	3827.22	3647.62	3600.2	4298.77	3794.5	3910.09	3733.76	3895.32	3861.93
ATP2B1	3046.22	2665.99	2682.65	5998.72	5519.49	5560.83	2175.18	2483.26	2377.13	4539.1	4620.7	4620.77
NCLN	3937.11	4008.93	3735.35	3470.57	3880.7	3917.73	4139.86	4009.45	3778.51	3815.6	3687.64	3607.46
PPIF	3726.66	3466.73	3124.54	3785.46	3731.72	3797.33	4271.94	3785.29	3714.05	4136.43	3999.67	4097.52
PSMD11	4116.87	4164.89	4132.49	3673.72	3635.6	3737.13	4425.69	4047.33	3938.34	3289.24	3463.75	3436.29
SEC16A	3954.65	4104.18	4092.22	3997.64	4260.36	4185.67	2962.5	3793.47	3886.24	3735.62	3559.99	3585.33
TPD52L2	3828.38	3900.07	3733.11	3841.89	3905.93	3802.05	4168.75	3839.54	3776.75	3721.67	3750.45	3667.33
CXCL5	5216.45	4382.61	4348.4	5354.26	5390.93	5212.62	2259.8	2053.35	2061.89	3413.86	3505.29	3470.14
PFKL	3784.54	3895.88	3704.03	3580.04	3612.78	3739.49	4424.66	4099.53	3893.31	3775.61	3685.62	3587.93
RPL34	3742.45	3500.22	3690.6	3085.7	3324.43	3189.42	4927.18	3824.18	3710.52	3931.84	4122.26	4219.87
FAU	3550.41	3179.93	3521.68	2982.99	3265.56	3260.25	5118.07	4252.05	4024	3874.18	4073.63	4158.05
IFI16	3289.99	2944.42	2945.55	3626.32	3246.33	3184.7	4269.88	3980.79	4035.48	4243.38	4416.05	4732.06
FEN1	4157.2	3912.63	3827.09	3871.23	3801.41	3728.86	3994.37	3739.22	3643.41	3624.96	3597.48	3750.64
NR2F2	3819.61	4373.18	4272.33	3410.75	3716.1	3790.24	4369.97	4190.63	4398.4	3267.86	3204.4	3125.21
DNM2	3667.04	3727.36	3782.34	3445.74	3401.32	3464.45	4179.07	4224.41	4202.37	3791.42	3712.97	3779.27
SMARCA5	3852.05	3520.11	3594.39	3495.4	3296.79	3393.63	4218.28	4177.33	4204.14	3596.13	3968.27	3907.48
RRM2	3075.15	3037.57	3031.69	3099.24	3112.97	3176.44	5035.53	4810.94	4650.95	3832.34	3971.31	4111.19
CBX6	3425.02	3749.34	3495.95	3391.56	3484.22	3538.82	3853	3898.91	3969.25	4197.81	4209.38	3921.8
LRRFIP1	3131.27	3101.42	3071.96	4155.65	4152.23	4192.76	3050.21	3442.38	3357.3	4494.46	4463.67	4477.59
SRP72	4263.3	3980.67	3864	4030.37	3981.62	4118.39	4156.37	3446.47	3347.59	3382.24	3448.55	3527.41
CLTA	3307.52	3268.9	3391.91	3480.72	3634.4	3504.59	4358.62	3657.33	3579.83	4129.92	4313.73	4266.73
POLR2B	4517.59	4415.05	4423.35	4033.76	3587.55	3823.29	3871.58	3529.38	3805.89	3164.63	3224.66	3153.84
PRPF19	3501.31	3605.94	3507.14	3210.98	3436.16	3424.32	4651.67	4307.32	4221.8	3612.87	3697.77	3788.38
RBMX	4179.12	3946.12	3794.64	3633.09	3454.18	3540	4351.4	3873.32	3716.7	3436.18	3466.79	3636.09
LMAN2	3187.39	3460.45	3167.05	3940.08	4343.26	4105.41	3828.24	3493.56	3304.32	4040.65	4086.8	4112.49
OS9	3221.59	3187.25	3122.3	3996.51	4215.91	4258.86	3818.95	3532.46	3325.52	4060.18	4215.46	4083.85
ZC3HAV1	3810.84	4115.69	3913.23	2699.7	2500.23	2552.01	4777.56	5254.16	5182.54	3224.15	3178.06	3400.5
ICMT	3547.78	3686.54	3460.15	3415.26	3457.79	3623.81	4190.42	3874.34	4064.62	3752.36	3868.98	3858.02
HEXB	3017.28	2893.13	2845.98	3550.7	3621.19	3531.74	4205.9	3743.32	3503.01	4474	4541.67	4503.63
ASXL1	3731.92	4078.01	3795.76	3681.62	3744.94	3653.32	3534.15	3911.19	3883.59	3773.75	3528.59	3621.78
EHD4	3019.91	2935	2948.9	4136.46	4344.46	4202.2	3471.21	3375.84	3104.76	4257.33	4490.01	4443.1
INHBA	2642.86	2622.03	2649.09	4457	4503.06	4516.18	2330.99	2380.9	2234.08	5423.49	5193.09	5370.51
PHB2	3733.68	3568.26	3412.05	3279.83	3364.08	3198.87	5019.02	4182.44	3985.14	3555.21	3522.51	3755.84
PSME3	3654.76	3593.38	3452.32	3195.18	3212.69	3162.27	4710.49	4305.28	4107	3597.06	3618.75	3794.24
PTMS	3601.27	4416.1	3974.75	3080.06	3619.99	3516.39	4657.86	4158.9	3971.02	3149.75	3355.35	3332.16
SERINC1	3612.67	3184.11	3363.94	4694.01	4582.35	4617.7	2817	2745.3	2634.1	4202.46	4211.41	4120.3
ARF6	3942.37	3684.44	3701.79	3543.93	3666.84	3541.18	3851.97	3755.6	3573.65	3761.66	3699.8	3759.75
DDX6	3623.19	3774.46	3716.33	3985.22	3778.58	3623.81	3453.67	3756.62	3807.65	3651	3629.9	3755.19
LAMB2	2957.65	3109.8	3087.62	3769.65	3982.82	4078.26	3251.42	3640.96	3759.09	4497.25	4123.27	4111.19
TMEM184B	3663.53	4051.84	3928.89	4043.91	4167.85	4359.19	3372.15	3557.02	3394.39	3556.14	3467.8	3403.75
MAVS	3527.62	3734.69	3744.3	3690.65	3678.86	3776.08	3437.16	4140.48	3934.81	3618.45	3608.62	3651.06
MYO1B	4452.7	4124.07	4161.58	3519.1	3261.95	3418.42	3947.93	3787.33	3747.61	3232.52	3278.35	3490.96
SERINC3	3531.12	3478.24	3431.06	4978.43	4885.12	4780.59	2889.24	2754.52	2571.4	3907.66	3844.67	3870.39
CITED2	1789.68	1785.7	1764.2	4037.14	4321.64	4286.01	3402.08	3447.5	2925.5	5313.75	5319.73	5348.38
KIFC3	3838.02	3830.99	3578.73	3487.49	3689.67	3634.43	3767.36	3598.99	3667.25	3781.19	3672.45	3724.6
RANBP1	4142.3	3762.95	3828.2	2866.74	2890.7	3028.89	5014.89	4290.95	4089.34	3355.27	3242.9	3531.31
RIF1	3962.54	3951.36	3975.87	4157.91	3988.83	3989.73	2848.99	3284.74	3516.25	3735.62	3467.8	3585.33
ANTXR1	3789.8	4028.81	4081.03	6359.88	6243.96	6402.45	1686.08	1930.52	1897.65	3180.44	3093.97	3187.03
LAPTM4B	4262.43	3873.9	3881.9	4098.09	4369.69	4226.99	3536.22	3014.51	3201.89	3243.68	3444.5	3444.75
TEAD1	3231.24	3451.03	3538.46	4205.31	3875.9	3885.85	3070.84	3635.84	3605.44	3991.36	3774.77	3891.86
PPP2R1A	4070.39	3885.41	3680.54	3435.58	3771.37	3616.73	4291.55	3775.05	3692.86	3238.1	3366.49	3430.44
CAST	3695.1	3631.06	3539.58	3752.73	3461.39	3540	3763.23	3709.54	3774.1	3523.59	3595.45	3811.81
MBNL1	3879.24	3736.78	4145.92	4297.86	3922.75	3966.12	2950.12	3333.88	3174.52	3532.89	3603.56	3587.28
TNFRSF1A	3823.99	4101.04	3914.34	3329.49	3581.54	3810.31	3922.14	3715.68	3719.35	3335.74	3333.06	3410.91
NOP56	3788.04	3871.81	3789.05	3252.74	3354.46	3429.04	4151.21	3776.07	3806.77	3627.75	3589.37	3371.21
DKK3	4452.7	4477.86	4497.19	4955.85	5277.99	5270.46	2610.63	2374.76	2472.5	2761.03	2752.56	3031.49
CD81	3342.6	3380.9	3106.64	3689.52	3847.06	4020.42	3778.71	3446.47	3499.47	3721.67	4059.44	3846.31
FAM120A	3834.52	3915.77	3772.27	3529.25	3527.47	3684.01	3644.56	3848.75	3665.48	3494.76	3500.22	3436.29
PRPF40A	3880.11	3549.42	3542.93	3529.25	3248.74	3373.56	3941.74	3671.67	3602.79	3623.1	3771.73	3775.37
SDCBP	3651.25	3349.5	3518.32	3607.13	3410.93	3535.28	3979.92	3641.98	3794.41	3627.75	3726.14	3740.87
SACS	3516.22	3103.52	3209.56	4117.28	3400.12	3744.21	2571.42	3457.73	3497.71	4303.82	3893.3	4376.72
ATP2C1	4269.44	3817.38	3853.93	3833.99	3567.12	3686.37	3313.33	3291.91	3412.94	3580.32	3492.12	3561.9
SH3PXD2A	3424.15	3795.4	3808.07	4590.18	4895.93	4987.16	2488.87	2953.1	2989.08	3463.15	3410.06	3528.71
STMN1	5906.54	5458.63	5304.89	5010.03	5036.5	4836.07	2485.77	2179.25	2197.88	2097.97	2305.79	2275.24
ACAT2	3823.99	3521.16	3586.56	3390.43	3569.52	3515.21	4675.4	4130.24	3740.54	3130.22	3269.24	3338.67
SPEN	3517.97	3663.51	3629.07	4209.82	3718.5	3764.27	2451.72	3739.22	3750.26	3908.59	3613.69	3628.28
NUP153	3713.51	3724.22	3729.76	3736.92	3556.31	3534.1	3590.91	3752.53	3678.73	3432.46	3475.91	3598.35
SAE1	3717.02	3448.93	3448.96	2997.67	3192.27	3002.92	4809.55	4079.06	3894.19	3531.96	3462.74	3589.23
TNKS1BP1	3931.85	4071.73	3778.98	3428.81	3575.53	3760.73	3655.91	3829.3	3676.96	3371.08	3358.39	3169.46
SMARCC1	3566.2	3620.59	3588.8	3309.17	3302.8	3314.54	3786.96	4108.74	3903.02	3630.54	3476.92	3606.81
MPZL1	3024.3	3222.84	3261.02	3543.93	3665.64	3694.63	3716.8	3690.09	3475.63	3938.35	3814.28	4078
YY1	4045.84	4134.53	3925.53	3749.34	3862.68	3838.64	3305.08	3359.47	3433.25	3261.35	3293.55	3339.32
ANKRD17	3653.88	3820.52	3938.96	3591.33	3510.65	3372.38	3312.3	3675.76	3777.63	3552.42	3382.7	3611.36
HNRNPL	3802.07	4022.53	3533.98	3385.92	3737.73	3774.9	3785.93	3678.83	3486.23	3325.51	3508.32	3373.16
FKBP8	3965.17	3836.22	3579.85	3200.82	3480.62	3302.74	4564.99	3887.65	3663.72	3294.82	3202.37	3297.67
UBE2H	3873.1	3628.97	3663.75	3611.65	3492.63	3558.89	3732.27	3829.3	3799.71	3368.29	3298.62	3401.15
EPB41L2	3700.36	3777.6	3733.11	3262.9	3135.8	3211.85	3568.21	3973.63	4176.76	3513.36	3462.74	3506.58
VPS35	3862.58	3545.23	3652.57	3918.64	3665.64	3653.32	3482.56	3239.7	3314.04	3561.72	3577.21	3641.95
SAR1A	3861.7	3437.42	3347.16	3447.99	3266.76	3236.64	4128.51	4106.7	3971.9	3423.16	3385.74	3376.42
NUMA1	3408.36	3624.78	3676.06	3478.47	3791.79	3564.79	3206.02	3696.23	3696.39	3706.79	3686.63	3574.27
NAV1	3723.16	4249.67	4373.01	3901.71	3716.1	3885.85	2488.87	3235.61	3316.69	3519.87	3295.58	3558.65
CD46	3901.16	3317.05	3333.74	3844.14	3892.72	3790.24	3325.72	3146.56	3177.17	3640.77	3881.14	3757.14
SELENON	4046.72	4628.58	4403.22	3361.09	3336.44	3495.14	3711.64	4016.62	4152.04	2708.95	2771.81	2797.2
MYL9	3049.73	3115.03	2990.29	2997.67	3639.21	3361.76	4960.2	4383.07	4152.04	3380.38	3412.08	3469.49
GTF3C1	3761.74	4152.33	3914.34	3455.89	3561.11	3635.61	3294.76	3510.96	3601.91	3402.7	3314.82	3437.6
HADHA	3642.48	3309.72	3370.65	3122.94	3336.44	3367.66	4127.48	3760.72	3793.52	3577.53	3619.76	3667.98
ARHGAP29	4492.16	4117.79	4450.2	4150.01	3898.72	3842.18	3143.08	3045.22	3180.7	2958.18	2949.1	3106.33
TIMP1	2583.23	2671.22	2850.46	3880.26	4232.73	4393.42	3013.06	2600.98	2592.6	4511.2	4556.87	4693.01
TOMM20	3752.97	3560.93	3381.84	3888.16	3671.65	3992.09	3531.06	3242.78	3217.78	3570.09	3494.14	3625.03
EIF5B	4098.45	3543.14	3550.77	3294.5	3048.09	3057.22	3832.36	3621.51	3831.5	3494.76	3654.21	3523.5
TFPI	4542.14	4193.15	4138.08	4215.47	3829.04	4231.71	2846.93	2755.54	2612.02	3268.79	3270.25	3313.29
IFIT3	2862.08	2865.91	2841.51	1843.07	1786.56	2001.95	5429.7	5705.57	5082.76	3699.35	3677.51	3949.13
MCM2	3460.97	3245.87	3086.5	3267.41	3454.18	3380.65	4122.32	4022.76	3861.52	3481.74	3572.15	3649.76
LAMP2	3280.34	3127.59	3169.29	4055.2	4098.16	3973.2	3288.57	3062.62	3247.81	3925.33	3751.47	3770.16
POLE	3381.18	3549.42	3498.19	3634.22	3534.68	3527.02	3500.1	3929.61	3691.09	3571.02	3603.56	3354.94
NMT1	3438.18	3566.17	3495.95	3915.25	3604.37	3575.41	3486.69	3513.01	3665.48	3476.16	3602.54	3420.02
TMEM165	3223.34	3335.89	3110	3692.91	3458.99	3452.65	3931.42	3584.66	3124.18	3783.05	3742.35	3912.04
PPP1R18	3260.17	3552.56	3282.28	3398.33	3802.61	3624.99	3443.35	3350.25	3304.32	3931.84	3795.03	3720.05
GFPT2	4663.15	4953.07	4723.17	3736.92	3460.19	3510.49	3267.93	3085.14	3175.4	2651.3	2819.42	2896.77
TAOK1	3873.98	3946.12	4010.55	4198.54	4088.55	4113.67	2583.8	3155.77	3154.21	3317.14	3026.09	3321.75
NCOA4	3787.17	3542.09	3424.35	3738.05	3242.73	3385.37	3640.44	3460.8	3434.13	3473.37	3439.43	3634.14
EIF3I	3388.19	3367.29	3276.68	2865.61	3009.65	2935.64	4260.59	3890.72	4071.68	3537.54	3564.04	3740.87
MTA2	3448.7	3699.1	3529.51	3055.23	3126.19	3150.47	4236.86	3947.01	3886.24	3339.46	3330.02	3455.17
RPL39	3124.26	3536.86	3601.11	3203.08	3204.28	2809.34	4311.15	3473.09	3346.71	3584.97	3851.76	3941.98
MCM5	3553.04	3671.88	3690.6	3528.13	3754.55	3649.78	3860.23	3736.15	3540.09	3182.3	3189.2	3188.98
EFTUD2	3750.34	3615.36	3512.73	3204.21	3289.59	3138.67	4120.26	3890.72	3751.14	3238.1	3317.86	3360.15
CAPNS1	3617.06	3678.16	3487	3154.55	3302.8	3501.05	4304.96	3906.07	3581.6	3266.93	3172.99	3297.67
KIF11	3787.17	3597.57	3692.84	3371.25	3290.79	3322.81	3443.35	3501.75	3651.36	3411.07	3430.32	3500.72
IMPDH2	3738.06	3634.2	3530.63	2609.41	2577.12	2731.43	5079.9	4252.05	4137.91	3129.29	3106.13	3279.45
PAM	3592.5	3309.72	3149.15	3994.25	3969.61	3872.87	2773.67	2961.28	2759.49	3884.41	3808.2	3935.47
RUNX1	3130.4	3434.28	3461.27	4530.36	4369.69	4758.17	2197.88	2532.39	2644.69	3884.41	3661.3	3808.56
CDC42BPB	3524.11	3585.01	3582.09	3301.27	3570.73	3663.94	3141.01	3568.28	3486.23	3608.22	3554.93	3474.04
WASF2	3873.98	3945.08	3783.46	3837.37	3823.03	4001.53	2951.15	3286.79	3170.1	3268.79	3176.03	3241.05
GBF1	3549.54	3981.71	3764.44	3752.73	3599.56	3853.98	3199.83	3466.94	3510.95	3255.77	3287.47	3133.01
CELF1	3289.11	3324.37	3522.8	3303.53	3428.95	3404.25	3679.65	3721.82	4047.84	3623.1	3439.43	3254.72
HSPB1	3235.62	3549.42	3480.29	4135.33	4519.88	4441.82	3395.88	3145.53	2919.32	3162.77	3314.82	3280.75
SH2B3	4279.96	4644.28	4432.3	4938.92	4909.15	5139.43	1952.3	2263.19	2190.81	2850.31	2650.24	2840.15
DNAJC5	3510.08	3543.14	3340.45	3257.25	3266.76	3460.91	3749.82	3639.93	3571.88	3556.14	3387.77	3515.04
COPB1	3747.71	3354.73	3520.56	3969.42	3710.09	3796.14	3278.25	2914.2	3052.66	3499.41	3570.12	3539.77
GNA12	3858.19	4235.02	3878.55	3793.36	3826.64	3652.14	3341.19	3288.84	3174.52	3001.89	3049.4	3131.06
PPP2CA	3859.95	3502.32	3585.45	3602.62	3171.84	3208.31	3952.06	3328.76	3607.2	3282.73	3287.47	3348.43
ASPM	3453.08	3414.39	3537.34	3808.03	3563.52	3532.92	2760.25	3301.12	3374.08	3693.77	3561.01	3679.05
PKD1	3353.12	3665.6	3558.6	4052.94	4034.49	4034.58	2286.62	3301.12	3232.8	3539.4	3463.75	3468.18
SMG5	3334.71	3412.3	3210.68	3335.13	3398.92	3497.51	3646.63	3632.77	3683.15	3481.74	3499.21	3510.49
SREBF1	4341.34	4596.14	4324.91	3961.52	4045.3	4204.56	2980.04	3288.84	3329.05	2485.76	2570.21	2434.69
CAPZA1	4225.6	4137.67	3956.85	3893.8	3807.41	3771.36	3404.14	2991.99	2964.35	2912.61	2994.69	3035.39
VAPA	3774.01	3840.41	3608.94	3085.7	3421.75	3287.4	3809.66	3439.31	3484.46	3195.32	3266.2	3373.82
ECT2	3781.91	3210.28	3418.76	3284.34	2845.05	3048.96	4088.27	3767.88	3725.53	3366.43	3397.9	3406.36
CAB39	4605.28	4508.21	4343.93	4447.97	4120.99	4402.87	2732.39	2610.19	2529.02	2637.35	2674.55	2780.27
TACC3	3715.26	3559.89	3338.21	3144.39	3247.53	3287.4	3711.64	3686	3765.27	3369.22	3350.28	3242.35
CAV1	4595.63	4459.02	4442.37	2729.05	2601.15	2520.14	4647.54	4020.71	4230.63	2464.38	2443.57	2459.42
TACC1	3828.38	3754.57	3744.3	3734.67	3547.9	3609.64	3019.25	3434.19	3292.84	3233.45	3171.98	3261.88
CDK16	3425.9	3754.57	3464.63	3093.6	3329.23	3112.7	4042.87	3833.39	3755.55	3123.71	3224.66	3278.15
TOP1	3838.02	3431.14	3599.99	3002.18	2827.02	2875.44	3907.69	3855.91	3848.27	3336.67	3210.48	3397.9
NUDC	3598.64	3428	3322.55	2808.05	3099.76	2919.11	4278.13	3758.67	3860.64	3342.25	3427.28	3352.99
RABL6	3433.79	3580.82	3384.08	2885.93	3180.25	3154.01	4046.99	3900.95	3866.82	3311.56	3311.79	3262.53
SMC2	3934.48	3514.88	3799.12	3485.24	3200.68	3374.74	3199.83	3400.41	3282.25	3412.93	3317.86	3418.72
UBE3C	3752.09	3645.72	3508.25	3414.13	3257.15	3237.82	3552.73	3597.97	3521.55	3313.42	3134.5	3367.31
UHRF1	3020.79	3479.29	3039.52	3156.8	2986.82	3091.45	4226.54	4049.37	4110.53	3557.07	3313.81	3206.56
PTBP3	3206.68	3020.83	3084.27	3571.01	3140.6	3078.47	3676.55	3850.8	3805.89	3527.31	3316.85	3707.03
ERGIC1	2774.39	2980	3104.4	3048.45	3316.02	3123.32	4013.97	3799.62	3533.91	3866.74	3762.61	3718.1
CDK17	3929.22	3789.12	3759.96	2932.2	2935.16	2971.05	3494.94	3333.88	3413.82	3268.79	3544.8	3594.44
MVP	2720.9	2858.58	2775.5	3268.54	3390.51	3491.6	3693.06	3478.2	3287.54	4050.88	3960.16	3975.82
WDFY1	2921.7	2696.34	2835.91	3028.14	3054.1	2908.49	3665.2	3788.36	3929.51	4018.33	3899.38	3932.86
TTC3	3496.05	3409.16	3494.83	3853.17	3945.58	3961.4	2790.18	2985.85	3292.84	3525.45	3235.8	3436.29
MAPK1	4379.05	4265.37	4379.72	4592.43	4587.16	4365.09	2452.75	2595.86	2514.89	2734.99	2590.47	2738.62
DDX42	3373.29	3417.53	3407.57	3463.79	3394.11	3342.87	3447.48	3511.98	3496.82	3492.9	3507.31	3375.77
RPS23	3880.11	3558.84	3521.68	3001.05	3084.14	3098.53	4326.63	3739.22	3323.75	3352.48	3199.33	3123.25
CREBBP	3236.5	3666.65	3756.61	3471.69	3502.24	3626.17	2854.15	3656.31	3812.07	3399.91	3120.31	3238.45
NRDC	3831.89	3672.93	3727.52	3525.87	3228.31	3386.55	3407.23	3572.38	3630.16	3081.86	3060.54	3155.79
EP300	3432.04	3540	3796.88	3777.56	3604.37	3907.1	2455.85	3434.19	3458.85	3442.69	3217.57	3279.45
NUP205	3695.97	3529.53	3632.43	3187.28	3179.05	3061.94	3536.22	3583.64	3647.82	3304.12	3198.32	3401.15
WDR82	3514.46	3478.24	3413.16	2953.65	3098.55	3133.94	3948.97	3659.38	3703.46	3299.47	3389.79	3348.43
TRRAP	3375.04	3759.81	3785.69	3473.95	3383.3	3346.42	2715.88	3750.48	3795.29	3324.58	3347.24	3146.68
G3BP2	4186.14	4111.51	4081.03	4402.82	3984.03	4209.28	2958.37	2732	2721.52	2698.72	2818.41	2874.64
LONP1	3488.16	3380.9	3327.02	3777.56	4022.47	3941.33	3404.14	3284.74	3050.01	3245.54	3244.92	3189.64
HDAC7	3281.22	3626.88	3309.13	3584.56	3790.59	3963.76	2768.51	3180.34	3113.59	3612.87	3457.67	3436.94
GRB2	3356.63	3431.14	3347.16	3012.34	3198.27	3087.91	4060.41	3571.35	3554.22	3276.22	3431.33	3446.71
PUF60	3474.13	3748.29	3382.96	2740.34	3081.73	3163.45	4278.13	3968.51	3563.05	3159.05	3110.18	3187.03
EMC1	3780.15	3879.13	3813.66	3337.39	3344.85	3408.98	3310.24	3496.63	3450.91	3243.68	2995.7	3008.71
AGO2	2943.63	3216.56	3140.2	3567.63	3355.67	3601.38	2464.11	3447.5	3427.95	3977.41	3680.55	3794.24
HECTD1	3439.93	3239.59	3451.2	3373.5	3378.49	3545.9	3076	3389.15	3400.57	3579.39	3400.94	3487.06
ZNF106	3301.38	3465.68	3416.52	3631.96	3353.26	3464.45	2996.55	3427.02	3513.6	3365.5	3320.9	3506.58
NCOR1	3431.16	3639.44	3651.45	3698.55	3665.64	3614.36	2806.69	3342.06	3227.5	3393.4	3249.99	3280.1
INTS1	3354.87	3634.2	3387.43	3008.95	3301.6	3394.81	3314.37	3928.59	3740.54	3321.79	3296.59	3157.75
LUZP1	3245.27	3395.55	3325.91	3773.04	3559.91	3532.92	3005.84	3311.36	3204.54	3481.74	3376.62	3577.52
STARD7	3589.87	3563.03	3589.92	3354.32	3329.23	3277.95	3829.27	3513.01	3605.44	2915.4	3089.92	3205.26
SELENOF	3505.69	3088.86	3169.29	4171.45	4285.59	4074.72	3037.82	2768.85	2613.79	3377.59	3392.83	3533.92
H2AFV	3732.8	3661.42	3662.64	3654.53	3562.32	3595.48	3435.09	3292.93	3241.63	3068.85	2961.26	3103.08
EGFR	3349.61	3366.24	3704.03	3841.89	3724.51	3728.86	2493	3194.67	3221.32	3485.46	3281.39	3432.39
BCLAF1	3888.88	3598.61	3727.52	3602.62	3415.74	3529.38	3112.12	3121.99	3253.99	3211.13	3082.83	3211.76
OGT	3355.75	3239.59	3377.37	3810.29	3533.48	3478.62	2949.08	3255.06	3302.56	3442.69	3466.79	3415.47
DDX24	3338.21	3211.33	3316.96	3201.95	3137	2943.9	3870.54	3513.01	3617.8	3306.91	3368.52	3501.38
CSNK2A1	3475.88	3503.36	3482.52	3462.66	3261.95	3414.88	3415.49	3319.55	3362.6	3178.58	3188.19	3352.34
HDAC2	3484.65	3208.19	3393.03	3479.59	3301.6	3248.44	3532.09	3300.1	3145.38	3336.67	3359.4	3485.76
RBBP4	3279.46	3242.73	3167.05	3685.01	3586.34	3524.65	3428.9	3415.76	3195.71	3281.8	3295.58	3336.07
MTATP6P1	3724.91	4137.67	4152.63	2917.53	3581.54	3463.27	3806.57	3600.01	3358.19	2760.1	2677.59	2607.16
LAMA5	4329.94	4856.77	4692.96	2483.01	2426.94	2541.39	3088.39	4463.93	4661.55	2472.75	2201.44	2205.61
ERGIC3	3325.94	3229.12	3087.62	3170.35	3440.97	3163.45	3960.32	3346.16	3181.58	3410.14	3473.88	3373.16
SH3BP4	3028.68	2788.45	2922.05	4048.43	4199.09	4170.33	2661.19	2640.9	2554.62	3739.34	3740.32	3789.03
PSIP1	3958.15	3557.79	3653.69	3654.53	3501.04	3583.67	3212.21	3168.05	3205.42	2866.12	2904.52	3097.87
SUN1	3358.38	3469.87	3321.43	3731.28	3495.03	3528.2	3063.62	3269.39	3180.7	3320.86	3260.12	3257.32
HSPA13	3592.5	2925.57	3275.56	4626.29	4281.99	4280.11	2702.47	2474.05	2507.82	3248.33	3216.56	3397.24
KARS	3434.67	3436.37	3570.9	3155.67	3109.37	2942.72	3918.01	3604.11	3385.56	3078.14	3257.08	3198.1
C1orf43	3214.58	2920.34	3140.2	3619.55	3756.95	3688.73	3322.62	2786.25	2767.44	3487.32	3679.54	3669.94
ABCE1	3926.59	3549.42	3575.38	3472.82	2983.21	3122.14	3614.64	3238.68	3321.1	3022.35	3123.35	3106.33
UBE2Z	4107.22	3998.46	3711.86	4113.89	4022.47	4002.71	2736.52	2776.01	2577.58	2758.24	2797.14	2961.85
MYO10	2760.36	2928.71	2943.31	3591.33	3537.08	3530.56	2559.04	3141.44	3050.01	4049.95	3875.06	3817.02
STAG2	3502.19	3039.67	3390.79	3613.9	3426.55	3522.29	3082.2	3036.01	3211.6	3385.03	3363.45	3388.13
MARS	3489.91	3446.84	3284.51	3420.91	3647.62	3665.12	3231.82	3108.68	3023.52	3292.03	3200.35	3272.94
SMS	3694.22	3372.52	3333.74	2946.88	2983.21	2897.87	4071.76	3412.69	3404.99	3072.56	3312.8	3267.73
SMARCA4	3456.59	3803.77	3592.16	3043.94	3063.71	3079.65	3264.84	3711.59	3647.82	3087.44	3035.21	3128.46
TSPAN3	3811.72	3704.33	3429.95	3198.56	3134.6	3251.98	3774.58	3273.48	3243.39	2939.58	3110.18	3069.89
RPL38	3043.59	2896.27	3050.7	2590.23	2845.05	2805.79	4618.65	3665.52	3261.94	3415.72	3568.1	3690.76
VEGFA	3346.98	3239.59	3244.24	4445.71	4361.28	4151.44	2393.94	2154.69	2364.77	3513.36	3619.76	3426.53
ABCF1	3605.66	3609.08	3611.18	3156.8	3313.61	3359.4	3415.49	3465.92	3424.42	3062.34	2931.88	3019.77
CNN2	2792.8	3084.68	3110	3685.01	3823.03	3844.54	3457.8	3324.66	3087.98	3287.38	3292.54	3295.07
UBR5	3489.91	3346.36	3387.43	3273.05	3348.46	3256.71	2689.05	3331.83	3420.88	3548.7	3244.92	3338.67
LIPG	7046.46	7254.8	7092.58	4138.72	3768.97	3758.37	1319.76	1247.77	1292.77	1421.9	1404.14	1526.81
VCAN	4154.57	4512.4	4558.72	3436.71	3246.33	3383.01	2511.57	2794.44	3055.31	2954.46	2640.11	2834.94
PHGDH	3576.72	3589.19	3351.64	3954.75	4596.77	4427.66	3069.81	2650.11	2597.01	2715.46	2847.79	3013.27
WDR6	3542.52	3563.03	3466.86	3121.82	3391.71	3459.73	3504.23	3417.81	3321.98	3016.77	2961.26	3070.54
PYGB	3221.59	3273.08	3202.85	3006.69	3247.53	3175.26	3932.46	3551.9	3704.34	3097.67	3067.63	3153.84
SUMO2	3430.28	3391.36	3351.64	3151.16	2902.72	2851.83	4195.58	3319.55	3276.07	3087.44	3269.24	3286.61
PMAIP1	3313.66	2872.19	2677.06	1926.59	2047.28	2066.87	4695.01	4306.3	3857.99	3582.18	3599.5	3735.67
PSMB7	3112.86	3109.8	3246.48	2721.15	3080.53	2842.39	4214.16	3563.16	3459.74	3288.31	3304.69	3412.21
ELOVL5	3175.99	3130.73	3134.61	3595.84	3426.55	3523.47	3342.23	3146.56	2933.45	3343.18	3353.32	3461.68
BIRC6	3282.09	3239.59	3341.57	3363.34	3180.25	3302.74	2528.08	3386.08	3409.4	3535.68	3230.74	3527.41
DRAP1	3288.23	3410.2	3319.19	2349.83	2722.5	2710.18	4489.67	4011.5	3568.35	3188.81	3064.59	3169.46
USP1	3568.83	3373.57	3435.54	3650.02	3458.99	3470.36	3321.59	2949	2905.19	3131.15	3197.31	3181.18
ASAP1	2985.71	3129.68	3137.96	3747.08	3884.31	3877.59	2685.96	3148.6	3032.35	3322.72	3314.82	3397.24
MYDGF	2878.74	2752.87	2585.32	3865.59	4373.3	4001.53	3154.43	2625.54	2381.55	3696.56	3595.45	3699.87
PLK1	3301.38	3663.51	3512.73	3023.62	3360.47	3371.2	3562.01	3435.21	3403.22	2957.25	2953.15	3017.82
LRRC75A-AS1	3544.28	3426.95	3378.49	3295.63	3597.16	3309.82	3471.21	2967.43	2861.92	3168.35	3335.09	3166.86
ZNF207	3334.71	3399.74	3513.85	3447.99	3318.42	3268.51	3279.28	3075.93	3105.64	3286.45	3151.72	3238.45
PDXK	3189.15	3312.86	3188.31	3644.38	4057.32	3813.85	2897.49	2806.72	2903.42	3331.09	3160.84	3243.65
TBC1D9B	3200.55	3345.31	3367.3	3222.26	2967.6	3086.73	3452.64	3603.08	3564.82	3100.46	3124.36	3167.51
GOLGA3	3467.99	3482.43	3133.49	3558.6	3717.3	3699.35	2467.2	2988.92	3016.45	3435.25	3304.69	3138.22
RN7SL2	3893.27	3891.69	6921.42	2352.08	3020.46	2410.36	2949.08	3656.31	2840.73	2509.01	2979.49	2406.71
PFN2	3672.3	3704.33	3500.42	3524.74	3366.48	3426.68	3590.91	3005.3	2995.26	2885.64	2799.16	2998.95
SPHK1	3114.61	2924.53	2781.1	2844.17	3163.43	3195.32	3257.61	3199.78	2946.69	3937.42	3657.25	3770.81
LOX	4123	3946.12	3971.4	5573.22	5166.26	5395.58	1611.78	1662.33	1714.86	2447.64	2440.53	2566.81
BAZ2A	3467.11	3582.91	3604.46	3611.65	3519.06	3554.16	2651.91	3107.66	3098.58	3173.93	2897.43	3099.82
ARF3	3212.82	3518.02	3303.53	3416.39	3422.95	3465.63	3260.71	3291.91	2969.65	2996.31	3165.9	3259.92
TIMP3	3617.06	3666.65	3686.13	3675.98	3408.53	3400.71	3215.31	3071.83	3027.93	2913.54	2824.49	2903.28
MTND2P28	2488.53	3333.79	3367.3	3882.52	3657.23	3806.77	3631.15	3331.83	2752.42	3111.62	2974.43	3178.57
HERC2	3131.27	3403.92	3358.35	3170.35	3294.39	3388.91	2356.79	3450.57	3561.29	3484.53	3210.48	3209.81
TOP2B	3863.45	3605.94	3595.51	3492.01	3227.11	3391.27	2799.46	3067.74	3087.1	3030.72	3105.12	2939.07
JPT2	3580.23	3479.29	3230.82	3403.98	3170.64	3201.23	3453.67	3144.51	3208.95	2997.24	3122.34	3082.25
RHOBTB3	3088.31	3037.57	3033.92	4534.87	4344.46	4274.2	2067.87	2239.64	2164.32	3494.76	3437.41	3621.12
POLR2E	3272.45	3475.1	3196.14	2791.12	2942.36	2929.74	4234.79	3847.72	3395.28	2928.42	2901.48	3065.33
NDRG1	2655.14	2596.91	2603.22	3320.46	3718.5	3719.42	2452.75	2418.77	2320.62	4299.17	4237.75	4247.21
TXN	3346.98	2952.79	3130.13	2847.56	2744.12	2641.72	4228.6	3448.52	3171.87	3154.4	3393.85	3496.17
GATAD2A	2941.87	3437.42	3085.38	2910.76	3004.84	2954.52	3508.36	3694.18	3586.89	3350.62	3116.26	3190.94
SLC1A5	2795.44	2842.88	2720.69	3995.38	4265.17	4062.91	3135.85	2806.72	2678.25	3374.8	3344.2	3244.3
NOC2L	3170.73	3384.04	3292.34	2801.28	2739.32	2769.2	3995.4	3531.43	3512.72	3174.86	3126.39	3178.57
NBR1	3292.62	3228.08	3288.99	3181.63	3424.15	3431.4	2912.97	2955.14	2924.62	3294.82	3393.85	3453.21
NARS	3687.2	3350.54	3387.43	3828.34	3875.9	3733.58	2905.75	2605.07	2763.9	2895.87	3081.81	3051.66
SRSF10	3605.66	3420.67	3479.17	3497.65	3308.81	3320.45	3091.48	2962.31	3018.22	3074.42	3019	3113.49
SLC16A1	3559.18	3277.27	3378.49	3453.64	3454.18	3348.78	3146.17	2944.91	2955.52	3168.35	3029.13	3167.51
AC008038.1	3089.18	2990.47	3203.97	2855.46	2911.13	2958.07	4026.36	3347.18	3317.57	3325.51	3235.8	3324.35
TWSG1	3458.34	2833.46	3184.95	3313.68	2930.35	3123.32	3513.52	3253.01	3329.05	3228.8	3218.58	3233.89
GOT2	3075.15	3013.5	2943.31	2700.83	2696.07	2772.74	4139.86	3593.87	3713.17	3188.81	3273.29	3306.78
SKP1	3768.75	3280.41	3436.66	3190.66	3032.47	3006.46	3733.31	3059.55	3109.17	2845.66	3036.23	3061.43
SGK1	2142.17	2031.68	2089.74	2229.06	2222.69	2293.5	3164.74	3085.14	2904.31	4735.32	5085.7	5064.63
CDK1	3488.16	3170.51	3193.9	3247.09	3140.6	2997.02	3438.19	2965.38	3000.56	3243.68	3283.42	3242.35
CHD3	3946.76	4282.12	4008.32	3426.55	3467.4	3552.98	2517.76	2908.06	3047.36	2634.56	2519.55	2633.19
CSPG4	2420.14	2426.29	2336.97	3190.66	3012.05	3072.56	2807.72	3492.53	3269.88	4160.61	3963.2	3766.91
VARS	3179.5	3401.83	3135.73	2620.7	2666.03	2827.04	3916.98	3839.54	3827.08	2946.09	2838.67	3023.68
APEX1	3373.29	3296.11	3216.27	2970.58	2948.37	2818.78	3954.13	3209	3208.95	3072.56	3024.07	3165.56
CD276	3124.26	2999.89	2988.06	2163.6	2246.72	2225.04	4320.44	4438.34	4387.81	3099.53	2944.03	2984.63
CEBPB	2946.26	2942.32	2942.19	3607.13	3928.76	3822.11	2652.94	2502.71	2341.81	3602.64	3578.23	3585.98
ZFAND5	3244.39	3093.05	3012.67	3759.5	3761.76	3911.82	2669.45	2577.43	2634.98	3385.03	3216.56	3267.73
MYO9B	3050.6	3379.85	3036.16	3179.38	3199.48	3256.71	3000.68	3411.67	3202.77	3321.79	3149.69	3109.59
EPRS	3589.87	3388.22	3530.63	3785.46	3648.82	3745.39	2800.49	2764.75	2728.58	2847.52	2920.73	2919.55
CAPN1	3044.46	3037.57	2890.73	2794.51	3076.93	3033.61	3741.56	3389.15	3438.54	3226.01	3170.97	3246.26
SH3GLB1	3136.53	3011.41	3114.47	3636.48	3682.46	3705.25	2821.13	2854.83	2811.59	3139.52	3310.77	3230.64
PARK7	3672.3	3428	3301.29	2826.11	2835.43	2704.28	3958.25	3495.61	3241.63	2920.98	2846.78	2946.88
ACTR1A	3167.22	3235.4	3165.93	2913.02	2941.16	3100.89	3606.39	3321.59	3443.84	2992.59	3071.68	3180.52
XRN2	3235.62	3201.91	3063.01	2977.35	2884.69	2928.56	3697.19	3315.45	3230.15	3110.69	2999.75	3323.7
LIMS1	3084.8	2807.3	2976.87	4256.1	4062.12	4221.09	2071.99	2076.89	2126.35	3523.59	3472.87	3647.81
EI24	3155.83	2933.95	2886.26	2915.27	2754.94	2797.53	4018.1	3570.33	3276.95	3200.9	3137.53	3233.24
CTSA	2336.84	2657.62	2679.3	3267.41	3601.96	3589.58	2961.47	2881.44	2810.71	3813.74	3832.51	3591.84
C6orf106	3021.67	2903.59	2722.92	2669.23	2828.23	2850.65	3835.46	3660.41	3609.85	3147.89	3225.67	3264.48
PSMC3	3479.39	3406.02	3139.08	2884.8	3123.78	2908.49	3775.61	3442.38	3271.65	2766.61	2860.96	2962.5
YARS	3345.23	3151.67	3233.05	3724.51	3799	3515.21	3042.98	2826.17	2760.37	2934.93	3038.25	2978.12
MGAT5	3367.15	3322.28	3227.46	3131.97	2917.13	2827.04	2808.75	3269.39	3144.49	3196.25	3167.93	3332.16
ICAM1	3175.99	3117.12	3160.34	3872.36	4078.94	3923.63	2619.92	2526.25	2408.92	3081.86	3197.31	3171.41
MED13L	2858.57	2837.65	2937.72	3103.76	3120.18	3125.68	2650.87	3506.87	3307.85	3451.99	3311.79	3468.18
NCAPD3	3287.36	3156.9	3292.34	2975.09	3126.19	3044.23	3232.85	3263.25	3243.39	3103.25	2979.49	3145.38
UBXN4	3366.27	3186.21	3300.18	3822.7	3371.28	3328.71	2936.7	2909.08	2914.9	2907.03	2934.92	3075.09
ATXN2L	2840.16	3371.48	3253.19	3331.74	3585.14	3734.76	2587.93	3244.82	3047.36	3234.38	3030.15	2929.31
SKI	3163.72	3573.49	3212.92	3354.32	3365.28	3365.3	2691.12	3070.81	3088.86	3121.85	2981.52	3003.5
NUFIP2	3206.68	3122.36	3167.05	3454.76	3287.18	3332.25	2740.65	3103.57	3228.38	3061.41	2959.23	3153.84
KDM2A	3427.65	3416.49	3302.41	3477.34	3374.89	3335.79	2620.95	3019.63	3135.66	2936.79	2944.03	2954.04
SEC22B	2531.5	2489.09	2556.24	3403.98	3307.61	3423.14	3056.4	2869.16	2665	3751.43	3730.19	3736.97
PSMB1	3545.15	3152.71	3391.91	2876.9	3050.5	2870.72	3567.17	3263.25	3064.14	2895.87	2999.75	3030.84
MTHFD2	3124.26	2952.79	3029.45	3578.91	3495.03	3447.93	3287.54	2779.08	2784.21	2987.01	3150.7	3231.94
PUM2	3190.02	3125.5	3136.85	3451.38	3245.13	3266.15	2739.61	3067.74	2906.07	3190.67	3310.77	3146.03
PSME4	3454.84	3300.3	3235.29	3322.71	2949.57	3060.76	2984.17	3218.21	3280.48	3091.16	2895.41	2939.72
SERP1	3057.62	2876.38	2703.91	3531.51	4030.88	3823.29	2923.29	2549.8	2572.29	3237.17	3302.67	3297.67
SEC14L1	2738.44	2821.95	2843.74	3327.23	3240.33	3313.36	3092.51	3133.25	3100.34	3385.96	3268.22	3356.24
NR3C1	3319.8	3001.99	3255.43	3546.18	3296.79	3351.14	2612.69	2695.15	2734.76	3312.49	3114.23	3393.99
FOXM1	3261.93	3580.82	3512.73	3238.07	3152.62	3444.39	2885.11	3092.31	3225.73	2821.48	2774.85	2872.04
RPS29	2864.71	3210.28	3160.34	2381.43	3004.84	2598.05	3937.62	3107.66	2942.28	3118.13	3354.34	3576.87
HM13	2325.44	2558.18	2505.9	3911.86	4217.11	4067.64	2788.11	2577.43	2494.58	3329.23	3527.57	3494.87
TMED7	2897.15	2489.09	2508.13	3976.2	3740.13	3816.21	2883.04	2494.52	2491.05	3271.57	3494.14	3500.72
BBX	3122.51	3060.6	3189.42	3563.11	3373.69	3283.85	2610.63	3023.72	3136.55	2994.45	3017.99	3159.05
ABHD2	2257.04	2317.43	2221.75	4429.91	4506.66	4441.82	1834.66	2263.19	2091.91	3741.2	3754.51	3792.94
PSMA4	3474.13	3216.56	3319.19	2946.88	2754.94	2624.01	3987.15	3332.85	3334.35	2776.84	2919.72	2755.54
SLFN11	2720.03	2656.57	2665.87	4103.73	4071.73	3794.96	2604.44	2613.26	2644.69	3259.49	3162.86	3345.18
MAF1	3153.2	3084.68	2958.97	2869	3014.45	3128.04	3591.94	3202.85	2891.94	3146.96	3056.49	3202.65
DDX60	2465.74	2249.4	2358.23	2097.01	1764.94	1806	3758.07	4323.7	3896.84	3785.84	3671.43	4020.72
KIF2C	3072.52	2996.75	2925.41	2681.65	2642	2500.07	3717.83	3498.68	3527.73	3128.36	3101.06	3204.6
ACACA	3117.24	3233.31	3129.01	2678.26	2705.68	3051.32	3372.15	3645.05	3927.75	2787.07	2725.21	2829.09
RPL30	3069.02	3224.94	3141.32	2716.63	2851.05	2529.58	4048.03	3190.57	3019.98	3152.54	3025.08	3120.65
ITPRIP	2189.52	2103.9	2147.91	2741.46	2764.55	2841.21	2880.98	3153.72	2964.35	4153.17	4262.06	4173.01
EHD1	2923.46	3154.81	2839.27	2179.4	2376.48	2585.06	4384.42	4216.22	4026.65	2809.39	2718.12	2724.95
EIF3H	2905.92	2797.88	3004.84	2796.77	2833.03	2890.78	3555.82	3241.75	3126.83	3203.69	3234.79	3285.96
CEBPD	3100.58	3479.29	3323.67	2261.79	2645.6	2462.3	4181.14	3842.61	3527.73	2598.29	2746.48	2838.2
TGFB1	3176.87	3820.52	3602.23	3589.07	3683.66	3586.03	2530.14	2533.42	2512.24	2765.68	2755.6	2938.42
BCAP31	2841.91	2864.87	2709.5	3389.3	3415.74	3295.66	3251.42	2702.31	2717.99	3295.75	3354.34	3239.75
HGS	3013.77	3039.67	2975.75	3015.72	3064.91	3417.24	2954.24	2997.11	3002.32	3224.15	3164.89	3148.63
PALLD	2679.69	2532.01	2457.79	4952.47	5163.86	5564.37	1360	1753.43	1657.46	3196.25	3302.67	3263.18
PTGS2	1698.48	1373.29	1527.03	2353.21	2118.17	2220.32	2035.88	2245.79	2058.36	5731.3	5712.8	5885.95
SHISA5	2100.96	2189.73	2087.5	2643.27	2591.54	2468.2	3924.2	3500.72	3404.11	3725.39	3820.36	3828.08
SEC62	3159.33	2727.75	2868.36	3600.36	3438.57	3589.58	2655	2532.39	2508.71	3327.37	3326.98	3269.03
TUBA1A	4237	4145	4016.15	3042.81	3183.86	3251.98	3125.53	2673.65	2751.54	2159.35	2389.88	2405.41
SPAG9	2750.72	2806.25	2666.99	2957.03	2914.73	2946.26	2994.49	3234.59	3055.31	3544.05	3367.51	3390.09
DDX23	3473.25	3521.16	3374.01	3008.95	3134.6	2952.16	3341.19	3000.18	3174.52	2709.88	2638.08	2726.91
FGFR1	2971.68	3065.83	2866.12	3002.18	3180.25	3161.09	3089.42	3178.29	3094.16	3199.97	2954.17	3077.7
ANP32E	3571.46	3178.88	3097.69	3365.6	3189.86	3326.35	3029.57	2713.57	2797.46	2883.78	2903.51	2921.5
EIF3L	2967.3	2898.36	3122.3	2948.01	2998.83	3077.29	3404.14	3193.64	3140.08	2910.75	3002.79	3129.11
LRIG1	3063.76	3305.53	3038.4	3583.43	3829.04	3653.32	2292.81	2433.11	2434.53	3212.99	3182.11	3093.97
CSNK1A1	3161.09	3066.88	3094.33	3122.94	3040.88	3005.28	3066.72	2911.13	2859.27	3076.28	3178.06	3127.16
SF3A1	2919.95	3054.32	3197.26	2968.32	2901.51	3144.57	3037.82	3240.73	3235.45	3014.91	3031.16	2999.6
IL6	1299.51	1247.69	1267.49	3721.12	3586.34	3634.43	1853.24	2197.68	1774.9	4807.86	5308.58	5125.8
RNF10	3076.03	3215.52	3005.96	2917.53	3156.22	3176.44	3124.5	3155.77	3216.02	2972.13	2967.34	2836.89
ADIPOR2	2911.18	2849.16	2915.34	3122.94	3063.71	3071.38	3258.65	2990.97	3163.04	3131.15	3048.38	3120
DHFR	3010.27	3004.08	2950.02	3323.84	2955.58	2703.1	3384.53	3124.04	3124.18	3090.23	2977.47	3008.71
FGD5-AS1	3133.03	2886.85	2865	3148.9	3230.71	3002.92	3121.41	2949	2906.96	3141.38	3151.72	3111.54
NFIC	2822.62	3286.69	3210.68	3291.11	3185.06	3346.42	2574.52	3058.53	3178.05	3167.42	2861.97	2888.96
ATP1B3	2559.56	2506.89	2408.57	2928.82	2629.99	2853.01	3444.38	3118.92	3068.55	3451.99	3545.81	3656.92
STRAP	3336.46	3185.16	3085.38	2950.26	2742.92	2616.93	3523.84	3204.9	3290.19	2775.91	2936.94	2914.99
TRIM44	3490.79	3270.99	3285.63	3160.19	3367.68	3221.29	2890.27	2986.87	2947.58	2819.62	2657.33	2775.07
U2SURP	3622.32	3442.65	3557.48	3394.95	3200.68	3224.83	2672.54	2746.33	2733.88	2725.69	2830.57	2747.73
ZFR	3002.37	2857.54	2857.17	2874.64	2891.9	2797.53	3481.53	3167.03	3118	3101.39	3117.27	3166.21
DDR2	3067.26	2965.35	2911.99	4347.52	4360.08	4283.65	1995.64	2309.25	2500.76	2927.49	2818.41	2799.15
CUL4A	3156.7	2860.68	3050.7	2954.78	2976.01	2902.59	3163.71	3199.78	3151.56	3075.35	3000.77	3008.71
PAPPA	3063.76	3299.25	3368.42	3801.26	3528.67	3567.15	2009.05	2331.77	2320.62	3218.57	3081.81	3184.43
NPTN	3140.04	3023.97	2916.46	3068.77	3108.17	3052.5	3304.05	2925.46	2911.37	2993.52	3049.4	3037.35
PDAP1	3057.62	3223.89	3173.76	2541.7	2809	2692.48	3679.65	3330.81	3131.25	2975.85	2976.45	2878.55
HELZ2	1416.13	1596.24	1380.48	2410.77	2404.11	2464.66	3371.12	4036.07	3912.73	4272.2	4216.47	4032.44
CNP	2608.66	2706.81	2537.22	2510.09	2816.21	2714.9	3878.8	3530.41	3391.74	3104.18	3222.63	3196.14
PSMD4	3225.97	3124.45	3043.99	2655.69	2967.6	2779.83	3588.84	3169.08	2855.74	2967.48	2984.56	3033.44
SEL1L	2895.4	2724.61	2769.91	3934.44	4084.95	4088.88	2259.8	2464.84	2583.76	3081.86	2945.05	3015.87
PRDX6	3210.19	3012.45	3046.23	2820.47	2982.01	2926.2	3713.7	3242.78	3199.24	2644.79	2843.74	2825.83
MICALL1	2992.73	3111.89	3018.26	2791.12	2810.2	2919.11	3247.29	3323.64	3359.95	2958.18	2865.01	2892.21
LPIN1	3484.65	3461.49	3399.74	2681.65	2591.54	2562.63	3387.63	3320.57	3472.1	2668.04	2614.78	2655.97
USP10	3040.08	3102.47	2989.18	2899.47	2876.28	2849.47	3303.02	3060.57	3003.21	3153.47	2906.55	3043.85
MAGT1	2873.48	2612.61	2608.82	3850.92	3743.74	3923.63	2724.14	2615.31	2583.76	3121.85	2990.64	3007.41
HACD3	2851.55	2571.78	2661.4	2820.47	2711.69	2868.36	3492.88	3059.55	3143.61	3154.4	3223.65	3399.2
TMEM245	3116.37	3012.45	3040.64	3345.29	3343.65	3466.82	2550.78	2756.56	2822.18	2887.5	2953.15	3111.54
CHMP4B	2850.68	2929.76	2816.9	2818.21	2990.42	2956.89	3261.74	3056.48	2841.61	3129.29	3334.07	3197.45
PAFAH1B2	3762.61	3554.65	3495.95	3347.54	3342.45	3388.91	2690.08	2519.09	2587.3	2561.09	2635.04	2737.32
RSL1D1	3161.09	2938.14	2985.82	2594.74	2585.53	2622.83	3837.52	3120.97	3183.35	2924.7	3020.02	3081.6
NT5DC2	3580.23	3937.75	3594.39	3700.81	3956.39	4175.05	2568.32	2193.58	2254.39	2447.64	2292.62	2422.33
SRSF7	3455.71	3488.71	3189.42	2867.87	2863.07	2760.94	3474.31	3123.01	2976.72	2764.75	2778.9	2647.51
RACGAP1	3324.18	2940.23	3061.89	2867.87	2930.35	2968.69	3324.68	3119.94	2939.63	2816.83	2998.74	2954.04
FBL	2852.43	2881.61	2706.14	2266.31	2524.26	2415.08	4292.58	3688.04	3302.56	3026.07	2870.08	3105.03
AMD1	3055.86	2748.68	2822.49	2897.22	2629.99	2851.83	3186.41	3181.36	3113.59	3159.98	3183.12	3164.9
MDN1	3105.84	3041.76	3180.47	2759.52	2513.44	2685.39	2330.99	3600.01	3813.83	2912.61	2895.41	3083.55
SRSF2	3660.02	3269.94	3155.86	3045.07	2865.47	2997.02	3258.65	3013.49	3038.53	2595.5	2760.67	2683.95
SMC3	3561.81	2972.68	3370.65	3217.75	3043.29	3195.32	2744.77	2763.73	2818.65	2914.47	2972.4	2789.39
DDX58	2193.91	1880.95	2031.57	1674.9	1517.44	1601.79	4493.79	5068.88	4599.74	3371.08	3363.45	3404.4
GART	2906.8	2820.9	2923.17	2731.31	2645.6	2809.34	3508.36	3141.44	3201.89	3086.51	2973.41	3209.81
BCL9L	2366.65	2835.56	2707.26	3011.21	3206.68	3262.61	2518.79	3022.7	2983.78	3562.65	3297.6	3314.59
P3H1	3072.52	3079.44	2946.67	2913.02	3187.46	3195.32	3038.86	2907.03	2872.52	3032.58	2891.35	3054.92
RTN3	3833.64	3671.88	3555.24	4323.82	4332.45	4218.73	2188.6	2024.69	2107.81	2265.37	2286.54	2340.32
TXLNA	2767.38	2861.72	2661.4	2888.19	3171.84	3079.65	3257.61	3162.93	3116.24	3207.41	3015.96	2965.11
MXRA7	3324.18	3673.98	3145.79	3916.38	4092.16	4064.09	2357.82	2361.45	2128.12	2648.51	2594.52	2580.47
TCEA1	3143.55	2697.39	2824.73	3074.41	2827.02	3099.71	3159.59	2857.9	2996.14	2994.45	3228.71	3090.71
PHC2	3187.39	3167.37	3068.6	3172.6	3260.75	3344.05	2862.41	2624.52	2743.59	2864.26	2879.2	3028.23
PANK3	3347.86	3151.67	3268.85	3885.9	3605.57	3531.74	2376.4	2632.71	2668.54	2701.51	2627.95	2728.21
SRRT	3275.08	3437.42	3172.64	2664.72	2741.72	2806.98	3266.9	3320.57	3341.41	2787.07	2632	2670.29
CANT1	2973.44	2961.16	2841.51	2773.07	2966.39	2893.14	3301.98	3136.32	3125.95	3038.16	2904.52	3047.76
TMEM259	2809.47	2971.63	2950.02	2932.2	3112.97	2959.25	3267.93	3136.32	3050.89	3041.88	2875.14	2982.03
RCN3	2753.35	2650.29	2617.77	3224.52	3728.12	3459.73	2774.7	2455.62	2253.51	3377.59	3485.02	3327.61
TUG1	3405.73	3362.06	3408.69	3946.85	3711.3	3776.08	1988.41	2338.93	2336.51	2783.35	2674.55	2757.5
WARS	2438.55	2368.72	2395.14	3672.59	3998.44	3803.23	3047.11	2935.69	2770.09	2866.12	3026.09	3011.96
GNAI3	3282.09	2962.21	3107.76	2775.32	2741.72	2501.25	3457.8	3042.15	3178.93	2767.54	2912.63	3008.71
DDX1	3309.28	2885.8	2991.41	2777.58	2616.77	2815.24	3311.27	3128.13	3174.52	3100.46	2938.97	2779.62
PCBP1	2786.67	3209.24	2961.21	2723.41	3156.22	3282.67	3127.6	3218.21	2864.57	2875.41	2837.66	2914.99
CKAP2	3247.9	2932.9	3003.72	2905.12	2763.35	2851.83	3062.59	2935.69	2990.84	3077.21	3032.17	2924.1
PABPC4	3064.63	3127.59	2916.46	2615.06	2970	2889.6	3125.53	3300.1	3195.71	2894.01	2797.14	2870.74
PTK2	3389.95	3342.17	3365.06	3278.7	3024.06	3104.43	2668.42	2737.12	2722.4	2752.66	2734.33	2816.07
UBE2K	3239.13	2962.21	2953.38	2968.32	2736.92	2757.4	3288.57	2868.14	3017.34	2957.25	2954.17	2932.56
P4HA1	3845.92	3429.05	3451.2	3889.29	3747.34	3743.03	2186.53	2004.22	2037.17	2681.05	2615.79	2643.6
LAMA1	2280.72	2271.38	2291.11	3099.24	3081.73	3122.14	2458.95	3210.02	3316.69	3627.75	3330.02	3354.29
POFUT1	2882.24	2955.93	2844.86	2774.19	2680.45	2526.04	3538.28	3364.58	3245.16	2913.54	2929.85	2909.14
FKBP4	3448.7	3455.21	3423.23	2670.36	2837.84	2841.21	3478.43	2938.77	3042.06	2616.89	2511.45	2570.06
GFPT1	2689.34	2521.54	2560.71	3823.83	3909.54	3819.75	2227.81	2308.23	2281.77	3262.28	3248.97	3250.16
ARFGEF2	2798.07	2718.32	2689.36	3181.63	3210.29	3169.36	2538.4	2728.93	2885.76	3278.08	3091.95	3261.23
SRP14	3325.06	3149.57	3236.41	2949.13	2816.21	2815.24	3453.67	2843.57	2812.47	2741.5	2785.99	2784.18
EDF1	2963.79	3147.48	2945.55	2608.28	2849.85	2860.09	3901.5	3029.87	2798.34	2884.71	2820.44	2860.97
CMPK1	3104.09	2560.27	2712.86	3094.73	2841.44	2698.38	3341.19	2997.11	2967.89	2974.92	3099.04	3041.25
EIF2S1	3224.22	2902.55	2937.72	2652.3	2708.08	2731.43	3632.18	3068.76	2936.1	2721.04	2973.41	2952.09
ADAMTS12	2493.8	2601.09	2700.55	3341.9	3272.76	3506.95	2483.71	2944.91	2860.16	3064.2	3044.33	3254.72
NUCB1	2625.32	2632.49	2567.42	3127.46	3344.85	3301.56	2960.43	2744.28	2701.21	3186.02	3152.73	3197.45
RAB1A	3330.32	3354.73	3305.77	3627.45	3559.91	3543.54	2635.4	2339.96	2407.16	2537.84	2728.25	2654.67
PLEKHB2	2892.77	2796.83	2622.24	3011.21	3088.94	2934.46	2788.11	2746.33	2845.14	3175.79	3154.76	3265.78
ATP6AP1	2830.51	2961.16	2809.06	3350.93	3737.73	3426.68	2707.63	2572.32	2559.92	2945.16	3024.07	2881.8
ANTXR2	2643.74	2566.55	2540.58	3243.71	3173.04	3159.91	2080.25	2144.45	2189.05	3767.24	3757.54	3829.38
MED13	2772.64	2797.88	2888.49	3226.78	3234.32	3136.31	2449.66	2849.71	2893.71	3116.27	2985.57	3125.86
GPC1	3032.19	3042.81	3000.36	3406.23	3527.47	3412.52	3386.6	3423.95	3194.83	2230.03	2252.1	2205.61
WTAP	2962.92	2732.98	2677.06	2664.72	2803	2667.69	3451.6	2997.11	3116.24	3020.49	3097.01	3051.66
PDCD6IP	3161.09	3125.5	3086.5	2848.69	2995.23	2906.13	3009.96	2717.67	2897.24	2949.81	2818.41	2924.75
FANCI	3092.69	2963.26	3101.05	3106.01	2768.15	2808.16	2822.16	2942.86	3023.52	2907.03	2875.14	2958.6
RBM25	3335.58	3189.35	3141.32	2938.98	2983.21	2881.34	2741.68	2914.2	2920.2	2909.82	2793.08	2745.78
FXR1	3108.48	2998.84	3144.68	2818.21	2684.05	2994.66	3143.08	2869.16	2924.62	2952.6	2858.94	2883.1
CDC27	3186.52	2921.39	3088.74	3201.95	3003.64	3096.17	2902.65	2746.33	2852.21	2702.44	2855.9	2894.17
FAM91A1	2812.1	2583.3	2571.9	3192.92	3123.78	3007.64	2799.46	2713.57	2732.11	3213.92	3164.89	3266.43
SLC7A2	2567.45	2489.09	2443.25	2616.19	2640.8	2633.46	2581.74	2916.25	2799.23	3648.21	3499.21	3811.81
KCTD20	2940.99	3019.78	2858.29	3064.26	3116.58	2997.02	2838.67	2997.11	2976.72	2812.18	2859.95	2896.77
ZNFX1	2416.63	2557.13	2451.08	2608.28	2477.4	2575.62	3199.83	3543.71	3440.31	3243.68	3113.22	3256.02
H3F3A	3190.9	3051.18	3139.08	2925.43	3039.68	2955.7	3119.34	2726.88	2661.47	2834.5	2806.25	2896.12
ADD3	2946.26	2866.96	2842.63	3824.96	3521.47	3852.8	2320.68	2200.75	2113.11	3003.75	2894.39	3144.73
LARS	3248.77	3025.01	3084.27	3364.47	2971.2	3005.28	2843.83	2789.32	2924.62	2664.32	2679.62	2774.42
DHX30	2875.23	3099.33	2980.23	2528.15	2679.25	2713.72	3445.41	3223.33	3077.38	2803.81	2779.91	2922.15
MSH6	3135.66	2919.29	2849.34	2811.44	2798.19	2690.12	2989.33	3039.08	3140.96	2863.33	2914.66	2893.52
TAPBP	2710.38	3145.39	3084.27	3262.9	3204.28	3320.45	2397.03	2838.45	2849.56	2969.34	2796.12	2818.67
TMBIM1	2300.89	2359.3	2245.24	2822.73	2845.05	2777.47	3286.51	3020.65	2687.08	3500.34	3509.34	3429.79
DYNLL1	3088.31	3313.91	3237.53	2890.44	2661.22	2616.93	3740.53	2980.73	2912.25	2477.39	2642.13	2659.22
CDC6	2798.94	2568.64	2710.62	3244.84	3388.1	3234.28	2925.35	2803.65	2689.73	2934.93	2907.56	2997.65
EXT2	3367.15	3389.27	3323.67	3296.75	3130.99	3092.63	2900.59	2605.07	2671.19	2376.03	2599.58	2639.7
IER5	2689.34	2680.64	2548.41	2460.43	2497.83	2359.61	3566.14	3334.9	3247.81	3160.91	3010.9	3127.16
SSH1	2109.73	1988.76	2138.96	3686.14	3853.07	3934.25	1693.3	2127.05	2009.79	3826.76	3808.2	3789.69
NUP50	3241.76	3119.22	3209.56	3101.5	2913.53	2952.16	2710.72	2899.87	2768.32	2759.17	2753.57	2739.27
YWHAH	2783.16	2758.1	2643.5	2813.7	2674.44	2731.43	3446.45	3235.61	2886.65	2874.48	3021.03	3032.14
AHCYL1	3294.37	3304.49	3350.52	3077.8	3001.24	3169.36	2774.7	2918.29	2846.03	2456.94	2478.01	2623.43
MEG3	2664.78	3179.93	3245.36	3469.44	3392.91	3432.58	1691.23	2625.54	2734.76	3358.99	2962.27	2627.33
SNHG5	2983.96	2779.03	2697.19	2771.94	2854.66	2611.03	3368.02	2764.75	2539.61	3148.82	3111.19	3146.68
AMOTL1	2894.52	3193.53	2972.4	3482.98	3430.16	3226.01	2382.59	2615.31	2627.03	2796.37	2752.56	2859.67
STAT3	2913.81	2960.12	2992.53	2929.95	2809	2850.65	3178.16	3172.15	3172.75	2746.15	2720.14	2636.44
ATP6V1B2	2499.06	2586.44	2585.32	2826.11	3099.76	3028.89	2980.04	2760.66	2694.14	3236.24	3209.46	3280.75
PCNP	3282.09	2823	3014.91	3014.6	2726.1	2876.62	3114.18	2846.64	2760.37	2760.1	2813.35	2873.99
XBP1	3118.12	3031.29	3003.72	3815.93	4169.05	3832.74	2425.93	2002.17	2076.9	2535.98	2658.34	2801.75
PLP2	2205.31	2478.63	2361.58	2999.92	2935.16	3015.9	3270	2883.49	2822.18	3175.79	3354.34	3228.68
EP400	2857.69	3103.52	3225.22	2914.15	3104.56	2929.74	2200.98	3062.62	3246.93	2991.66	2654.29	2683.95
HTT	2876.98	2996.75	2895.21	2892.7	2798.19	2809.34	2548.72	3021.68	3151.56	2907.96	2905.54	2929.96
VMP1	3123.38	3113.98	3252.07	3515.71	3336.44	3189.42	2328.93	2162.87	2095.45	2958.18	2953.15	2989.19
NAP1L4	2980.45	2819.86	3063.01	2569.91	2873.88	2766.84	3199.83	2984.83	2955.52	2748.01	2959.23	2842.1
WDR26	3040.08	3070.02	2954.5	3503.3	2970	3056.04	2499.19	2679.79	2747.13	2807.53	2823.48	2788.08
APMAP	2807.71	2660.76	2594.27	2556.37	2675.64	2768.02	3458.83	3132.23	3164.8	2882.85	2870.08	2985.93
BIN1	3218.08	3196.67	3188.31	2460.43	2586.73	2487.09	3467.08	3065.69	3148.03	2682.91	2546.9	2654.02
P4HA2	3271.57	3036.53	3096.57	2940.1	3062.51	2855.37	2731.36	2484.29	2618.2	2974.92	2857.92	2846.66
CCNA2	3308.4	3132.82	3153.63	2720.02	2703.27	2823.5	3206.02	2984.83	2847.79	2613.17	2629.98	2666.38
NOMO1	2600.77	2771.71	2726.28	2866.74	2815.01	2940.36	2830.42	3087.19	2790.4	2908.89	3632.93	2814.77
AFDN	3067.26	3021.87	3038.4	3165.83	3144.21	3032.43	2270.11	2816.96	2726.82	2916.33	2870.08	2764.65
NRBP1	2781.41	2866.96	2731.87	2582.33	2635.99	2766.84	3523.84	3067.74	2959.06	2767.54	2852.86	2996.99
H1FX	2713.89	2876.38	2665.87	2505.58	2869.08	2853.01	3292.7	3049.31	2932.56	2846.59	3009.89	2968.36
CHD8	3083.05	3015.59	3238.65	2683.9	2965.19	2932.1	2641.59	2904.99	2911.37	2838.22	2629.98	2827.13
TNFAIP3	2203.55	2197.06	2163.57	2248.25	2076.12	2150.68	3039.89	3288.84	3162.15	3772.82	3736.27	3727.86
PSMD8	2539.39	2763.33	2697.19	2383.69	2544.68	2639.36	3780.77	3198.76	3035	2895.87	2876.16	3039.3
SCAF1	2703.37	3093.05	2869.47	2569.91	2795.79	2855.37	3003.77	3131.2	3093.28	2923.77	2835.63	2743.83
SRSF9	3218.08	3197.72	2979.11	2515.74	2525.46	2716.09	3527.96	3142.46	2898.13	2736.85	2514.49	2622.78
FNDC3A	2165.85	2194.97	2192.66	2644.4	2732.11	2555.55	2790.18	3178.29	3084.45	3564.51	3419.17	3529.36
BANF1	3029.56	3046.99	2906.39	2401.74	2530.27	2386.76	3883.96	3228.44	3074.73	2700.58	2582.36	2704.78
PJA2	3012.9	2642.96	2778.86	3354.32	3247.53	3267.33	2446.56	2354.29	2567.87	2932.14	3052.44	2976.82
F2RL1	4601.77	4352.25	4598.99	3814.8	3951.59	4028.68	1334.21	1053.29	1189.45	2032.88	2013.01	2439.9
CSNK1D	3090.94	3148.53	3148.03	2759.52	2929.15	2928.56	2787.08	2924.43	2857.51	2750.8	2593.51	2696.32
CTSL	2857.69	2475.49	2532.75	2239.22	2291.18	2337.18	3508.36	2988.92	3065.02	3125.57	3326.98	3224.78
SDHA	3004.13	2888.94	2777.74	2214.39	2499.03	2508.34	3628.05	3353.32	3262.82	2839.15	2552.98	2756.19
SEC24D	3015.53	3030.25	2999.24	3912.99	4084.95	3903.56	2015.24	2086.1	2121.94	2591.78	2644.16	2694.37
SETD5	2848.92	3138.06	3090.98	3120.69	3050.5	2935.64	2316.55	2877.35	2901.66	2889.36	2775.86	2682.65
DYNC1LI2	2551.67	2604.23	2592.04	2878.03	2560.3	2535.48	2929.48	3039.08	3142.73	3111.62	3043.32	3146.03
CPSF1	2713.89	2705.76	2702.79	2327.25	2418.53	2612.21	3123.47	3411.67	3480.93	3018.63	2847.79	2827.78
PPP1R14B	3077.79	3074.21	2843.74	2515.74	2823.42	2797.53	3500.1	2827.19	2705.62	2565.74	2749.52	2900.02
LRRC58	2672.67	2447.22	2532.75	3005.57	2674.44	2773.92	2702.47	2820.03	3007.62	3184.16	2955.18	3287.91
CS	3282.09	3292.97	3333.74	3016.85	2966.39	3065.48	2967.66	2764.75	2793.04	2379.75	2331.12	2503.03
SARS	2851.55	2726.7	2764.32	3045.07	3314.82	3242.54	2954.24	2706.41	2620.85	2722.9	2719.13	2883.1
CIZ1	2609.54	2833.46	2790.05	2402.87	2712.89	2750.32	3253.49	3240.73	3228.38	2827.06	2805.24	2834.94
KMT2A	3002.37	3234.36	3340.45	3352.06	3124.99	3133.94	1758.31	2704.36	2835.43	2764.75	2701.91	2672.24
TRIR	2635.85	2749.73	2732.99	2330.64	2650.41	2465.84	3840.62	3153.72	2853.97	2976.78	2928.84	2883.1
ERO1A	2849.8	2650.29	2708.38	3257.25	3185.06	3188.24	2317.58	2328.7	2432.77	3208.34	3101.06	3099.17
KLHDC3	3147.93	3200.86	2970.16	2538.31	2681.65	2649.98	3277.22	3021.68	3031.46	2544.35	2636.06	2639.7
NACC1	2807.71	2936.04	2820.25	2257.28	2366.87	2592.14	3405.17	3398.36	3341.41	2756.38	2656.32	2773.77
KDM1A	3012.9	3098.28	2929.88	2595.87	2811.41	2802.25	3189.51	2937.74	2982.9	2774.98	2561.09	2636.44
USP14	3097.08	2916.15	2835.91	2880.29	2684.05	2887.24	3021.32	2881.44	2891.06	2634.56	2815.37	2742.53
MDH2	2870.85	2782.17	2700.55	2391.59	2523.06	2403.28	3702.35	3196.71	3111.82	2763.82	2754.59	2862.93
UBP1	2718.27	2661.8	2652.45	2528.15	2383.69	2357.25	3438.19	3354.35	3336.99	2958.18	2857.92	2797.85
DNAJC8	3042.71	2998.84	2999.24	2736.95	2816.21	2758.58	3519.71	2796.48	2599.66	2664.32	2527.66	2831.69
GALNT1	3175.12	2883.71	2918.7	2622.96	2247.92	2510.7	3433.03	3175.22	3098.58	2594.57	2721.16	2732.11
NIN	3341.72	3331.7	3606.7	3109.4	3013.25	2887.24	2047.23	2566.17	2667.65	2686.63	2650.24	2579.17
MAPKAPK2	2476.26	2629.35	2562.95	2797.9	2966.39	2739.69	2917.1	2946.95	2736.53	3192.53	2973.41	3142.13
SH3GL1	2772.64	2986.28	2720.69	2357.73	2663.63	2621.65	3430.97	3279.63	3105.64	2861.47	2619.85	2726.26
TMEM59	2983.08	2729.84	2858.29	3075.54	3124.99	3128.04	2671.51	2446.41	2391.26	2871.7	2920.73	3034.09
AP1B1	2819.99	2802.06	2745.3	2426.57	2584.33	2672.41	3391.76	3320.57	3252.22	2683.84	2733.31	2689.81
ITGB5	3098.83	3120.26	3050.7	4331.72	4352.87	4480.77	1692.27	1692.02	1585.93	2477.39	2635.04	2571.36
ATP6AP2	2761.24	2552.94	2349.28	3106.01	2984.42	3048.96	2842.8	2593.81	2626.15	3040.02	3164.89	3015.22
PACS1	2660.4	3094.1	3135.73	3101.5	2872.68	2908.49	2204.07	2435.15	2578.47	3084.65	3038.25	3016.52
USP7	3157.58	3085.72	2961.21	2950.26	2815.01	3012.36	2675.64	2766.8	2883.11	2702.44	2620.86	2569.41
PARP14	1737.94	1608.8	1667.99	2496.55	2538.68	2589.78	2780.89	3340.02	3489.76	3704.93	3625.84	3704.43
PIP5K1A	2743.7	2702.62	2675.94	2775.32	2678.04	2758.58	3125.53	3008.37	2959.94	2772.19	2871.09	2868.13
NSD1	3130.4	3188.3	3167.05	2870.13	2957.98	2956.89	2458.95	2815.93	2950.22	2622.47	2391.9	2622.13
RPS28P7	2381.56	2436.76	2358.23	2440.12	2320.01	2668.87	3454.7	3019.63	3018.22	3226.01	3134.5	3153.84
RPL36	2639.35	2521.54	2640.14	1933.36	2335.63	2104.64	3785.93	3155.77	3038.53	3051.18	2892.37	3254.07
KDELR1	2341.22	2524.68	2395.14	2871.26	2994.03	3004.1	3012.03	2702.31	2694.14	2957.25	3135.51	3120.65
TMEM50A	2420.14	2317.43	2325.78	2616.19	2632.39	2531.94	3091.48	2833.33	2677.37	3180.44	3372.57	3382.93
SARAF	2775.27	2404.31	2438.77	3620.67	3678.86	3653.32	2558.01	2198.7	2117.52	2781.49	2954.17	2935.17
MFSD14B	2663.03	2747.63	2681.53	2883.67	3027.67	2925.01	2927.41	2671.6	2574.93	2875.41	2865.01	2961.85
SP3	3002.37	2732.98	2807.95	2890.44	2906.32	2947.44	2776.76	2653.18	2713.57	2868.91	2712.04	2791.99
PARVA	2838.4	2707.86	2828.08	3286.6	3279.97	3256.71	2756.12	2628.61	2618.2	2629.91	2599.58	2652.06
AJUBA	2833.14	2789.5	2669.23	3186.15	3574.33	3368.84	2934.64	2762.71	2698.56	2516.45	2396.97	2471.14
SMURF2	3203.18	3196.67	3108.88	2795.64	2622.78	2688.94	2701.44	2636.8	2458.37	2747.08	2832.59	2755.54
EIF3F	2417.51	2258.82	2437.66	2856.59	2852.26	2861.27	3009.96	2931.6	2892.83	2889.36	3082.83	3057.52
GRINA	2109.73	2483.86	2433.18	3056.35	3312.41	3327.53	2441.4	2397.28	2379.78	3332.02	3216.56	3198.1
LPCAT1	2521.85	2697.39	2555.12	2418.67	2482.21	2389.12	3152.36	3055.46	3289.31	3011.19	2905.54	2905.23
PPP4C	2748.96	2947.56	2713.98	2373.53	2658.82	2588.6	3627.02	2873.25	2729.47	2838.22	2742.43	2756.84
LOXL1	3277.71	3802.72	3455.68	2896.09	2972.4	3142.21	2669.45	2604.05	2713.57	2159.35	2127.49	2268.73
ZFP36L2	2580.6	2633.54	2573.02	1669.26	1799.78	1881.55	3351.51	4334.96	3969.25	2966.55	2697.85	2669.64
ERAP1	2598.14	2657.62	2637.9	3599.23	3550.3	3425.5	2376.4	2475.07	2257.92	2722.9	2850.83	2810.21
EIF4G3	2886.63	2933.95	3004.84	2859.97	2839.04	2772.74	2564.2	2877.35	2786.86	2689.42	2742.43	2704.78
RASA3	2646.37	2823	2764.32	3011.21	2966.39	2876.62	2408.38	2424.92	2506.06	2983.29	3067.63	3049.06
ARID1A	2730.55	3256.34	3236.41	2902.86	3066.11	3066.66	2063.74	2823.1	2790.4	2709.88	2656.32	2546.63
NUP98	2810.34	2824.04	2801.23	2837.4	2587.94	2704.28	2822.16	2908.06	3041.18	2708.95	2691.78	2727.56
TAB2	2594.63	2660.76	2640.14	2948.01	2882.29	2904.95	2808.75	2707.43	2848.68	2872.63	2739.39	2874.64
EHD2	2914.69	3260.52	3218.51	2668.1	2978.41	2883.7	2922.26	3098.45	2859.27	2376.96	2318.96	2329.91
BNIP3	3282.09	2924.53	2897.44	3338.51	3127.39	3255.52	2212.33	1925.4	1879.98	2793.58	2972.4	2959.25
CYFIP1	2756.85	2796.83	2713.98	2575.55	2460.58	2614.57	3009.96	3064.67	2850.44	2746.15	2864	2848.61
QARS	2637.6	2716.23	2627.83	2492.04	2581.93	2611.03	3314.37	3071.83	3001.44	2726.62	2803.22	2760.75
ALYREF	3126.89	3105.61	2903.04	2318.22	2511.04	2458.76	3730.21	3166.01	3176.28	2233.75	2266.28	2437.95
PPP6R3	2955.9	2875.33	3019.38	2982.99	2864.27	2659.43	2611.66	2583.57	2761.26	2644.79	2710.01	2762.7
DSE	2952.39	2715.18	2736.35	3161.32	3168.24	3013.54	2217.49	2302.08	2127.23	2962.83	3007.86	3032.79
CDCA5	2762.99	2627.26	2586.44	2502.19	2549.49	2553.19	3197.76	2907.03	3062.37	2860.54	2707.99	2836.89
SLC38A10	2690.21	2766.47	2681.53	2820.47	3087.74	3086.73	2548.72	2707.43	2698.56	2816.83	2765.73	2773.77
PGRMC1	2500.81	2599	2399.62	2881.42	2884.69	2927.38	2873.76	2592.79	2486.63	2980.5	2986.58	3108.28
PAK2	2952.39	2610.51	2668.11	2854.33	2651.61	2830.58	2612.69	2745.3	2879.58	2733.13	2870.08	2828.43
SYNJ2	2853.31	2949.65	2931	2578.94	2462.98	2607.49	2661.19	2804.67	2947.58	2798.23	2701.91	2864.88
SEPTIN7	3189.15	2718.32	2916.46	2804.67	2550.69	2781.01	2874.79	2667.51	2769.2	2614.1	2775.86	2658.57
SLC2A1	2447.32	2604.23	2489.12	3795.61	3880.7	3623.81	1936.82	1745.24	1673.35	3277.15	3178.06	3033.44
INPPL1	2632.34	2841.84	2821.37	3028.14	2855.86	2992.3	2558.01	2724.83	2652.64	2853.1	2770.8	2720.4
RAB2A	2823.5	2557.13	2659.16	2876.9	3084.14	2821.14	2988.3	2587.67	2556.39	2723.83	2726.22	2899.37
LUC7L3	3063.76	2941.28	3020.5	2865.61	2720.1	2793.99	2657.06	2680.82	2827.48	2661.53	2799.16	2432.74
DAZAP2	2747.21	2786.36	2905.27	3285.47	3338.84	3354.68	2646.75	2347.12	2347.99	2512.73	2668.47	2695.02
SMCHD1	2919.07	2616.79	2727.4	3031.52	2766.95	2747.96	2438.31	2609.16	2795.69	2882.85	2728.25	2901.98
GOLGB1	2738.44	2601.09	2750.89	3309.17	3243.93	3224.83	2002.86	2337.91	2522.84	2923.77	2954.17	2821.28
GORASP2	2709.5	2652.38	2568.54	3235.81	3021.66	3060.76	2752	2522.16	2493.7	2733.13	2799.16	2832.99
KIF23	2965.55	2837.65	2984.7	3314.81	2668.43	2843.57	2631.27	2507.83	2674.72	2704.3	2590.47	2648.81
EXT1	2926.09	2985.24	2898.56	3043.94	3168.24	3124.5	2406.32	2433.11	2494.58	2635.49	2662.4	2658.57
AES	2848.05	3077.35	2969.04	2687.29	2891.9	2891.96	2940.83	2696.17	2455.72	2599.22	2660.37	2629.94
STOML2	2663.03	2673.32	2530.51	2189.56	2186.65	2188.45	3824.11	3217.19	3065.9	2661.53	2836.65	2833.64
GARS	2933.98	2654.47	2660.28	2915.27	3096.15	3022.99	2683.89	2533.42	2498.99	2671.76	2797.14	2786.78
SMPD4	2831.39	3046.99	2844.86	2583.45	2688.86	2700.74	2858.28	2763.73	2946.69	2665.25	2568.18	2647.51
BNIP3L	3375.92	3025.01	3168.17	3707.58	3532.28	3581.31	1919.28	1823.04	1856.14	2401.14	2502.33	2682
MSL1	3036.57	3048.04	2972.4	2670.36	2747.73	2701.92	2798.43	2902.94	2752.42	2604.8	2442.56	2514.74
DVL3	2707.75	3005.13	2890.73	2583.45	2639.6	2692.48	2745.81	3006.32	2954.64	2702.44	2641.12	2568.11
ARHGEF2	2867.34	2950.7	2896.32	3102.63	3437.36	3322.81	2435.21	2424.92	2409.81	2643.86	2563.11	2440.55
CLPTM1L	2371.03	2477.58	2428.71	2806.93	3143.01	3010	2923.29	2761.68	2626.15	2911.68	2798.15	2842.1
FUBP1	2922.58	3044.9	2993.65	3057.48	2920.74	2946.26	2708.66	2585.62	2448.66	2460.66	2564.13	2601.95
ZDHHC5	2513.09	2840.79	2686.01	2948.01	3100.96	3165.81	2560.07	2457.67	2429.23	2905.17	2806.25	2756.19
EVC	2252.66	2470.25	2392.91	2987.51	2950.77	2789.27	1967.78	2626.57	2541.38	3333.88	3195.28	3234.54
EIF4EBP2	2876.98	3178.88	3084.27	2920.92	3120.18	2979.31	2498.16	2696.17	2526.37	2433.69	2311.87	2596.09
TIMELESS	2687.58	2901.5	2766.55	2652.3	2684.05	2824.68	2933.61	2845.62	2909.61	2583.41	2684.68	2573.97
AP1G1	2874.35	2861.72	2917.58	2919.79	2875.08	2753.86	2582.77	2675.7	2656.17	2615.96	2640.11	2661.18
DDX46	3002.37	2739.26	2802.35	2796.77	2472.6	2471.74	2657.06	2793.41	2768.32	2801.02	2709	2758.8
AK2	2993.61	2925.57	2763.2	2622.96	2800.59	2588.6	3112.12	2767.82	2607.61	2454.15	2602.62	2654.02
MED15	2548.16	2933.95	2892.97	2514.61	2680.45	2742.05	2629.2	2944.91	2875.17	2816.83	2807.27	2537.52
NUP58	2460.47	2405.36	2364.94	2585.71	2667.23	2585.06	2790.18	2631.68	2793.04	3027	3069.66	3116.74
MARCHF6	2855.06	2851.26	2816.9	3334	3159.83	3085.55	2046.2	2404.44	2385.96	2677.33	2707.99	2679.4
PA2G4	2778.78	2741.35	2583.09	2448.02	2342.84	2272.26	3604.32	3127.11	3009.39	2459.73	2664.42	2598.05
ZWINT	3056.74	2773.8	2784.45	2531.54	2478.6	2430.43	3162.68	2865.07	2961.7	2490.41	2552.98	2568.76
S100A11	2272.83	2366.63	2394.03	2182.79	2432.95	2579.16	3358.74	2962.31	2838.96	2867.05	3017.99	3105.68
DCAF7	2630.59	2753.91	2705.03	2645.53	2724.9	2727.89	2735.49	2892.7	2770.09	2705.23	2745.47	2685.26
CRKL	2702.49	2756.01	2614.41	2680.52	2819.82	2743.23	2717.95	2777.04	2899.01	2716.39	2554	2685.91
RHOB	1657.27	1617.18	1589.68	1384.84	1570.3	1522.71	4061.44	3888.67	3574.53	3446.41	3628.88	3607.46
USP5	3076.91	2947.56	2853.81	2337.41	2562.7	2550.83	3315.4	3083.09	2970.53	2368.59	2339.22	2344.88
NEMP1	2352.62	2399.08	2401.86	2954.78	2963.99	2974.59	2394.97	2532.39	2451.31	3056.76	3085.87	3017.17
POLDIP3	2877.86	2983.14	2641.26	2564.27	2609.56	2543.75	3131.73	2887.59	2753.31	2488.55	2545.89	2609.76
GLUL	2597.26	2511.07	2338.09	2619.57	2617.97	2742.05	2907.81	2637.83	2546.68	2899.59	2957.2	3038
POLD2	2736.69	2854.4	2776.62	2541.7	2690.06	2723.17	3298.89	2939.79	2581.12	2578.76	2542.85	2508.23
GDI1	2545.53	2767.52	2664.75	2394.97	2667.23	2665.33	2960.43	2835.38	2687.96	2837.29	2883.25	2691.76
PPT1	2573.59	2503.75	2665.87	2761.78	2704.48	2581.52	3046.08	2733.02	2642.05	2687.56	2720.14	2891.56
CCDC47	2685.83	2429.43	2465.62	2802.41	2739.32	2866	2722.07	2466.88	2486.63	2982.36	2919.72	2904.58
SETD7	3041.83	3179.93	3135.73	3832.86	3670.45	3542.36	1967.78	1956.11	2147.54	2277.46	2198.4	2311.69
SERF2	2882.24	2681.69	2732.99	2557.5	2651.61	2582.7	3244.2	2774.99	2627.03	2562.02	2517.52	2705.43
MAP2K3	1787.04	2020.16	1849.22	2443.5	2634.79	2613.39	2777.79	3113.8	2653.52	3417.58	3347.24	3421.33
HDAC1	3005.01	2987.33	2934.36	2564.27	2673.24	2490.63	2896.46	2753.49	2707.39	2458.8	2628.96	2497.17
PRDX5	2880.49	2789.5	2681.53	2226.8	2525.46	2560.27	3521.77	2838.45	2584.65	2568.53	2569.19	2678.1
ANO6	2325.44	2214.85	2325.78	3178.25	3044.49	2935.64	2330.99	2328.7	2352.41	3143.24	3098.02	3121.95
KLF6	2300.89	2177.17	2207.2	2768.55	2715.29	2481.19	2726.2	2767.82	2649.99	3078.14	3108.15	3151.89
XPO7	2774.39	2831.37	2980.23	2661.33	2569.91	2784.55	2756.12	2599.95	2667.65	2562.02	2693.8	2616.27
SSR2	2381.56	2410.59	2289.99	3150.03	3130.99	3044.23	2791.21	2386.02	2266.75	2756.38	2924.79	2931.91
RAP1B	3014.65	2697.39	2763.2	3168.09	2783.77	2863.63	2384.65	2258.07	2349.76	2643.86	2650.24	2816.07
NDUFS1	2966.42	2866.96	2948.9	2625.21	2620.37	2574.44	2921.22	2595.86	2736.53	2361.15	2460.79	2678.1
SRSF4	2803.33	2886.85	2841.51	2682.78	2622.78	2572.08	2664.29	2835.38	2853.09	2557.37	2554	2537.52
COL8A1	1996.61	1994	1993.53	2391.59	2386.09	2263.99	3500.1	3886.62	3621.33	2708.95	2722.17	2674.19
WBP11	2865.58	2980	2919.82	2619.57	2669.63	2840.03	2782.95	2646.01	2649.99	2589.92	2517.52	2442.5
GNA11	2511.33	2766.47	2617.77	2380.3	2478.6	2442.23	3096.64	2989.95	3061.49	2743.36	2562.1	2616.92
NF1	2969.93	3048.04	3165.93	3471.69	3124.99	3270.87	1722.19	2340.98	2331.22	2500.64	2368.6	2452.92
CYC1	2725.29	2833.46	2640.14	2310.32	2294.78	2201.43	3556.86	3280.65	2951.11	2380.68	2306.8	2678.75
SRP68	2721.78	2780.08	2664.75	2796.77	2833.03	2847.11	2820.1	2581.53	2595.24	2527.61	2536.77	2666.38
API5	3019.04	2693.2	2784.45	2703.09	2539.88	2631.1	2729.3	2577.43	2729.47	2625.26	2493.21	2677.45
TFG	2638.48	2561.32	2738.59	2812.57	2827.02	2842.39	2691.12	2426.96	2511.36	2535.05	2717.1	2909.14
RRP7A	2848.92	2730.89	2549.53	2416.42	2548.29	2491.81	3210.15	2909.08	2824.83	2533.19	2513.47	2591.54
RNH1	2677.06	2623.07	2541.69	2462.69	2700.87	2696.02	3308.17	2821.05	2703.86	2501.57	2661.38	2578.52
CTSC	2498.18	2324.76	2381.72	2160.22	2106.15	1992.5	3637.34	3044.2	3070.32	2781.49	2877.17	2894.82
CAD	2672.67	2651.33	2653.57	2398.36	2519.45	2618.11	2682.86	2988.92	3072.08	2721.04	2529.68	2590.89
C11orf58	2994.48	2701.58	2682.65	2811.44	2643.2	2707.82	2824.23	2586.65	2583.76	2522.96	2503.34	2630.59
SRPRA	2093.07	2081.92	1999.12	2513.48	2691.26	2590.96	2872.73	2730.97	2765.67	3153.47	3206.42	3138.87
ERP29	2123.76	2191.83	2216.15	2477.36	2691.26	2655.89	3125.53	2585.62	2544.03	3133.94	3094.98	3084.85
MBOAT7	2697.23	2935	2779.98	2755.01	2949.57	3116.24	2465.14	2464.84	2437.18	2678.26	2654.29	2488.06
MLXIP	2811.22	2914.06	2956.73	3164.7	3216.3	3453.83	1933.72	2369.64	2540.5	2432.76	2322	2435.34
MAFF	2176.37	2359.3	2043.87	2357.73	2590.34	2458.76	2781.92	2817.98	2514	3266	3156.78	3213.72
ELK3	2467.49	2345.69	2388.43	2788.87	2604.76	2737.33	2405.29	2354.29	2496.34	2941.44	3168.94	3159.7
ZFP91	2425.4	2473.39	2583.09	2620.7	2520.65	2594.5	2833.51	2765.78	2782.45	2665.25	2796.12	2905.88
CYB5B	2863.83	2562.36	2652.45	2537.18	2692.46	2583.88	3253.49	2747.35	2606.72	2471.82	2555.01	2566.16
RERE	2357.88	2771.71	2677.06	3364.47	3581.54	3797.33	1536.45	2139.33	2025.69	2873.56	2688.74	2687.86
UBE2L3	2934.86	3085.72	3132.37	2638.76	2584.33	2703.1	2903.68	2544.68	2541.38	2460.66	2227.78	2439.9
SCAF11	2874.35	2618.89	2725.16	3037.17	2778.97	2876.62	2238.13	2457.67	2540.5	2633.63	2507.39	2750.34
UBN1	2651.63	2676.46	2592.04	2592.48	2684.05	2829.4	2591.03	2782.15	2769.2	2748.01	2675.57	2499.77
YES1	2711.26	2485.95	2654.68	2495.42	2410.12	2510.7	2716.91	2597.91	2746.24	2759.17	2856.91	2842.75
ZNF24	2656.01	2622.03	2580.85	2885.93	2662.43	2779.83	2399.1	2378.85	2529.9	2750.8	2698.87	2929.96
PUM1	2663.03	2700.53	2801.23	2891.57	2778.97	2912.03	2417.67	2496.57	2587.3	2611.31	2537.79	2668.33
GPR107	2851.55	2921.39	2750.89	2926.56	3014.45	3319.27	2205.11	2323.58	2266.75	2535.05	2545.89	2568.76
NFKBIZ	2530.62	2533.06	2488	1924.33	2046.08	2072.77	3313.33	3530.41	3155.97	2657.81	2724.19	2664.43
FHL2	2619.19	2394.89	2475.69	2720.02	2908.72	2961.61	2435.21	2287.75	2108.69	2944.23	3002.79	2993.74
LMF2	2353.5	2356.16	2281.04	2552.98	2607.16	2691.3	2928.45	2767.82	2767.44	2868.91	2882.24	2752.94
SUN2	2949.76	3092	2897.44	2756.14	3024.06	2955.7	2497.13	2467.91	2310.02	2422.53	2429.39	2400.85
SOGA1	2616.56	2724.61	2956.73	2656.82	2596.35	2637	2274.24	3092.31	3015.57	2494.13	2470.92	2450.31
RDX	2612.17	2332.09	2504.78	2644.4	2484.61	2580.34	2974.88	2654.2	2592.6	2764.75	2685.7	2875.29
HNRNPH3	3152.32	2924.53	3002.6	2782.1	2776.56	2614.57	2545.62	2577.43	2565.22	2319.3	2515.5	2305.18
TRPC4AP	2894.52	2662.85	2782.22	2571.04	2870.28	2690.12	2596.18	2459.72	2532.55	2584.34	2575.27	2644.25
COPS6	2782.28	2617.84	2587.56	2339.67	2466.59	2341.9	3340.16	3018.61	2799.23	2372.31	2534.75	2564.2
GTSE1	2554.3	2679.6	2511.49	2504.45	2406.52	2508.34	2954.24	2869.16	2858.39	2581.55	2653.28	2656.62
ZMIZ1	2758.61	3042.81	3102.17	3384.79	3575.53	3511.67	1613.84	2217.12	2257.04	2430.9	2340.23	2249.86
NFKB2	1935.23	2056.8	1833.56	2039.45	2289.97	2332.46	2817	3044.2	2907.84	3421.3	3425.25	3175.32
SRRM1	2484.15	2916.15	2945.55	2726.79	2771.76	2773.92	2455.85	2633.73	2688.85	2579.69	2531.71	2498.47
ZDHHC20	2779.65	2683.78	2736.35	3250.48	2977.21	3032.43	2523.95	2349.17	2248.21	2503.43	2481.05	2538.17
PCNT	2584.11	2658.66	2608.82	2464.95	2584.33	2738.51	2161.77	2888.61	2982.01	2684.77	2685.7	2665.73
CGGBP1	2914.69	2555.04	2583.09	2690.68	2508.64	2574.44	2814.94	2516.02	2626.15	2621.54	2550.96	2678.75
FAM208B	2684.95	2663.9	2769.91	2927.69	2661.22	2729.07	2254.64	2532.39	2740.06	2641.07	2580.34	2592.84
PNN	3136.53	3040.71	2851.58	2645.53	2638.4	2653.52	2486.81	2611.21	2559.92	2409.51	2461.8	2363.1
PTPA	3023.42	3031.29	2943.31	2383.69	2635.99	2600.41	2937.73	2786.25	2621.74	2190.04	2359.48	2346.83
PID1	1588	1724.99	1692.6	2240.35	2261.14	2321.83	2422.83	2545.7	2308.26	3696.56	3850.75	4072.79
WLS	2380.68	2201.25	2113.23	2869	3097.35	3004.1	2304.17	2292.87	2159.91	2945.16	3087.89	3110.89
SNX3	2933.1	2728.79	2753.13	2729.05	2481.01	2409.18	3183.32	2487.36	2496.34	2368.59	2517.52	2581.78
ERLIN1	2570.08	2445.13	2311.24	2471.72	2446.16	2429.25	3042.98	2708.45	2674.72	2757.31	2785.99	2808.91
SEC63	2670.92	2474.44	2362.7	3444.61	3371.28	3484.52	2025.56	2015.47	2067.19	2717.32	2644.16	2680.7
PEG10	4044.96	4162.79	4021.74	3638.73	3365.28	3497.51	1569.47	1806.66	1899.41	1540	1554.08	1590.59
DYNLL2	2643.74	2574.92	2631.19	2559.75	2537.47	2534.3	2912.97	2770.89	2769.2	2583.41	2602.62	2518.65
ARFGAP1	2607.79	2714.14	2620	2621.83	2864.27	2825.86	2435.21	2627.59	2496.34	2665.25	2638.08	2600.65
TWF1	2765.62	2431.52	2558.48	2683.9	2297.18	2276.98	2947.02	2635.78	2840.73	2586.2	2706.97	2689.16
UBTF	2723.53	2859.63	2668.11	2679.39	2754.94	2661.79	2792.24	2587.67	2593.48	2509.01	2474.97	2439.25
CRK	2703.37	2586.44	2599.87	2512.35	2580.73	2595.68	2712.79	2585.62	2644.69	2728.48	2612.75	2652.71
MAP2K2	2392.08	2451.41	2351.52	2125.23	2295.98	2313.57	3380.41	3101.52	3010.27	2645.72	2572.23	2691.11
DIDO1	2601.65	2937.09	2743.06	2594.74	2688.86	2725.53	2401.16	2719.71	2663.24	2649.44	2506.38	2447.71
LIF	1694.1	1930.15	1739.58	2865.61	3261.95	2961.61	1876.97	2017.52	1799.63	3680.75	3889.25	3537.82
BHLHE40	2745.45	2843.93	2979.11	3274.18	3188.66	3135.12	1842.92	1797.45	1711.32	2766.61	2812.33	2726.26
APH1A	2312.28	2388.61	2222.86	2353.21	2513.44	2258.09	3376.28	2870.18	2720.64	2693.14	2811.32	2808.91
EIF4A3	2671.8	2610.51	2588.68	2231.32	2321.21	2245.11	3126.57	3046.24	2889.3	2318.37	2699.88	2623.43
SCRIB	2652.51	2764.38	2766.55	2120.71	2172.23	2334.82	2974.88	3092.31	3047.36	2552.72	2536.77	2421.03
LBR	2898.91	2599	2570.78	2806.93	2681.65	2579.16	2771.6	2495.54	2587.3	2494.13	2503.34	2534.27
OGA	2612.17	2589.58	2451.08	2914.15	2799.39	2806.98	2095.73	2402.4	2374.49	2740.57	2872.11	2804.35
PHLDB1	2488.53	2854.4	2831.44	2766.29	2915.93	2946.26	2096.76	2502.71	2496.34	2565.74	2541.84	2623.43
F2R	3717.89	3647.81	3611.18	3499.91	3678.86	3640.33	1474.54	1349.11	1610.66	1954.76	2021.11	2081.3
HERPUD1	1837.9	1830.71	1831.32	4842.99	5245.55	5219.7	1259.91	1160.77	1116.16	2598.29	2804.23	2806.96
NRAS	2769.13	2553.99	2491.35	2867.87	2602.35	2586.24	2729.3	2367.59	2414.22	2524.82	2743.44	2741.88
RAB5B	2698.98	2787.41	2614.41	2671.49	2637.19	2864.81	2714.85	2444.36	2602.31	2535.98	2487.13	2491.96
ARHGAP35	2884	2857.54	2853.81	2701.96	2668.43	2858.91	2262.89	2593.81	2616.44	2501.57	2287.55	2452.92
C5orf15	2774.39	2593.77	2593.16	2849.81	2584.33	2626.38	2766.44	2481.21	2529.02	2407.65	2469.91	2696.97
MAP1LC3B	2298.25	2177.17	2156.86	2924.3	3121.38	2925.01	2455.85	2229.41	2159.91	2955.39	2953.15	2985.28
MRPL37	2505.19	2540.38	2382.84	2150.06	2333.23	2332.46	3436.13	2922.39	2806.29	2479.25	2542.85	2724.3
SUPT5H	2446.44	2549.8	2577.49	2610.54	2569.91	2725.53	2528.08	2728.93	2662.36	2655.95	2597.56	2649.46
USP34	2675.31	2771.71	2774.39	2743.72	2563.91	2759.76	1999.76	2580.5	2796.58	2562.95	2448.63	2622.13
NCAPG	2774.39	2484.91	2566.31	2742.59	2350.05	2258.09	2731.36	2674.68	2601.43	2708.02	2557.03	2679.4
IFIT1	1152.2	1014.27	1219.39	1217.8	1205.06	1195.74	4431.88	4238.74	3704.34	3372.94	3578.23	3664.73
CYBA	2346.48	2521.54	2312.36	2383.69	2929.15	2950.98	3014.09	2462.79	2157.26	2786.14	2652.27	2778.97
TOPBP1	2647.25	2520.5	2797.88	2836.27	2542.28	2625.19	2396	2490.43	2617.32	2631.77	2584.39	2583.73
LRRC8A	2392.96	2479.67	2354.87	2867.87	2794.59	2827.04	2368.14	2366.57	2264.11	2800.09	2778.9	2901.33
NSUN2	2781.41	2498.51	2603.22	2543.95	2511.04	2472.92	2778.83	2632.71	2666.77	2586.2	2596.55	2521.25
PLEKHM2	2231.61	2254.63	2152.39	2420.93	2388.49	2311.21	2912.97	2892.7	2776.27	2895.87	2964.3	2782.88
IARS2	2952.39	2673.32	2720.69	2724.53	2345.24	2562.63	2842.8	2582.55	2582.88	2335.11	2526.64	2411.26
ABR	2520.1	2701.58	2690.48	2779.84	2643.2	2580.34	2567.29	2653.18	2592.6	2592.71	2474.97	2497.17
MAP3K11	2635.85	2734.03	2659.16	2372.4	2666.03	2627.56	2698.34	2806.72	2602.31	2523.89	2461.8	2471.14
SPATS2L	2641.11	2457.69	2410.81	2536.05	2623.98	2601.59	2669.45	2475.07	2306.49	2690.35	2719.13	2874.64
PI4KA	2576.22	2585.39	2508.13	2400.62	2428.14	2550.83	2724.14	2917.27	2815.12	2532.26	2486.12	2555.09
G6PD	3147.06	3474.05	3320.31	2484.13	2532.67	2573.26	2915.03	2816.96	2712.69	1846.89	1806.34	1922.5
ARAP1	2352.62	2376.05	2303.41	2132	2329.62	2304.13	2777.79	3039.08	3002.32	2739.64	2866.03	2669.64
PDE4DIP	2107.1	2137.4	2122.18	3020.24	2926.75	2999.38	2217.49	2158.78	2199.64	3066.99	2968.35	3093.97
DDX18	2749.84	2575.97	2630.07	2505.58	2429.34	2321.83	2848.99	2440.27	2659.71	2548.07	2608.7	2662.48
BGN	3013.77	3371.48	3209.56	3979.58	3809.82	4149.08	1673.69	1700.21	1700.73	1850.61	1860.03	1913.39
SH3BGRL3	2328.07	2700.53	2528.27	2204.23	2489.42	2461.12	3157.52	3019.63	2785.98	2473.68	2515.5	2473.09
CHD2	2530.62	2625.17	2557.36	2896.09	2978.41	2845.93	1932.69	2383.97	2347.99	2782.42	2704.95	2638.4
RAB3B	2804.2	2774.85	2909.75	3513.45	3347.25	3726.5	1627.26	1999.1	2068.07	2278.39	2198.4	2410.61
AGFG1	2487.66	2408.5	2387.31	2688.42	2431.75	2491.81	2830.42	2715.62	2733	2470.89	2573.24	2732.76
STAT6	2336.84	2436.76	2413.04	2527.02	2792.18	2790.45	2478.55	2562.08	2680.9	2843.8	2608.7	2614.97
TMEM109	2702.49	2742.4	2571.9	2564.27	2745.33	2848.29	2827.32	2621.45	2597.01	2272.81	2389.88	2364.4
KIAA2013	2415.75	2566.55	2476.81	2124.1	2569.91	2544.93	3087.35	2639.87	2513.12	2588.06	2593.51	2790.69
VDAC2	2723.53	2565.5	2617.77	2444.63	2318.81	2432.79	3000.68	2510.9	2567.87	2591.78	2537.79	2591.54
MLLT6	2288.61	2524.68	2391.79	2350.96	2579.52	2766.84	2357.82	2552.87	2671.19	2888.43	2796.12	2713.24
IGF2BP2	2497.3	2592.72	2801.23	2350.96	2446.16	2422.17	2756.12	2988.92	2865.45	2501.57	2458.77	2348.78
PPIB	2384.19	2258.82	2151.27	3102.63	3416.94	3243.72	2482.68	2069.73	1742.23	2721.04	2924.79	2730.16
TRIM25	1487.16	1514.6	1484.52	2229.06	2483.41	2552.01	2861.38	3136.32	2996.14	3319.93	3151.72	3222.18
ZNF664	2702.49	2639.82	2643.5	3107.14	3028.87	2998.2	2244.32	2185.39	2157.26	2482.04	2459.78	2530.36
SLC7A11	2497.3	2448.27	2464.5	3961.52	3737.73	3478.62	2153.51	2209.96	2400.98	2129.59	2041.37	2133.37
CLINT1	3028.68	3037.57	2989.18	3255	3039.68	3191.78	2119.46	2037.99	2024.8	2189.11	2256.15	2236.19
PHF10	2620.94	2569.69	2429.82	2469.46	2225.1	2367.87	2567.29	2705.38	2687.08	2673.62	2679.62	2695.67
PRRC1	2574.47	2582.25	2567.42	3308.04	3384.5	3374.74	2045.17	1914.14	1937.38	2540.63	2473.96	2561.6
PACSIN2	2473.63	2429.43	2330.26	2365.63	2508.64	2451.68	2983.14	2708.45	2669.42	2647.58	2611.74	2578.52
CDK4	2262.3	2301.73	2141.2	2419.8	2434.15	2356.07	3327.78	2737.12	2619.09	2642.93	2650.24	2760.1
DLST	2362.27	2532.01	2396.26	2319.35	2408.92	2409.18	2927.41	2600.98	2781.56	2621.54	2574.26	2695.02
UBA2	2735.81	2522.59	2564.07	2276.47	2393.3	2361.97	2858.28	2699.24	2622.62	2477.39	2534.75	2598.05
ANAPC5	2721.78	2622.03	2589.8	2519.12	2450.97	2699.56	2705.56	2574.36	2659.71	2354.64	2404.06	2491.31
TP53	2643.74	2835.56	2706.14	2607.16	2478.6	2480.01	2983.14	2809.79	2692.38	2275.6	2199.41	2238.8
GPX4	2505.19	2546.66	2418.64	2374.66	2708.08	2699.56	2969.72	2606.09	2543.15	2389.05	2392.91	2613.02
AAMP	2698.98	2651.33	2488	2233.58	2384.89	2417.45	2977.98	2759.63	2731.23	2433.69	2500.3	2425.58
NECTIN2	2040.46	2349.88	2391.79	2305.81	2470.19	2357.25	2805.65	2783.18	2725.05	2803.81	2829.56	2730.81
CBX1	2777.02	2766.47	2669.23	2293.39	2334.43	2328.92	2819.07	2713.57	2636.75	2421.6	2508.41	2432.74
NAA15	2876.11	2534.1	2628.95	2312.58	2299.59	2347.8	2731.36	2739.16	2769.2	2345.34	2392.91	2521.25
SUMO3	2955.9	2899.41	2865	2367.88	2605.96	2658.25	2845.9	2363.5	2274.7	2278.39	2304.78	2362.45
DDX54	2562.19	2672.27	2495.83	2151.19	2468.99	2454.04	2999.65	2670.58	2592.6	2413.23	2474.97	2590.89
SAFB	2711.26	2874.29	2718.45	2240.35	2252.73	2387.94	2725.17	2716.64	2853.97	2449.5	2351.38	2331.21
PPFIBP1	2634.09	2674.36	2716.21	3052.97	2865.47	2930.92	1859.43	2035.95	2047.76	2566.67	2615.79	2728.21
WSB1	2528.87	2280.8	2349.28	2665.85	2470.19	2533.12	2351.63	2280.59	2508.71	2965.62	2853.87	2676.14
ATRN	2432.41	2591.67	2433.18	2550.72	2724.9	2758.58	2133.91	2541.61	2612.02	2590.85	2670.5	2573.32
TMEM214	2330.7	2562.36	2448.84	2942.36	3123.78	3162.27	2242.25	2268.3	2155.49	2560.16	2663.41	2450.31
PSMD14	3013.77	2877.43	2722.92	2461.56	2435.35	2306.49	2821.13	2464.84	2437.18	2296.05	2355.43	2376.77
ARHGAP21	2517.47	2577.02	2505.9	3098.11	2846.25	2818.78	1932.69	2246.81	2352.41	2713.6	2550.96	2519.95
SLC29A1	1916.82	2443.04	2235.17	2133.13	2322.41	2336	3100.77	2761.68	2757.72	2751.73	2709	2821.28
MTHFD1	2364.02	2205.43	2262.02	2394.97	2255.13	2222.68	3202.92	2847.66	2834.55	2600.15	2472.95	2649.46
CSNK1E	2465.74	2701.58	2430.94	2729.05	2752.53	2711.36	2345.44	2419.8	2302.96	2539.7	2624.91	2564.85
PHF3	2651.63	2420.01	2596.51	2657.95	2569.91	2649.98	2239.16	2335.86	2408.92	2627.12	2637.07	2648.81
FRMD4A	2533.25	2662.85	2715.09	2896.09	2819.82	2915.57	1990.48	2187.44	2219.95	2568.53	2512.46	2585.03
SNX17	2556.05	2517.35	2405.21	2150.06	2444.96	2233.3	3180.22	2776.01	2726.82	2416.02	2519.55	2435.34
CAPN15	2627.08	2907.78	2850.46	2172.63	2291.18	2314.75	2467.2	2759.63	2759.49	2432.76	2303.76	2467.23
SLC25A1	2648.12	2697.39	2520.44	2211	2523.06	2475.28	3159.59	2839.48	2849.56	2192.83	2156.86	2235.54
UAP1	2854.19	2665.99	2757.6	2793.38	2622.78	2580.34	2549.75	2309.25	2483.98	2258.86	2462.82	2254.42
DENND5A	2584.11	2564.46	2545.05	2651.17	2537.47	2548.47	2417.67	2476.1	2503.41	2566.67	2383.8	2563.55
PEBP1	2599.02	2512.12	2370.53	2224.55	2306.79	2253.37	3211.18	2789.32	2693.26	2389.05	2353.4	2514.74
POLR1A	2565.7	2764.38	2726.28	2293.39	2358.46	2293.5	2397.03	2867.11	2823.95	2398.35	2337.19	2450.31
ARHGAP11A	2666.54	2424.2	2545.05	2507.84	2525.46	2513.06	2419.73	2510.9	2465.44	2568.53	2537.79	2561.6
C1R	2221.09	2112.28	1967.8	2332.9	2644.4	2430.43	2473.39	2239.64	2219.95	2993.52	3311.79	3024.98
NCAPG2	2618.31	2605.28	2710.62	2494.29	2398.11	2430.43	2507.44	2454.6	2640.28	2467.17	2458.77	2472.44
C1QBP	3186.52	3064.79	3029.45	2213.26	2213.08	2320.65	3094.58	2556.96	2468.09	1908.26	2151.8	2175.67
EPN1	2855.94	2799.97	2589.8	2112.81	2390.9	2328.92	2894.4	2671.6	2716.22	2269.09	2283.5	2326.01
DEGS1	2285.1	2143.68	2068.48	2698.58	2645.6	2524.86	2821.13	2385	2360.36	2674.55	2699.88	2811.51
DPP4	2175.49	2080.87	2291.11	4368.96	4614.79	4489.04	1254.75	1306.12	1323.67	2345.34	2451.67	2517.35
CYBRD1	1882.62	1888.28	1876.07	2715.51	2639.6	2652.34	2316.55	2361.45	2295.01	3070.71	3029.13	3185.08
YKT6	2448.2	2427.34	2352.63	2560.88	2536.27	2496.53	2845.9	2561.06	2438.06	2386.26	2451.67	2667.68
FBXW5	2396.46	2468.16	2397.38	2117.33	2431.75	2484.73	3118.31	2627.59	2713.57	2509.94	2393.93	2496.52
CBX3	3387.32	2550.85	2698.31	2864.49	2602.35	2770.38	2496.09	2155.71	2147.54	2139.82	2278.44	2283.7
FKBP9	2510.46	2674.36	2473.45	2577.81	2757.34	2697.2	2350.6	2431.06	2564.34	2435.55	2430.4	2415.17
TMX3	2809.47	2493.28	2479.05	2707.61	2407.72	2483.55	2408.38	2362.48	2488.4	2457.87	2373.67	2614.97
SRF	2340.34	2627.26	2377.25	2318.22	2566.31	2476.47	2615.79	2638.85	2516.65	2609.45	2586.41	2510.84
SELENOT	2515.72	2298.59	2371.65	2364.5	2195.06	2242.75	2623.01	2306.18	2330.33	2734.99	2797.14	2960.55
NOTCH1	2435.05	2500.61	2551.76	2756.14	2786.18	2799.89	1695.36	2521.14	2498.99	2655.02	2557.03	2453.57
EPG5	1958.03	1980.39	1967.8	2451.4	2548.29	2509.52	2125.65	2496.57	2533.43	3086.51	2963.28	3081.6
TMX1	2779.65	2342.55	2455.55	2398.36	2484.61	2402.1	2677.7	2382.95	2392.15	2495.99	2570.21	2575.92
SGTA	2307.02	2461.88	2269.85	2058.64	2303.19	2247.47	3109.02	2977.66	2944.04	2408.58	2404.06	2434.69
ATM	2503.44	2328.95	2634.55	2672.62	2394.5	2600.41	1879.04	2334.84	2634.1	2658.74	2477	2747.73
CTSZ	2533.25	2616.79	2336.97	2358.86	2494.22	2457.58	2802.56	2468.93	2463.67	2594.57	2410.14	2468.53
LLGL1	2553.42	2435.71	2517.08	2130.87	2347.64	2364.33	2945.99	2813.89	2809.82	2341.62	2396.97	2302.58
ESYT1	2620.94	2466.07	2372.77	2581.2	2640.8	2599.23	2711.75	2682.86	2554.62	2331.39	2256.15	2262.23
SRPX	2779.65	2735.07	2677.06	2655.69	2607.16	2667.69	2069.93	1974.53	1986.83	2591.78	2646.19	2573.97
CD151	2399.09	2623.07	2461.15	2591.36	2658.82	2654.7	2697.31	2420.82	2295.01	2427.18	2324.02	2471.14
PDXDC1	2527.12	2505.84	2398.5	2617.31	2702.07	2576.8	2369.17	2271.38	2271.17	2417.88	2563.11	2655.32
RFWD3	2478.01	2473.39	2560.71	2633.12	2648.01	2523.68	2445.53	2478.14	2251.74	2488.55	2442.56	2529.06
SF3A3	2607.79	2521.54	2530.51	2330.64	2366.87	2246.29	2652.94	2502.71	2637.63	2412.3	2448.63	2517.35
DNAJC13	2473.63	2407.45	2520.44	2913.02	2640.8	2727.89	1818.15	2296.97	2239.38	2585.27	2678.61	2598.05
LRPAP1	2552.54	2560.27	2421.99	2050.74	2378.88	2295.87	2864.47	2657.27	2455.72	2534.12	2467.88	2498.47
TIE1	2338.59	2346.74	2292.22	3057.48	3230.71	3154.01	1895.54	1839.42	1878.22	2615.96	2701.91	2693.07
AMFR	2185.14	2273.47	2226.22	2485.26	2586.73	2627.56	2461.01	2417.75	2415.1	2792.65	2604.65	2656.62
PRELID1	2717.39	2599	2488	1865.64	2108.55	2031.46	3541.38	2932.62	2668.54	2201.2	2242.98	2285.01
UBE2J1	2249.15	2090.29	2059.53	2955.91	3030.07	3037.15	2153.51	2004.22	1969.17	2744.29	2629.98	2861.63
SOD1	3081.29	2772.75	2608.82	2003.33	2187.85	2177.83	3059.49	2545.7	2530.78	2176.09	2229.81	2291.51
AURKA	2799.82	2600.05	2662.51	2487.52	2345.24	2352.52	2693.18	2496.57	2447.78	2321.16	2191.31	2340.98
INCENP	2563.94	2730.89	2739.71	2280.98	2642	2536.67	2342.34	2592.79	2552.86	2368.59	2247.03	2244
COPZ1	2505.19	2427.34	2532.75	2435.6	2608.36	2582.7	2811.85	2302.08	2270.29	2340.69	2382.78	2514.09
ERH	2474.5	2460.83	2635.67	2248.25	2136.19	2365.51	3062.59	2524.21	2607.61	2363.94	2340.23	2394.99
PEAK1	2287.73	2418.96	2490.23	2590.23	2485.81	2448.14	1889.35	2499.64	2597.89	2649.44	2587.43	2614.97
CCNL2	2661.28	2637.73	2678.18	2428.83	2632.39	2581.52	2210.27	2353.26	2438.06	2444.85	2512.46	2229.04
USO1	2411.37	2194.97	2345.92	3046.2	2798.19	2936.82	2083.35	2147.52	2063.66	2608.52	2721.16	2465.93
LARP4B	2304.39	2284.98	2285.51	2486.39	2430.54	2455.22	2360.92	2539.56	2598.78	2693.14	2531.71	2551.84
TJP1	2247.4	2365.58	2244.12	2469.46	2382.49	2314.75	2519.83	2654.2	2702.97	2438.34	2519.55	2609.11
UNC45A	2499.06	2432.57	2245.24	2098.14	2092.94	2109.36	3225.63	2859.95	2799.23	2338.83	2369.61	2366.36
PPP1R9B	2620.94	2842.88	2576.37	2336.28	2455.77	2470.56	2415.61	2486.33	2672.95	2294.19	2182.19	2286.96
SS18	2345.61	2401.17	2336.97	2563.14	2437.75	2515.42	2468.23	2357.36	2355.06	2585.27	2489.16	2636.44
GUCD1	2133.4	2137.4	2079.67	2428.83	2402.91	2374.95	2756.12	2636.8	2517.54	2540.63	2706.97	2693.72
CPSF7	2428.03	2795.78	2477.93	2514.61	2423.34	2520.14	2477.52	2628.61	2623.5	2294.19	2252.1	2247.26
ADAM19	2671.8	2731.93	3001.48	2564.27	2485.81	2552.01	1823.31	1868.08	1846.43	2715.46	2458.77	2740.57
PLD3	2273.7	2381.28	2255.31	2391.59	2652.81	2564.99	2522.92	2389.09	2366.54	2573.18	2584.39	2552.49
SFXN1	2793.68	2739.26	2613.29	2537.18	2370.47	2345.44	2535.3	2413.66	2404.51	2225.38	2242.98	2315.59
RFC1	2567.45	2385.47	2513.73	2450.28	2273.15	2357.25	2457.91	2475.07	2608.49	2389.05	2365.56	2504.98
CHMP1A	2414.88	2403.26	2277.68	2182.79	2342.84	2304.13	2893.36	2684.91	2576.7	2321.16	2450.66	2497.82
CCDC85B	2305.27	2217.99	2009.19	2083.47	2153.01	2043.26	3169.9	2727.9	2545.79	2655.95	2682.66	2563.55
ASB1	2478.89	2606.33	2419.76	2801.28	2984.42	2866	1924.44	2193.58	2081.32	2471.82	2467.88	2361.8
CMTM6	2496.43	2125.88	2339.21	2624.09	2508.64	2469.38	2504.35	2330.74	2267.64	2425.32	2505.37	2674.19
EIF2AK1	2397.34	2425.24	2587.56	2566.53	2553.09	2517.78	2360.92	2435.15	2444.24	2403.93	2334.16	2393.04
PTPN12	2680.57	2611.56	2534.98	2691.8	2635.99	2706.64	2158.67	2113.74	2086.62	2307.21	2464.84	2454.22
ATP11A	2100.08	2201.25	2209.44	2551.85	2532.67	2442.23	2097.79	2691.05	2625.27	2651.3	2592.49	2562.9
C1S	2335.08	2364.53	2184.83	3048.45	3104.56	2895.5	2020.4	1838.39	1804.04	2675.48	2648.21	2594.14
CTPS1	2391.2	2263	2476.81	2094.75	2161.42	2129.43	2673.57	2617.35	2603.19	2509.94	2548.93	2610.41
DAP	2584.11	2566.55	2503.66	3028.14	3100.96	3117.42	2126.68	2065.63	2058.36	2092.39	2169.02	2300.62
ARPC3	2515.72	2239.97	2292.22	2100.4	2309.2	1999.59	3074.97	2551.84	2434.53	2384.4	2582.36	2598.05
RAB6A	2357	2178.22	2352.63	2616.19	2580.73	2616.93	2451.72	2331.77	2189.05	2396.49	2607.69	2622.78
PLCG1	2278.09	2413.73	2407.45	2280.98	2299.59	2254.55	2396	2615.31	2746.24	2571.32	2513.47	2413.87
RAB10	4177.37	3827.84	3716.33	3644.38	3485.42	3455.01	1452.87	1236.51	1265.39	1353.08	1376.79	1416.17
UBE2D2	2344.73	2567.6	2324.67	2139.9	2464.19	2356.07	2927.41	2504.76	2390.38	2387.19	2367.59	2467.88
BRD4	2079.92	2676.46	2664.75	2407.39	2380.08	2627.56	2071.99	2711.53	2739.18	2437.41	2341.25	2265.48
TALDO1	2610.42	2406.4	2389.55	2338.54	2263.54	2239.21	2960.43	2582.55	2631.45	2195.62	2198.4	2375.47
GRK2	2347.36	2517.35	2368.3	2122.97	2256.33	2181.37	2811.85	2700.27	2783.33	2366.73	2396.97	2333.17
PPP4R1	2733.18	2545.62	2397.38	2247.12	2303.19	2334.82	2594.12	2518.06	2522.84	2295.12	2351.38	2346.18
SEC11A	2209.69	2157.28	2216.15	2428.83	2629.99	2383.21	2780.89	2372.71	2219.07	2442.06	2664.42	2644.25
CACYBP	2613.05	2357.21	2473.45	1976.25	2174.63	2125.89	2962.5	2729.95	2473.39	2400.21	2363.54	2400.2
IL4R	2300.01	2373.95	2145.67	3236.94	3529.88	3311	1609.72	1697.13	1660.99	2605.73	2534.75	2534.27
PES1	2369.28	2368.72	2309	2037.19	2359.66	2285.24	2845.9	2651.13	2455.72	2456.94	2395.95	2501.73
STK25	2364.02	2471.3	2418.64	1926.59	2183.04	2070.41	3078.07	2858.92	2730.35	2320.23	2327.06	2303.88
MTOR	2609.54	2567.6	2550.64	2426.57	2575.92	2595.68	2194.79	2472	2483.98	2237.47	2167	2335.12
SFRP1	2699.86	2650.29	2674.82	2015.75	2024.45	2040.9	2828.36	2791.37	2884	2097.97	2142.68	2180.88
CYCS	2458.72	2086.11	2415.28	2283.24	2262.34	2129.43	2966.63	2493.5	2566.99	2343.48	2543.86	2430.14
PCBP2	2344.73	2492.23	2554	2317.1	2507.44	2445.77	2576.58	2536.49	2475.15	2261.65	2351.38	2318.85
PITPNB	2727.04	2435.71	2456.67	2417.54	2317.61	2359.61	2558.01	2376.81	2453.08	2349.06	2304.78	2310.39
RALBP1	2535.88	2477.58	2413.04	2062.02	2310.4	2189.63	2634.36	2479.17	2498.11	2457.87	2371.64	2471.79
OGFRL1	2076.41	1724.99	1797.76	3040.55	2770.56	2897.87	2188.6	2545.7	2390.38	2498.78	2510.43	2631.24
CLPTM1	2029.94	2143.68	2219.51	2497.68	2644.4	2710.18	2430.05	2518.06	2284.42	2516.45	2540.83	2551.84
FUBP3	2383.31	2491.19	2444.37	2325	2629.99	2546.11	2412.51	2461.77	2357.71	2355.57	2371.64	2352.04
TRIOBP	2396.46	2420.01	2256.43	2383.69	2428.14	2529.58	2686.99	2569.24	2398.33	2323.95	2354.42	2339.02
AGPAT3	2354.37	2458.74	2347.04	2361.11	2555.5	2563.81	2205.11	2309.25	2449.54	2454.15	2460.79	2484.15
NOMO2	2224.6	2349.88	2153.5	2612.8	2424.54	2395.02	2303.13	2426.96	2291.48	2871.7	2512.46	2418.42
ENSA	2502.56	2476.53	2435.42	2274.21	2353.65	2167.2	2905.75	2484.29	2507.82	2305.35	2301.74	2275.24
CLIP1	2367.53	2396.98	2390.67	2591.36	2473.8	2400.92	2321.71	2405.47	2427.47	2490.41	2355.43	2384.58
PPP1R15A	1415.26	1420.4	1434.18	2304.68	2708.08	2598.05	2242.25	2147.52	1951.51	3506.85	3535.68	3278.15
ZNF609	2492.04	2659.71	2565.19	2788.87	2563.91	2751.5	2015.24	2366.57	2445.13	2183.53	2192.32	2188.03
AHCY	2652.51	2831.37	2561.83	1977.38	2270.75	2281.7	2950.12	2699.24	2515.77	2086.81	1990.72	2193.24
GOLPH3	2337.71	2276.61	2270.97	2521.38	2561.5	2549.65	2380.52	2276.49	2263.22	2453.22	2470.92	2568.76
PDLIM1	2416.63	2283.94	2136.72	2064.28	2024.45	2252.19	3071.88	2871.21	2738.3	2295.12	2267.29	2377.42
AHCTF1	2578.85	2429.43	2564.07	2637.63	2410.12	2428.07	2135.97	2328.7	2388.61	2357.43	2259.19	2426.23
SUB1	2880.49	2471.3	2666.99	2244.86	1960.78	2014.93	2830.42	2373.74	2521.95	2184.46	2391.9	2283.7
LHFPL2	2862.95	2895.22	2819.13	3270.8	3344.85	3299.2	1506.53	1572.25	1804.93	1977.08	2070.75	2117.1
IST1	2707.75	2418.96	2411.93	2310.32	2431.75	2459.94	2324.8	2248.86	2240.26	2356.5	2381.77	2542.73
MDH1	2638.48	2437.8	2320.19	2287.75	2205.87	2105.82	2858.28	2440.27	2372.72	2371.38	2423.31	2357.25
ENAH	2627.95	2581.2	2640.14	3481.85	3354.46	3431.4	1889.35	1773.9	1993.01	1996.61	1971.47	1912.74
CHPF	2672.67	2823	2691.6	2706.48	3061.31	2815.24	2333.06	2069.73	1943.56	2050.55	2120.39	2073.49
SHCBP1	2900.66	2478.63	2543.93	2888.19	2696.07	2762.12	2123.59	1952.01	2114.87	2099.83	2285.53	2238.8
PCM1	2430.66	2354.07	2314.6	2726.79	2425.74	2397.38	2078.19	2286.73	2227.02	2525.75	2541.84	2502.38
TRIM56	2102.71	2168.8	2135.61	2573.3	2837.84	2709	1936.82	2357.36	2378.02	2615.03	2518.54	2538.17
SEMA7A	3287.36	3369.38	3347.16	2694.06	2787.38	2929.74	1507.56	1416.67	1510.88	2176.09	2035.29	2164.6
SCYL1	2323.68	2312.2	2295.58	2362.24	2774.16	2622.83	2439.34	2225.31	2077.78	2408.58	2585.4	2477
PIK3CD	2574.47	2706.81	2521.56	2113.94	2074.91	2170.74	2498.16	2620.42	2635.86	2348.13	2145.72	2299.32
DPYSL2	2816.48	2958.02	2613.29	2190.69	2237.11	2215.6	2552.85	2578.46	2654.41	1989.17	2025.16	2058.52
NQO1	3097.08	2904.64	2955.62	2240.35	2419.73	2481.19	2878.92	2425.94	2460.14	1646.02	1735.42	1867.18
FBLN1	2219.34	2295.45	2237.41	2253.89	2461.78	2501.25	2469.26	2482.24	2318.85	2477.39	2532.72	2480.25
MYC	2203.55	2501.65	2496.95	2244.86	2348.85	2315.93	2595.15	2330.74	2308.26	2421.6	2510.43	2452.92
SUZ12	2653.38	2463.97	2536.1	2454.79	2423.34	2484.73	2393.94	2339.96	2307.37	2273.74	2218.66	2270.04
SETX	2362.27	2376.05	2519.32	2985.25	2621.58	2821.14	1704.65	2045.16	2212.01	2456.01	2378.73	2396.29
LGMN	2389.45	2184.5	2202.73	2258.41	2434.15	2323.01	2545.62	2377.83	2349.76	2477.39	2541.84	2492.61
GMPS	2532.38	2448.27	2314.6	2310.32	2295.98	2272.26	2595.15	2390.11	2506.94	2257	2344.29	2355.29
JUP	2631.46	2987.33	2815.78	3591.33	3875.9	3923.63	1324.92	1395.17	1389.02	1912.91	1881.3	1939.42
TMEM263	2511.33	2272.42	2420.87	2803.54	2803	2802.25	2122.56	2008.31	2008.02	2187.25	2363.54	2486.11
PTDSS1	2084.3	1966.78	2055.06	2282.11	2404.11	2522.5	2436.24	2355.31	2363.01	2667.11	2673.54	2635.14
PCNX4	2431.54	2309.06	2416.4	2582.33	2507.44	2620.47	2229.87	2260.12	2203.18	2402.07	2375.69	2351.39
KDM3B	2294.75	2483.86	2395.14	2318.22	2490.62	2412.72	2227.81	2465.86	2422.17	2359.29	2350.36	2380.67
SUMO1	2620.06	2319.53	2376.13	2234.71	2228.7	2258.09	2885.11	2431.06	2274.7	2245.84	2286.54	2355.94
SNX1	2378.93	2421.06	2316.84	2321.61	2265.95	2295.87	2634.36	2436.18	2553.74	2181.67	2314.91	2372.21
GMFB	2580.6	2380.24	2367.18	2379.17	2257.53	2378.49	2480.62	2184.37	2210.24	2382.54	2464.84	2413.87
CREBZF	2799.82	2457.69	2496.95	2802.41	2443.76	2439.87	2150.42	2140.35	2228.78	2230.03	2280.46	2193.24
FDPS	2464.86	2558.18	2427.59	2710.99	2623.98	2603.95	2594.12	2291.85	2150.19	2207.71	2056.57	2122.3
RAPGEF1	1874.73	2135.3	1944.31	2571.04	2452.17	2412.72	2303.13	2361.45	2291.48	2721.04	2609.72	2704.13
DVL1	2485.03	2422.1	2272.09	1993.18	1992.01	2024.37	2901.62	2532.39	2498.99	2353.71	2415.2	2413.87
CTBP1	2623.57	2547.71	2490.23	2286.62	2406.52	2417.45	2481.65	2495.54	2374.49	2193.76	2167	2142.48
LSM4	2395.59	2247.3	2153.5	2001.08	2083.32	2026.74	2936.7	2621.45	2582	2341.62	2350.36	2505.63
ERBIN	2257.92	2268.24	2248.59	2581.2	2599.95	2566.18	2137	2184.37	2242.91	2426.25	2493.21	2507.58
OTUD4	2323.68	2289.17	2302.29	2495.42	2500.23	2419.81	2040.01	2313.34	2285.3	2500.64	2462.82	2508.88
KPNA6	2382.43	2426.29	2413.04	2571.04	2357.26	2429.25	2276.3	2435.15	2550.21	2290.47	2253.11	2196.49
LZTS2	2148.31	2204.39	2083.03	2543.95	2819.82	2732.61	2242.25	2213.03	2082.2	2575.97	2494.22	2447.06
PSMB5	2677.94	2456.65	2521.56	2245.99	2150.61	2208.52	2928.45	2527.28	2504.29	2117.5	1986.67	2166.56
NELFB	2645.49	2515.26	2504.78	2094.75	2237.11	2294.68	2629.2	2502.71	2482.22	2208.64	2045.43	2270.69
TFE3	2407.86	2529.92	2427.59	2125.23	2251.53	2216.78	2817	2603.02	2499.88	2220.73	2182.19	2207.56
RTCB	2513.09	2365.58	2385.08	2031.55	2041.27	2137.69	2717.95	2530.35	2562.57	2279.31	2304.78	2409.96
RAB31	3562.69	3341.12	3438.9	3284.34	3235.52	3321.63	1595.27	1432.02	1536.48	1523.26	1526.72	1575.62
PML	1872.1	1977.25	1968.92	2064.28	2219.09	2293.5	2488.87	2719.71	2742.71	2586.2	2627.95	2631.24
TAF15	2080.79	2358.25	2188.18	2071.05	2280.36	2223.86	2535.3	2532.39	2516.65	2538.77	2663.41	2374.82
DCTN2	2316.67	2169.84	2110.99	1996.56	2131.38	2077.49	2921.22	2627.59	2573.17	2451.36	2353.4	2480.25
NFKB1	2226.35	2217.99	2124.42	2239.22	2250.33	2385.57	2529.11	2507.83	2479.57	2394.63	2519.55	2447.06
FLOT1	2621.82	2685.88	2462.27	2040.58	2357.26	2390.3	2860.34	2407.52	2423.05	2030.09	2067.71	2150.94
SEPTIN10	2326.31	2088.2	2175.88	2460.43	2126.58	2134.15	2385.68	2365.55	2420.4	2522.03	2542.85	2607.16
RBMS1	2385.06	2336.27	2417.52	2374.66	2384.89	2387.94	2188.6	2387.04	2376.25	2376.03	2394.94	2370.26
TOMM40	2343.85	2335.23	2267.61	2008.98	2067.7	2051.52	3048.14	2801.6	2620.85	2234.68	2186.24	2303.88
GCLM	2991.85	2824.04	2671.46	2431.09	2339.23	2312.39	2688.02	2329.72	2380.67	1790.16	1800.26	1986.93
NEDD4	2278.09	1984.58	2138.96	2122.97	1945.16	2107	2515.7	2420.82	2623.5	2666.18	2460.79	2673.54
MYBBP1A	2331.58	2438.85	2284.39	2021.39	2155.41	2132.97	2715.88	2620.42	2689.73	2326.74	2307.82	2221.23
ELAVL1	2372.79	2603.19	2427.59	2323.87	2334.43	2373.77	2504.35	2342	2510.47	2208.64	2184.22	2188.68
ADH5	2903.29	2686.92	2594.27	2382.56	2607.16	2501.25	2620.95	1981.7	2008.02	2008.7	2091.01	2119.05
EIF1AX	2639.35	2164.61	2333.62	2016.88	2108.55	2085.76	2813.91	2423.89	2400.98	2249.56	2340.23	2477.65
MT1E	1827.38	1927.01	1978.99	2453.66	2680.45	2598.05	2035.88	1744.22	1510.88	2938.65	3073.71	3193.54
UBFD1	2662.15	2727.75	2550.64	2411.9	2440.16	2503.61	2279.4	2205.87	2273.82	2114.71	2148.76	2106.03
RHOC	1908.93	2166.7	2005.84	2179.4	2279.16	2356.07	2640.56	2489.4	2322.39	2542.49	2498.28	2653.37
NUP93	2482.4	2252.54	2347.04	2264.05	2018.45	2027.92	2883.04	2518.06	2523.72	2190.97	2293.63	2287.61
ROCK2	2399.97	2281.84	2267.61	2311.45	2310.4	2307.67	2165.89	2296.97	2442.48	2463.45	2312.88	2475.04
DUT	2559.56	2192.87	2008.07	2076.7	2040.07	2035	3071.88	2583.57	2516.65	2207.71	2281.47	2385.23
MED1	2150.94	2294.4	2379.48	2226.8	2377.68	2271.08	2308.29	2617.35	2506.94	2389.98	2181.18	2413.22
TARDBP	2680.57	2476.53	2573.02	2418.67	2329.62	2339.54	2376.4	2214.05	2260.57	2258.86	2157.88	2171.76
TCERG1	2692.84	2630.4	2647.97	2655.69	2366.87	2470.56	2121.52	2203.82	2305.61	2040.32	1985.65	2179.57
NDC1	2634.09	2435.71	2567.42	2814.83	2461.78	2654.7	2139.07	2027.76	2023.92	2273.74	2156.86	2169.16
PFAS	2488.53	2635.63	2399.62	2036.06	2246.72	2107	2555.94	2736.09	2558.16	2183.53	2112.29	2100.83
PLSCR1	1155.7	1015.32	986.697	1721.17	1787.77	1781.21	2915.03	2635.78	2672.95	3367.36	3474.89	3565.81
GLS	2822.62	2263	2452.2	2519.12	2038.87	2086.94	2373.3	2327.67	2511.36	2106.34	2193.34	2259.62
DENR	2639.35	2277.66	2306.77	2077.82	2103.75	2072.77	2820.1	2483.26	2511.36	2201.2	2254.12	2167.86
SUGP2	2184.26	2457.69	2355.99	2092.5	2023.25	1996.05	2337.19	2599.95	2762.14	2425.32	2327.06	2254.42
WDR34	2279.84	2337.32	2146.79	1687.32	2125.37	1945.29	3102.83	2853.81	2597.89	2289.54	2152.81	2266.78
ATP6V0D1	1963.29	2138.44	2087.5	1932.23	2174.63	2292.32	2586.9	2614.28	2533.43	2528.54	2437.49	2471.79
AKT2	2445.57	2572.83	2510.37	2129.74	2341.64	2428.07	2491.97	2494.52	2491.05	2071.01	2073.79	2034.44
TCF20	2177.25	2296.5	2208.32	2273.08	2303.19	2292.32	2225.74	2461.77	2408.92	2501.57	2231.83	2435.99
FAM126A	2346.48	2101.81	2259.78	2564.27	2175.84	2442.23	2148.35	2383.97	2433.65	2363.94	2209.55	2409.31
PIK3C2A	2303.52	2058.89	2331.38	2976.22	2670.84	2771.56	1670.6	1920.28	1965.64	2430.9	2500.3	2441.85
MAP3K20	3005.01	2885.8	2875.07	2843.04	2691.26	2721.99	1765.53	1909.02	1908.24	1917.56	1853.95	1938.77
MARVELD1	2183.39	2362.44	2279.92	2618.44	2531.47	2662.97	2151.45	2180.28	2138.71	2326.74	2388.86	2244
PNRC2	2247.4	1962.59	1982.34	2214.39	2086.93	1919.32	2679.77	2591.76	2501.64	2375.1	2607.69	2463.98
NUTF2	2195.66	2362.44	2359.35	2039.45	2139.79	2069.23	2948.05	2425.94	2545.79	2191.9	2283.5	2254.42
KPNA4	2335.08	2237.88	2257.54	2260.66	2315.2	2230.94	2262.89	2331.77	2199.64	2431.83	2423.31	2456.82
SBNO2	2398.22	2586.44	2462.27	2094.75	2308	2196.71	2308.29	2462.79	2447.78	2190.97	2213.6	2186.08
PLAUR	2226.35	2213.81	2136.72	2287.75	2207.07	2213.24	2204.07	2141.38	2016.86	2708.02	2641.12	2613.02
SNRPD2	2266.69	2222.18	2321.31	1806.95	1975.19	1922.86	3245.23	2516.02	2478.68	2194.69	2297.68	2376.12
CCDC50	2892.77	2677.5	2791.17	2870.13	2705.68	2881.34	1838.79	1831.23	1791.68	2013.35	1902.58	2019.47
SMARCB1	2314.92	2373.95	2295.58	1794.54	2067.7	1934.66	3126.57	2730.97	2618.2	2110.06	2131.54	2199.1
SLK	2577.97	2492.23	2250.83	2287.75	2273.15	2242.75	2199.95	2273.42	2346.23	2173.3	2345.3	2270.04
AP2S1	2471	2349.88	2227.34	2081.21	2012.44	2033.82	2897.49	2409.56	2498.11	2144.47	2227.78	2281.1
MELK	2535.01	2103.9	2361.58	2278.72	2131.38	2142.41	2573.48	2382.95	2517.54	2230.03	2232.85	2212.11
RAB34	2613.93	2660.76	2656.92	2294.52	2478.6	2553.19	2338.22	2128.07	2202.29	1955.69	2003.89	2091.06
PITPNA	2150.07	2135.3	2185.95	2072.18	2090.53	2101.1	2581.74	2543.65	2426.58	2449.5	2449.65	2403.45
ZFP36L1	2094.82	2313.25	2291.11	2767.42	2442.56	2523.68	1837.76	2001.14	2035.4	2557.37	2493.21	2445.76
RELA	2040.46	2122.74	2093.09	1988.66	2358.46	2285.24	2444.5	2459.72	2365.65	2521.1	2466.87	2457.47
IFIT2	1466.11	1367.01	1412.92	962.729	895.084	987.989	4259.56	4603.14	4057.55	2267.23	2362.52	2322.1
MVD	2222.84	2416.87	2371.65	2256.15	2726.1	2539.03	2581.74	2429.01	2326.8	2069.15	2045.43	2013.62
RAB35	2100.08	2440.94	2218.39	1990.92	2108.55	1953.55	2779.86	2520.11	2481.33	2332.32	2282.49	2353.34
AP2A1	2251.78	2259.86	2262.02	2090.24	2225.1	2201.43	2626.11	2650.11	2482.22	2227.24	2236.9	2182.83
SYMPK	2418.38	2329.99	2333.62	2110.56	2134.99	2238.03	2530.14	2522.16	2478.68	2164	2224.74	2184.13
OPTN	1889.64	1992.95	1975.63	2200.85	2311.6	2390.3	2404.26	2388.07	2272.05	2642	2552.98	2532.31
CDC5L	2482.4	2275.56	2251.95	2139.9	2046.08	2059.79	2522.92	2293.9	2329.45	2252.35	2333.14	2435.34
HINT1	2520.98	2406.4	2296.7	2013.49	2031.66	1885.09	3104.9	2445.39	2332.98	2077.52	2171.05	2236.19
SMAD5	2556.93	2363.49	2526.03	2797.9	2398.11	2531.94	1948.17	1894.69	2031.87	2257	2191.31	2255.07
MAN2A1	2321.05	2371.86	2405.21	2249.38	2293.58	2239.21	2309.32	2360.43	2314.44	2368.59	2185.23	2219.92
RPS6KA3	2535.88	2337.32	2286.63	2591.36	2479.8	2563.81	1943.01	2099.41	2149.31	2214.22	2232.85	2258.97
UTRN	2278.96	2348.83	2419.76	2822.73	2530.27	2659.43	1678.85	2343.03	2224.37	2199.34	2042.39	2214.72
RAB11A	2325.44	2005.51	2036.04	2021.39	1963.18	2010.21	2874.79	2358.38	2388.61	2325.81	2410.14	2496.52
RAB1B	2536.76	2389.66	2295.58	1874.67	2213.08	2181.37	2659.13	2430.03	2437.18	2132.38	2195.36	2122.95
POLDIP2	2449.95	2423.15	2438.77	2115.07	2263.54	2155.4	2676.67	2447.44	2359.47	2070.08	1987.68	2142.48
SPART	2299.13	2066.22	2090.86	2240.35	2346.44	2177.83	2399.1	2195.63	2292.36	2336.04	2430.4	2449.01
INF2	2216.71	2314.29	2169.17	2023.65	2127.78	2149.5	2208.2	2564.13	2501.64	2445.78	2343.27	2270.69
PRKAA1	2693.72	2445.13	2583.09	2713.25	2545.88	2605.13	1739.73	1850.67	1818.17	2203.06	2151.8	2262.23
NUP155	2555.18	2446.18	2644.62	2504.45	2359.66	2535.48	1982.22	2141.38	2136.07	2050.55	2058.6	2182.18
ADNP	2509.58	2469.21	2414.16	2429.96	2488.21	2405.64	2031.75	2238.62	2249.09	2122.15	2108.24	2119.05
SLC25A37	2264.06	2482.81	2354.87	2428.83	2291.18	2162.48	2050.33	2080.99	2120.17	2509.01	2411.15	2285.66
GRSF1	2419.26	2255.68	2355.99	2168.12	2008.83	2115.26	2596.18	2311.3	2305.61	2154.7	2295.66	2316.9
YLPM1	2488.53	2735.07	2577.49	2400.62	2429.34	2556.73	1684.01	2098.39	2234.97	2152.84	2083.92	2117.75
SPSB1	2108.85	2116.46	2177	2083.47	2059.29	2181.37	2397.03	2364.52	2276.47	2485.76	2444.58	2486.11
TFAM	2607.79	2319.53	2303.41	2180.53	2209.48	2111.72	2374.33	2250.9	2156.38	2260.72	2196.38	2275.89
PHIP	2596.39	2261.96	2504.78	2568.78	2341.64	2399.74	1798.55	2080.99	2095.45	2214.22	2143.69	2330.56
EIF2AK4	2430.66	2204.39	2348.16	2389.33	2382.49	2359.61	2138.03	2123.98	2017.74	2306.28	2351.38	2298.67
GLUD1	2216.71	2071.45	2069.6	2206.49	1977.6	2107	2572.45	2465.86	2344.46	2352.78	2374.68	2382.63
TNRC6A	2399.97	2633.54	2543.93	2438.99	2336.83	2359.61	1922.37	2273.42	2302.08	2125.87	2052.52	2082.6
TEX261	2173.74	2254.63	2163.57	2073.31	2223.89	2321.83	2487.84	2324.6	2293.25	2340.69	2343.27	2271.99
SP1	2208.81	2275.56	2192.66	2602.64	2428.14	2410.36	2165.89	2233.5	2238.5	2262.58	2154.84	2227.73
HMMR	2237.75	2182.41	2292.22	2487.52	2153.01	2194.35	2180.34	2069.73	2059.24	2469.96	2467.88	2419.07
NSD3	2328.07	2434.66	2358.23	2575.55	2461.78	2345.44	1940.95	2188.46	2286.18	2206.78	2085.95	2189.34
TBL1XR1	2322.81	2265.1	2203.85	2822.73	2567.51	2618.11	1862.53	1913.11	1888.82	2361.15	2210.56	2355.29
LARP4	2531.5	2268.24	2473.45	2567.65	2196.26	2386.76	2117.4	2127.05	2160.79	2182.6	2082.91	2216.67
NEU1	1801.95	1795.12	1728.4	2322.74	2752.53	2605.13	2408.38	2019.57	2026.57	2618.75	2570.21	2570.06
SH3PXD2B	2637.6	2633.54	2783.33	2441.25	2595.14	2673.59	1873.88	2037.99	2041.58	2019.86	1927.91	1920.55
ANKFY1	2269.32	2215.9	2258.66	2440.12	2340.44	2476.47	1905.86	2279.56	2409.81	2250.49	2206.51	2217.32
SNX9	1854.56	1878.86	1912.98	2536.05	2410.12	2508.34	1929.6	1816.9	1842.9	2765.68	2761.68	2791.99
NKTR	2399.97	2444.08	2568.54	2650.04	2436.55	2384.39	1624.16	2092.25	2228.78	2224.45	2108.24	2171.11
PRPF6	2332.45	2333.13	2118.82	2156.83	2251.53	2209.7	2573.48	2394.21	2310.02	2155.63	2167	2188.03
ADIPOR1	2070.27	2158.33	2156.86	2356.6	2461.78	2507.16	2155.58	2033.9	1993.01	2301.63	2504.35	2480.9
MLLT1	2200.92	2370.81	2396.26	2152.31	2192.66	2239.21	2418.7	2450.51	2411.57	2197.48	2170.04	2066.33
RC3H2	2474.5	2311.15	2604.34	3012.34	2789.78	2648.8	1673.69	1853.75	1951.51	2138.89	2030.23	2045.51
YTHDF3	2391.2	2270.33	2309	2530.41	2536.27	2465.84	2041.04	2048.23	1911.77	2249.56	2189.28	2310.39
CPSF6	2398.22	2323.71	2275.44	2392.71	2304.39	2318.29	2333.06	2275.47	2195.23	2175.16	2023.14	2176.97
WDR45B	2184.26	2306.96	2321.31	2109.43	2084.53	2071.59	2589.99	2316.41	2458.37	2158.42	2155.85	2279.8
EIF3G	1915.07	2058.89	2090.86	1738.1	1993.21	2121.17	2857.25	2615.31	2421.29	2420.67	2332.13	2376.12
FYTTD1	2330.7	2198.11	2225.1	2252.76	2130.18	2007.85	2554.91	2472	2403.63	2165.86	2120.39	2199.1
SRPK1	2346.48	2178.22	2297.82	2311.45	2080.92	2024.37	2297.97	2327.67	2379.78	2303.49	2233.86	2242.05
OSBPL8	1836.15	1608.8	1820.13	2049.61	1934.34	2060.97	2323.77	2325.63	2574.05	2664.32	2685.7	2758.15
RIPOR1	2109.73	2111.23	2198.25	2081.21	2279.16	2378.49	2036.91	2493.5	2440.71	2424.39	2362.52	2180.88
RAF1	2231.61	2256.72	2151.27	2111.68	2126.58	2114.08	2559.04	2347.12	2371.84	2171.44	2300.72	2268.08
CLMP	2307.9	2144.72	2179.23	2654.56	2575.92	2649.98	1880.07	1771.86	2004.49	2341.62	2415.2	2279.8
M6PR	2094.82	1999.23	2116.59	2659.07	2836.64	2710.18	2083.35	1831.23	1733.4	2248.63	2455.73	2455.52
GRB10	2094.82	2160.42	2153.5	1672.64	1605.14	1674.98	2798.43	3129.16	2973.18	2152.84	2128.5	2227.08
EFHD2	2323.68	2400.12	2317.95	1731.33	1761.33	1781.21	3058.46	2573.34	2495.46	2131.45	2132.55	2184.78
EDEM1	2077.29	2048.43	1956.61	3268.54	3281.17	3295.66	1436.36	1524.15	1562.09	2372.31	2387.85	2297.37
TPGS2	2345.61	2370.81	2262.02	2082.34	2061.7	2024.37	2639.52	2379.88	2306.49	2169.58	2187.26	2183.48
SYAP1	2483.27	2172.99	2215.03	1891.6	1942.75	1883.91	2750.97	2526.25	2592.6	2097.97	2164.97	2166.56
UQCRC2	2479.77	2429.43	2349.28	2173.76	1994.42	2005.49	2573.48	2399.33	2187.28	2065.43	2181.18	2176.32
PVR	1727.42	1857.92	1783.21	2661.33	2723.7	2678.31	1668.53	1706.35	1730.75	2909.82	2709	2790.04
TMEM8A	2090.44	2144.72	2067.36	2043.97	2203.47	2302.95	2474.42	2373.74	2264.11	2456.01	2314.91	2262.23
OIP5-AS1	2488.53	2313.25	2531.63	3156.8	2819.82	2851.83	1793.39	1740.13	1910.89	1913.84	1968.43	1988.23
SWAP70	2285.1	1978.3	1993.53	2647.79	2706.88	2544.93	1731.48	2024.69	1912.66	2380.68	2334.16	2478.95
MEPCE	2046.6	2196.01	1989.06	1970.6	2255.13	2114.08	2440.37	2404.44	2263.22	2342.55	2435.46	2399.55
PBRM1	2366.65	2311.15	2395.14	2268.56	2247.92	2286.42	2134.94	2318.46	2279.12	2175.16	2131.54	2120.35
NRP2	1597.64	1654.86	1685.89	2670.36	2662.43	2719.63	1354.85	1462.73	1567.39	3113.48	2989.62	3163.6
DAB2	2138.67	2247.3	2169.17	3101.5	2998.83	2900.23	1855.3	1996.03	1867.62	1896.17	2126.47	2109.94
FOSL1	1690.59	2003.42	1749.65	1642.17	1710.87	1708.03	2757.16	2704.36	2405.39	2628.98	2743.44	2708.68
PRPF4B	2516.59	2363.49	2363.82	2410.77	1995.62	2107	2189.63	2290.82	2274.7	2140.75	2156.86	2127.51
VASN	1994.86	2265.1	2096.45	2589.1	2925.54	2870.72	1992.54	2067.68	2044.23	2229.1	2110.26	2100.83
MAD2L1	2663.03	2349.88	2367.18	2301.3	2080.92	2184.91	2469.26	2135.24	2087.5	2102.62	2077.84	2126.86
POMP	2526.24	2200.2	2207.2	2058.64	2103.75	2114.08	2624.05	2155.71	2183.75	2222.59	2235.89	2197.15
PRR11	2335.08	2324.76	2220.63	2371.27	2347.64	2333.64	2109.14	2200.75	2132.53	2147.26	2169.02	2248.56
ECM1	1803.7	1985.62	1866	2162.47	2157.81	2236.85	2269.08	2286.73	2200.53	2558.3	2736.35	2470.49
IK	2214.95	2206.48	2351.52	2050.74	2132.58	1919.32	2505.38	2217.12	2272.94	2291.4	2346.31	2254.42
OSTC	2205.31	1950.03	2041.63	2940.1	2907.52	2887.24	1967.78	1665.4	1684.83	2247.7	2293.63	2316.24
LPP	2205.31	2141.58	2206.08	2783.22	2591.54	2516.6	1492.08	2059.49	2182.87	2309.07	2205.49	2262.23
GOLGA4	2165.85	1894.56	2059.53	2428.83	2381.28	2521.32	1745.92	2068.7	2126.35	2585.27	2460.79	2359.2
CREB3L1	2532.38	2938.14	2837.03	2720.02	2815.01	2801.07	1870.78	1761.62	1760.77	1814.34	1738.46	1817.07
MAFG	1973.82	2138.44	1916.34	2933.33	2930.35	2703.1	1726.32	1810.75	1643.33	2488.55	2375.69	2389.79
GGA2	2392.08	2403.26	2386.19	2485.26	2550.69	2446.96	2066.84	2011.38	1994.78	2079.38	2146.73	2078.05
RBBP6	2408.74	2342.55	2367.18	2402.87	2295.98	2372.59	2017.31	2177.2	2141.36	2191.9	2109.25	2102.78
ASXL2	2138.67	2139.49	2231.81	2452.53	2207.07	2315.93	1901.74	2235.55	2135.18	2344.41	2312.88	2345.53
MAPKAP1	2211.45	2228.46	2174.76	2259.54	2309.2	2174.28	2329.96	2116.81	2212.01	2205.85	2253.11	2282.4
CERS2	1828.26	1911.31	1852.57	2188.43	2401.71	2485.91	2322.74	2152.64	2077.78	2506.22	2463.83	2504.98
FBLIM1	2570.96	2591.67	2527.15	2613.93	2739.32	2718.45	2063.74	1876.26	1761.66	1881.3	1971.47	1903.63
THOP1	2208.81	2224.27	2104.28	1826.14	2000.42	2051.52	2903.68	2581.53	2363.89	2078.45	2186.24	2158.75
RAB14	2276.33	2011.79	2022.62	2107.17	1904.31	2040.9	2545.62	2348.15	2360.36	2258.86	2309.84	2353.34
DLG5	2375.42	2384.42	2347.04	2312.58	2323.61	2359.61	1966.74	2236.57	2340.05	2140.75	2064.67	2026.63
LENG8	2151.82	2700.53	2788.93	2519.12	2478.6	2640.54	1374.45	2128.07	2220.84	2203.06	2062.65	1865.88
UBE2M	2059.75	2210.67	2144.55	1676.03	1994.42	1948.83	3021.32	2520.11	2397.44	2168.65	2225.75	2237.5
TCF19	2040.46	2042.15	1920.81	1857.74	1923.53	1944.11	2817	2510.9	2557.27	2342.55	2300.72	2268.73
TBC1D10B	2139.54	2334.18	2086.38	1993.18	2048.48	2094.02	2322.74	2420.82	2377.13	2397.42	2127.49	2257.67
GTPBP1	1972.94	2036.91	1933.12	1834.04	1998.02	2024.37	2279.4	2458.7	2453.96	2417.88	2526.64	2477
S100A10	2136.91	2087.15	2083.03	1092.52	1071.7	1207.54	4231.7	3757.65	3482.7	1670.2	1670.58	1865.23
ATP5F1C	2330.7	2148.91	2277.68	1967.22	1940.35	1813.08	3123.47	2346.1	2272.94	2010.56	2072.78	2245.96
SEC13	2193.91	2164.61	2206.08	2039.45	2334.43	2363.15	2425.93	2142.4	2141.36	2230.96	2153.83	2278.5
OTUB1	2109.73	2219.04	2223.98	1808.08	2017.24	2026.74	2702.47	2570.27	2453.96	2168.65	2127.49	2169.81
AGPS	2420.14	2184.5	2177	2337.41	2238.31	2206.16	2243.29	2122.95	2211.12	2131.45	2068.73	2275.89
SMOC1	2511.33	2412.68	2368.3	2008.98	1984.8	1952.37	2346.47	2406.49	2434.53	2000.33	2102.16	2079.35
FLI1	1975.57	1969.92	1907.39	1900.63	1907.91	1863.84	2577.61	2542.63	2256.16	2466.24	2562.1	2450.31
SYNE2	2043.09	1964.69	2048.35	2183.92	1970.39	2005.49	1496.21	2740.19	2639.4	2543.42	2340.23	2408.01
GNL3	2486.78	2165.66	2259.78	2152.31	1964.38	2073.95	2589.99	2233.5	2212.01	2134.24	2115.33	2189.99
KLHL21	2069.39	2113.32	2043.87	2435.6	2553.09	2544.93	1886.26	2013.43	1883.52	2377.89	2397.98	2379.37
TMED5	1936.99	1738.6	1718.33	2499.94	2293.58	2324.19	2416.64	2051.3	2054.83	2387.19	2419.25	2618.87
CCAR2	2317.55	2477.58	2329.14	2002.21	2136.19	2162.48	2452.75	2498.62	2216.42	2040.32	2086.96	2003.2
RIC8A	2090.44	2227.41	2046.11	1951.42	2086.93	2092.84	2718.98	2366.57	2372.72	2127.73	2170.04	2271.99
FERMT2	2834.89	2586.44	2717.33	2849.81	2580.73	2744.41	1691.23	1741.15	1742.23	1836.66	1850.91	1878.9
AMIGO2	2243.01	2208.57	2397.38	3304.66	3255.94	3272.05	1032.9	935.573	980.171	2478.32	2367.59	2521.25
EFCAB14	2108.85	2137.4	2141.2	2409.64	2597.55	2522.5	1862.53	2016.5	1972.7	2408.58	2164.97	2335.77
METAP2	2629.71	2432.57	2344.8	1979.63	2056.89	2121.17	2462.04	2117.84	2250.86	2045.9	2095.07	2057.22
BUB1	2372.79	2268.24	2322.43	2244.86	2226.3	2130.61	2196.85	2239.64	2133.42	2110.06	2095.07	2244
FOXD1	2193.91	2515.26	2395.14	1771.96	1978.8	1924.04	2712.79	2444.36	2437.18	2004.05	2002.88	2155.49
C6orf89	2140.42	2235.79	2125.54	2437.86	2460.58	2458.76	2023.5	1979.65	2018.62	2212.36	2228.79	2314.94
REPIN1	1848.42	1966.78	1878.3	2150.06	2356.05	2389.12	2264.95	2189.49	2255.28	2471.82	2435.46	2329.26
E2F1	1942.25	1967.83	2034.92	1980.76	2122.97	2235.66	2542.53	2474.05	2328.57	2365.8	2203.47	2288.91
RTF1	2401.72	2394.89	2520.44	2261.79	2163.82	2162.48	2234	2161.85	2252.63	1984.52	1998.82	2092.36
NFATC2IP	1912.44	2029.58	2038.28	2173.76	2180.64	1999.59	2303.13	2447.44	2307.37	2435.55	2350.36	2264.18
MAGED2	2301.76	2119.6	2248.59	2107.17	2410.12	2373.77	2040.01	1929.49	1921.49	2292.33	2332.13	2391.09
DTL	2271.07	2051.57	2164.69	2286.62	2265.95	2268.72	2073.03	2086.1	2022.15	2265.37	2239.94	2419.07
APBB2	2050.1	1982.48	2172.52	2241.48	2257.53	2295.87	1822.28	2008.31	1942.68	2575.97	2504.35	2513.44
GUK1	2029.06	2082.97	2112.11	2020.26	2094.14	1998.41	2786.05	2369.64	2212.01	2202.13	2199.41	2299.32
GBE1	2012.4	1784.65	1891.73	2399.49	2210.68	2313.57	2113.27	2090.2	1942.68	2495.06	2522.59	2556.39
DPP9	1984.34	2040.05	2107.64	2074.44	2297.18	2389.12	2202.01	2214.05	2135.18	2325.81	2308.83	2358.55
DIAPH3	2290.36	1990.86	1978.99	2231.32	2273.15	2293.5	2196.85	2222.24	2144.9	2226.31	2259.19	2301.93
RCC1	2277.21	2365.58	2165.81	1750.52	1728.89	1661.99	3071.88	2652.16	2582.88	1929.65	2046.44	2085.86
CSK	2145.68	2250.44	2260.9	1760.68	1946.36	1895.71	2417.67	2576.41	2574.05	2175.16	2173.07	2157.45
SSU72	2356.13	2305.92	2251.95	1861.13	2064.1	2012.57	2599.28	2347.12	2228.78	2046.83	2181.18	2142.48
MFGE8	1614.3	1651.72	1581.85	2457.05	2827.02	2850.65	1996.67	2015.47	1780.2	2671.76	2689.75	2403.45
PSMD12	2604.28	2404.31	2433.18	2282.11	2064.1	2129.43	2427.99	2086.1	2035.4	1907.33	1975.52	2105.38
TTC37	2336.84	2172.99	2131.13	2306.94	2125.37	2332.46	2045.17	2213.03	2129.88	2218.87	2285.53	2136.62
CBL	2319.3	2380.24	2415.28	2676	2406.52	2432.79	1598.37	1982.72	2116.64	2154.7	1932.97	2137.92
CHSY1	2588.5	2840.79	2508.13	2275.34	2250.33	2201.43	2128.75	2109.65	2099.86	1895.24	1778.98	1915.99
SLBP	2189.52	1960.5	1951.02	1945.77	2007.63	1992.5	2642.62	2223.27	2384.2	2215.15	2293.63	2352.04
TSPO	2320.18	2231.6	2164.69	1961.57	2041.27	2010.21	2870.66	2257.05	2174.04	2034.74	2053.53	2187.38
SART1	2476.26	2451.41	2301.17	1882.57	2148.2	2083.39	2296.94	2288.78	2251.74	2097.97	2032.26	2042.25
RBMS2	1700.24	2013.88	2241.88	1836.3	1694.05	1803.64	2583.8	2815.93	2848.68	2365.8	2180.17	2109.94
SAP18	2364.02	2253.58	2275.44	1855.48	1915.12	1898.07	2788.11	2214.05	2249.98	2137.03	2109.25	2165.91
GIT1	1929.97	2159.38	1861.52	1999.95	1952.37	2027.92	2461.01	2411.61	2357.71	2342.55	2385.82	2277.85
PHLDB2	2394.71	2183.45	2473.45	2353.21	2301.99	2221.5	2076.12	2087.13	2203.18	2053.34	1938.04	2114.49
STARD4	1576.6	1441.33	1557.24	2286.62	2022.05	2055.06	2334.09	2371.69	2386.85	2620.61	2547.92	2728.21
PSMC5	2378.05	2466.07	2397.38	1927.72	2012.44	1916.96	2613.73	2444.36	2348.88	1849.68	1941.08	2025.98
GPS1	2189.52	2156.24	2136.72	1909.66	1928.34	1977.16	2750.97	2503.73	2434.53	2130.52	2006.93	2101.48
TAOK2	2176.37	2320.57	2184.83	1961.57	1949.96	2097.56	2322.74	2411.61	2379.78	2192.83	2100.13	2111.89
GNL1	2185.14	2328.95	2171.4	2113.94	2258.74	2107	2284.56	2263.19	2312.67	2071.94	2152.81	2065.03
MCM3AP	2320.18	2310.1	2371.65	2132	2205.87	2141.23	1915.15	2413.66	2245.56	2086.81	2079.87	2069.59
AFF1	1831.76	1935.38	1962.21	2142.16	1965.58	1972.44	2021.43	2619.4	2468.09	2442.99	2342.26	2337.07
WAPL	2271.07	2232.65	2258.66	2449.15	2245.52	2136.51	2008.02	2149.57	2112.22	2131.45	2105.2	2173.07
RBM12	2188.65	2222.18	2076.31	2173.76	1928.34	2102.28	2497.13	2238.62	2275.59	2172.37	2132.55	2159.4
TSN	2314.04	2077.73	2157.98	2024.78	2006.43	2004.31	2429.02	2206.89	2370.07	2086.81	2214.61	2197.15
TMCO3	2279.84	2174.03	2083.03	2453.66	2518.25	2483.55	2174.15	2061.54	2046	2085.88	2022.12	2029.89
CSNK1G2	2301.76	2415.82	2300.05	2050.74	2223.89	2214.42	2311.39	2225.31	2169.62	2114.71	1947.16	2022.73
RAI1	2281.59	2372.91	2303.41	2214.39	2356.05	2357.25	1959.52	2091.22	2023.92	2189.11	2173.07	2034.44
RUVBL2	2185.14	2255.68	2033.8	1727.95	1877.87	1739.9	3016.16	2519.09	2378.02	2073.8	2071.77	2156.8
DDX39A	2225.48	2261.96	2151.27	1830.65	2041.27	2045.62	2711.75	2479.17	2270.29	2089.6	2107.22	1996.69
SREK1	2499.06	2328.95	2482.4	2608.28	2228.7	2336	1710.84	1933.59	2102.51	2102.62	1973.5	2022.08
BOD1L1	2495.55	2334.18	2552.88	2732.44	2512.24	2480.01	1560.19	1854.77	1918.84	2095.18	1938.04	1980.42
MCM6	2298.25	2180.31	2191.54	1927.72	2076.12	2069.23	2548.72	2366.57	2383.32	1969.64	1984.64	2115.14
TMOD3	2507.82	2416.87	2575.26	2250.51	2067.7	2279.34	2122.56	2115.79	2166.09	1944.53	1875.23	1962.2
FOXO3	1744.96	1813.96	1910.75	2297.91	2341.64	2297.05	1896.58	2080.99	2093.68	2566.67	2517.52	2468.53
PPP6R1	2148.31	2160.42	1963.32	2115.07	2208.28	2134.15	2145.26	2279.56	2175.8	2287.68	2219.68	2230.99
OAS2	499.811	468.929	469.856	1207.64	1303.58	1211.08	3087.35	3153.72	3070.32	3329.23	3491.1	3533.92
NDUFV1	2218.46	2205.43	2115.47	1705.37	1989.61	1945.29	2829.39	2422.87	2297.66	2130.52	2201.44	2020.78
FZD6	2492.92	2098.67	2362.7	2476.23	2344.04	2339.54	1903.8	1863.98	1749.3	2149.12	2218.66	2202.35
TLNRD1	1760.74	1818.15	1704.9	1852.1	2010.04	2035	2403.22	2529.32	2205.83	2550.86	2532.72	2440.55
VEGFC	1435.42	1503.09	1484.52	1864.51	1808.19	1874.46	2211.3	2385	2219.95	2879.13	2754.59	3017.17
TNKS2	2076.41	2047.38	2086.38	2173.76	2104.95	2112.9	2098.82	2350.19	2252.63	2209.57	2185.23	2285.66
SPG7	2204.43	2341.51	2473.45	2419.8	2203.47	2339.54	1658.21	2126.02	2277.35	2219.8	2099.12	1904.28
CDC42EP1	2252.66	2441.99	2291.11	1996.56	2399.31	2382.03	2176.21	2238.62	2059.24	2048.69	1938.04	2005.81
ATL3	2150.94	2091.34	2140.08	2582.33	2419.73	2411.54	1963.65	1915.16	2111.34	2251.42	2025.16	2120.35
WBP2	1993.11	2188.69	2050.58	2276.47	2575.92	2507.16	2107.08	1999.1	1981.53	2223.52	2113.3	2180.22
FST	1411.75	1405.74	1382.72	1369.04	1464.57	1529.79	2507.44	2675.7	2412.46	2907.96	3088.91	3041.9
[truncated: 16,710 more rows]
